# Supplementary material for: Comparative analysis of the transcriptomes of EDL, psoas, and soleus muscles from mice
Source: BMC Genomics. 2020 Nov 19;21:808. doi: 10.1186/s12864-020-07225-2 (PMC7678079; doi:10.1186/s12864-020-07225-2)
Supplement: Supplementary file 2 — Additional file 2. Gene ontologies and differential gene expression analysis results associated with the genes in cluster 1 identified from k-means clustering of differentially expressed genes. [file 12864_2020_7225_MOESM2_ESM.xlsx]

## Sheet: EnrichGO_GeneCluster1
	ONTOLOGY	ID	Description	GeneRatio	BgRatio	pvalue	p.adjust	qvalue	geneID	Count
GO:0044449	CC	GO:0044449	contractile fiber part	17/248	203/23436	6.26666e-11	2.23354e-08	1.83516e-08	Mypn/Ldb3/Fbxo32/Des/Xirp2/Tpm2/Ryr1/Bag3/Fhl3/Synpo2l/Dag1/Synpo/Lmod3/Cmya5/Synpo2/Obscn/3425401B19Rik	17
GO:0030016	CC	GO:0030016	myofibril	17/248	212/23436	1.24086e-10	2.23354e-08	1.83516e-08	Mypn/Ldb3/Fbxo32/Des/Xirp2/Tpm2/Ryr1/Bag3/Fhl3/Synpo2l/Dag1/Synpo/Lmod3/Cmya5/Synpo2/Obscn/3425401B19Rik	17
GO:0043292	CC	GO:0043292	contractile fiber	17/248	226/23436	3.36538e-10	4.03845e-08	3.31815e-08	Mypn/Ldb3/Fbxo32/Des/Xirp2/Tpm2/Ryr1/Bag3/Fhl3/Synpo2l/Dag1/Synpo/Lmod3/Cmya5/Synpo2/Obscn/3425401B19Rik	17
GO:0030018	CC	GO:0030018	Z disc	13/248	130/23436	1.33111e-09	1.198e-07	9.84321e-08	Mypn/Ldb3/Fbxo32/Des/Xirp2/Ryr1/Bag3/Fhl3/Synpo2l/Synpo/Synpo2/Obscn/3425401B19Rik	13
GO:0030017	CC	GO:0030017	sarcomere	15/248	189/23436	1.80927e-09	1.30267e-07	1.07033e-07	Mypn/Ldb3/Fbxo32/Des/Xirp2/Tpm2/Ryr1/Bag3/Fhl3/Synpo2l/Synpo/Lmod3/Synpo2/Obscn/3425401B19Rik	15
GO:0031674	CC	GO:0031674	I band	13/248	142/23436	3.95792e-09	2.37475e-07	1.95118e-07	Mypn/Ldb3/Fbxo32/Des/Xirp2/Ryr1/Bag3/Fhl3/Synpo2l/Synpo/Synpo2/Obscn/3425401B19Rik	13
GO:0003779	MF	GO:0003779	actin binding	20/245	428/22710	4.74362e-08	2.42399e-05	2.05224e-05	Mypn/Coro6/Ldb3/Parvb/Diaph1/Fscn2/Xirp2/Tpm2/Fhl3/Inppl1/Mtss2/Vash2/Synpo2l/Dag1/Synpo/Lmod3/Synpo2/Mical3/Msrb1/Wipf3	20
GO:0045182	MF	GO:0045182	translation regulator activity	7/245	56/22710	2.30806e-06	0.000589709	0.000499269	Neurl1a/C1qbp/Ybx2/Eif4ebp2/Cpeb4/Larp1/Cpeb3	7
GO:0015629	CC	GO:0015629	actin cytoskeleton	17/248	490/23436	2.04938e-05	0.00105396	0.000865977	Ldb3/Parvb/Fscn2/Xirp2/Tpm2/Bag3/Fhl3/Mtss2/Actr1b/Synpo2l/Gck/Synpo/Lmod3/Synpo2/Obscn/Msrb1/Wipf3	17
GO:0004674	MF	GO:0004674	protein serine/threonine kinase activity	17/245	456/22710	1.03701e-05	0.00176637	0.00149548	Map2k7/Prkaca/Gsk3b/Amhr2/Speg/Hipk3/Tesk1/Fastk/Irak1/Cdk19/Pdk2/Stk40/Wnk1/Gsk3a/Hipk2/Obscn/Bmpr2	17
GO:0048311	BP	GO:0048311	mitochondrion distribution	5/244	19/23210	1.27063e-06	0.00378393	0.00321134	Mapt/Cluh/Kat2a/Trak2/Trak1	5
GO:0043021	MF	GO:0043021	ribonucleoprotein complex binding	9/245	147/22710	3.2309e-05	0.00412748	0.00349447	C1qbp/Ybx2/Cpeb4/Bag6/Ybx3/Eif1/Larp1/Cpeb3/Zfp598	9
GO:0051393	MF	GO:0051393	alpha-actinin binding	5/245	37/22710	4.61262e-05	0.0047141	0.00399113	Mypn/Ldb3/Xirp2/Dag1/Synpo2	5
GO:0090079	MF	GO:0090079	translation regulator activity, nucleic acid binding	4/245	22/22710	8.29777e-05	0.00673673	0.00570356	C1qbp/Cpeb4/Larp1/Cpeb3	4
GO:0001228	MF	GO:0001228	DNA-binding transcription activator activity, RNA polymerase II-specific	15/245	439/22710	9.22839e-05	0.00673673	0.00570356	Mef2d/Foxj2/E2f3/Tbx3/Hoxc10/Epas1/Ovol1/Esrra/Rreb1/Foxk2/Ar/Hmga1/Nfic/Tead1/Prdm2	15
GO:0019888	MF	GO:0019888	protein phosphatase regulator activity	6/245	71/22710	0.000118204	0.00755026	0.00639233	Ppp2r5e/Ppp2r2a/Ppp1r1a/Ppp2r5b/Ppp1r37/Ppp1r3c	6
GO:0017016	MF	GO:0017016	Ras GTPase binding	14/245	409/22710	0.000155012	0.00840722	0.00711787	Prkaca/Sos1/Diaph1/Rgp1/Mfn2/Dvl1/Tbc1d4/Ipo13/Mtss2/Rab11fip3/Rap1gap/Tbc1d10b/Mical3/Obscn	14
GO:0042805	MF	GO:0042805	actinin binding	5/245	48/22710	0.000164525	0.00840722	0.00711787	Mypn/Ldb3/Xirp2/Dag1/Synpo2	5
GO:0008135	MF	GO:0008135	translation factor activity, RNA binding	6/245	77/22710	0.000185436	0.00861434	0.00729322	Eif4g2/Eef1a2/Cpeb4/Eif3f/Eif1/Cpeb3	6
GO:0031267	MF	GO:0031267	small GTPase binding	14/245	424/22710	0.000224408	0.00955604	0.0080905	Prkaca/Sos1/Diaph1/Rgp1/Mfn2/Dvl1/Tbc1d4/Ipo13/Mtss2/Rab11fip3/Rap1gap/Tbc1d10b/Mical3/Obscn	14
GO:0051646	BP	GO:0051646	mitochondrion localization	6/244	45/23210	7.33547e-06	0.0109225	0.00926972	Mapt/Cluh/Kat2a/Trak2/Mfn2/Trak1	6
GO:0019208	MF	GO:0019208	phosphatase regulator activity	6/245	84/22710	0.000298605	0.0117375	0.00993738	Ppp2r5e/Ppp2r2a/Ppp1r1a/Ppp2r5b/Ppp1r37/Ppp1r3c	6
GO:0010506	BP	GO:0010506	regulation of autophagy	12/244	247/23210	1.29555e-05	0.0119601	0.0101503	Eif4g2/Ubqln4/Mapt/Gsk3b/Fyco1/Mfn2/Bag3/Larp1/Trp53inp2/Foxk2/Usp13/Gsk3a	12
GO:0072384	BP	GO:0072384	organelle transport along microtubule	7/244	81/23210	2.33651e-05	0.0119601	0.0101503	Mapt/Kif3c/Fyco1/Trak2/Trak1/Actr1b/Mreg	7
GO:0035372	BP	GO:0035372	protein localization to microtubule	4/244	17/23210	2.54683e-05	0.0119601	0.0101503	Gsk3b/Diaph1/Dvl1/Mapre3	4
GO:0031331	BP	GO:0031331	positive regulation of cellular catabolic process	14/244	355/23210	2.60357e-05	0.0119601	0.0101503	Gsk3b/Bag6/Fyco1/Rnf19b/Mfn2/Dvl1/Bag3/Ago2/Larp1/Trp53inp2/Cpeb3/Gck/Usp13/Gsk3a	14
GO:0032868	BP	GO:0032868	response to insulin	11/244	225/23210	2.8113e-05	0.0119601	0.0101503	Cry1/Eif4ebp2/Rab10/Gsk3b/Esrra/Zfp106/Inppl1/Tbc1d4/Pdk2/Gck/Gsk3a	11
GO:0032869	BP	GO:0032869	cellular response to insulin stimulus	10/244	193/23210	3.98651e-05	0.0121579	0.0103182	Eif4ebp2/Rab10/Gsk3b/Esrra/Zfp106/Inppl1/Tbc1d4/Pdk2/Gck/Gsk3a	10
GO:0046827	BP	GO:0046827	positive regulation of protein export from nucleus	4/244	19/23210	4.07963e-05	0.0121579	0.0103182	Prkaca/Ywhae/Gsk3b/Bag3	4
GO:0009896	BP	GO:0009896	positive regulation of catabolic process	15/244	422/23210	4.44684e-05	0.0121579	0.0103182	Gsk3b/Bag6/Fyco1/Rnf19b/Mfn2/Dvl1/Bag3/Asb11/Ago2/Larp1/Trp53inp2/Cpeb3/Gck/Usp13/Gsk3a	15
GO:0010970	BP	GO:0010970	transport along microtubule	9/244	159/23210	4.89908e-05	0.0121579	0.0103182	Mapt/Kif3c/Klc2/Fyco1/Trak2/Kif5c/Trak1/Actr1b/Mreg	9
GO:0099111	BP	GO:0099111	microtubule-based transport	9/244	159/23210	4.89908e-05	0.0121579	0.0103182	Mapt/Kif3c/Klc2/Fyco1/Trak2/Kif5c/Trak1/Actr1b/Mreg	9
GO:0001725	CC	GO:0001725	stress fiber	6/248	86/23436	0.000306508	0.0122603	0.0100735	Ldb3/Xirp2/Bag3/Fhl3/Synpo/Synpo2	6
GO:0097517	CC	GO:0097517	contractile actin filament bundle	6/248	86/23436	0.000306508	0.0122603	0.0100735	Ldb3/Xirp2/Bag3/Fhl3/Synpo/Synpo2	6
GO:0034248	BP	GO:0034248	regulation of cellular amide metabolic process	14/244	382/23210	5.76448e-05	0.0127743	0.0108413	Eif4g2/Neurl1a/C1qbp/Ybx2/Eif4ebp2/Cpeb4/Tcof1/Ago2/Larp1/Pdk2/Cpeb3/Zfp598/Pla2g6/Gsk3a	14
GO:0046825	BP	GO:0046825	regulation of protein export from nucleus	5/244	40/23210	6.00536e-05	0.0127743	0.0108413	Prkaca/Dnajc27/Ywhae/Gsk3b/Bag3	5
GO:0003012	BP	GO:0003012	muscle system process	14/244	392/23210	7.59258e-05	0.0150624	0.0127832	Fbxo32/Gsk3b/Vegfb/Tmem38b/Tpm2/Ryr1/Kcnh2/Camta2/Pla2g6/Lmod3/Ar/Cmya5/Tead1/Gsk3a	14
GO:0015980	BP	GO:0015980	energy derivation by oxidation of organic compounds	11/244	254/23210	8.41495e-05	0.0150624	0.0127832	Dlat/Prkaca/Ppp1r1a/Gsk3b/Fastkd1/Mtfr1/Gck/Cox10/Stk40/Gsk3a/Ppp1r3c	11
GO:0030705	BP	GO:0030705	cytoskeleton-dependent intracellular transport	9/244	171/23210	8.59841e-05	0.0150624	0.0127832	Mapt/Kif3c/Klc2/Fyco1/Trak2/Kif5c/Trak1/Actr1b/Mreg	9
GO:0007015	BP	GO:0007015	actin filament organization	14/244	400/23210	9.40031e-05	0.0154363	0.0131005	Coro6/Diaph1/Fscn2/Tesk1/Tpm2/Inppl1/Synpo2l/Rhou/Synpo/Lmod3/Synpo2/Mical3/Arfgef1/Msrb1	14
GO:0010821	BP	GO:0010821	regulation of mitochondrion organization	8/244	136/23210	9.84855e-05	0.0154363	0.0131005	Mapt/Mief2/Ppif/Gsk3b/Mfn2/Bag3/Pla2g6/Gsk3a	8
GO:0007005	BP	GO:0007005	mitochondrion organization	15/244	459/23210	0.000113627	0.016059	0.0136289	Mapt/Mief2/Cluh/Kat2a/Ppif/Gsk3b/Epas1/Trak2/Mtfr1/Mfn2/Bag3/Trak1/Cox10/Pla2g6/Gsk3a	15
GO:0035384	BP	GO:0035384	thioester biosynthetic process	4/244	25/23210	0.000126707	0.016059	0.0136289	Dlat/Acsl1/Pdk2/Acacb	4
GO:0071616	BP	GO:0071616	acyl-CoA biosynthetic process	4/244	25/23210	0.000126707	0.016059	0.0136289	Dlat/Acsl1/Pdk2/Acacb	4
GO:1903747	BP	GO:1903747	regulation of establishment of protein localization to mitochondrion	4/244	25/23210	0.000126707	0.016059	0.0136289	Mapt/Hsph1/Bag3/Gsk3a	4
GO:0010822	BP	GO:0010822	positive regulation of mitochondrion organization	6/244	74/23210	0.000129421	0.016059	0.0136289	Mief2/Ppif/Gsk3b/Mfn2/Pla2g6/Gsk3a	6
GO:0016311	BP	GO:0016311	dephosphorylation	13/244	366/23210	0.000144405	0.0172015	0.0145985	Ctdnep1/Ywhae/Ppp2r5e/Ppp2r2a/Ppp2r5b/Ctdsp1/Ptpn4/Inppl1/Ptpn3/Wnk1/Cmya5/Ppp1r37/Ppp1r3c	13
GO:0003730	MF	GO:0003730	mRNA 3'-UTR binding	6/245	92/22710	0.000487669	0.0173385	0.0146795	Pabpc4/Ybx2/Cpeb4/Ybx3/Larp1/Cpeb3	6
GO:0042578	MF	GO:0042578	phosphoric ester hydrolase activity	12/245	355/22710	0.000508959	0.0173385	0.0146795	Prune1/Mpped2/Ctdnep1/Ppp2r2a/Inpp4a/Ctdsp1/Ptpn4/Car3/Inppl1/Ptpn3/Napepld/Ppp1r3c	12
GO:0043022	MF	GO:0043022	ribosome binding	5/245	62/22710	0.000550097	0.0175687	0.0148743	C1qbp/Cpeb4/Bag6/Cpeb3/Zfp598	5
GO:0005977	BP	GO:0005977	glycogen metabolic process	6/244	78/23210	0.000173283	0.0176168	0.014951	Ppp1r1a/Gsk3b/Gck/Stk40/Gsk3a/Ppp1r3c	6
GO:0006073	BP	GO:0006073	cellular glucan metabolic process	6/244	78/23210	0.000173283	0.0176168	0.014951	Ppp1r1a/Gsk3b/Gck/Stk40/Gsk3a/Ppp1r3c	6
GO:0044042	BP	GO:0044042	glucan metabolic process	6/244	78/23210	0.000173283	0.0176168	0.014951	Ppp1r1a/Gsk3b/Gck/Stk40/Gsk3a/Ppp1r3c	6
GO:0048312	BP	GO:0048312	intracellular distribution of mitochondria	3/244	11/23210	0.000177913	0.0176168	0.014951	Mapt/Cluh/Kat2a	3
GO:0006111	BP	GO:0006111	regulation of gluconeogenesis	5/244	51/23210	0.000195158	0.0176168	0.014951	Cry1/Kat2a/Pdk2/Foxk2/Gck	5
GO:0042176	BP	GO:0042176	regulation of protein catabolic process	13/244	378/23210	0.000198002	0.0176168	0.014951	Prkaca/Ubqln4/Odc1/Gsk3b/Bag6/Rgp1/Rnf19b/Dvl1/Asb11/Ptpn3/Usp13/Gsk3a/Hipk2	13
GO:0006091	BP	GO:0006091	generation of precursor metabolites and energy	13/244	379/23210	0.000203154	0.0176168	0.014951	Dlat/Prkaca/Ppif/Ppp1r1a/Gsk3b/Fastkd1/Mtfr1/Foxk2/Gck/Cox10/Stk40/Gsk3a/Ppp1r3c	13
GO:0032886	BP	GO:0032886	regulation of microtubule-based process	10/244	235/23210	0.000203268	0.0176168	0.014951	Mid1ip1/Prune1/Mapt/Kat2a/Gsk3b/Diaph1/Mapre3/Hsph1/Tacc2/Gsk3a	10
GO:0055002	BP	GO:0055002	striated muscle cell development	9/244	193/23210	0.000214661	0.0176168	0.014951	Tbx3/Mypn/Ldb3/Gsk3b/Speg/Ryr1/Synpo2l/Lmod3/Gsk3a	9
GO:0005976	BP	GO:0005976	polysaccharide metabolic process	7/244	115/23210	0.000217666	0.0176168	0.014951	Ppp1r1a/Gsk3b/Gck/Stk40/Gsk3a/Ap2a1/Ppp1r3c	7
GO:0044262	BP	GO:0044262	cellular carbohydrate metabolic process	11/244	284/23210	0.000223501	0.0176168	0.014951	Cry1/Kat2a/Ppp1r1a/Gsk3b/Pdk2/Foxk2/Gck/Acacb/Stk40/Gsk3a/Ppp1r3c	11
GO:0006470	BP	GO:0006470	protein dephosphorylation	10/244	238/23210	0.000225101	0.0176168	0.014951	Ctdnep1/Ywhae/Ppp2r5e/Ppp2r2a/Ppp2r5b/Ctdsp1/Ptpn4/Ptpn3/Cmya5/Ppp1r3c	10
GO:1903362	BP	GO:1903362	regulation of cellular protein catabolic process	10/244	239/23210	0.000232802	0.0176168	0.014951	Prkaca/Ubqln4/Gsk3b/Bag6/Rgp1/Rnf19b/Dvl1/Usp13/Gsk3a/Hipk2	10
GO:0043500	BP	GO:0043500	muscle adaptation	7/244	117/23210	0.000242057	0.0176168	0.014951	Fbxo32/Gsk3b/Camta2/Ar/Cmya5/Tead1/Gsk3a	7
GO:0006914	BP	GO:0006914	autophagy	13/244	386/23210	0.000242541	0.0176168	0.014951	Eif4g2/Ubqln4/Mapt/Gsk3b/Fyco1/Mfn2/Bag3/Larp1/Trp53inp2/Foxk2/Synpo2/Usp13/Gsk3a	13
GO:0061919	BP	GO:0061919	process utilizing autophagic mechanism	13/244	386/23210	0.000242541	0.0176168	0.014951	Eif4g2/Ubqln4/Mapt/Gsk3b/Fyco1/Mfn2/Bag3/Larp1/Trp53inp2/Foxk2/Synpo2/Usp13/Gsk3a	13
GO:0030374	MF	GO:0030374	nuclear receptor transcription coactivator activity	5/245	64/22710	0.000636938	0.0182065	0.0154143	Ncoa1/Thrb/Dcaf6/Zmiz2/Hmga1	5
GO:0016791	MF	GO:0016791	phosphatase activity	10/245	265/22710	0.000641325	0.0182065	0.0154143	Prune1/Ctdnep1/Ppp2r2a/Inpp4a/Ctdsp1/Ptpn4/Car3/Inppl1/Ptpn3/Ppp1r3c	10
GO:0032432	CC	GO:0032432	actin filament bundle	6/248	95/23436	0.000523597	0.0188495	0.0154874	Ldb3/Xirp2/Bag3/Fhl3/Synpo/Synpo2	6
GO:0042641	CC	GO:0042641	actomyosin	6/248	97/23436	0.000584987	0.019145	0.0157303	Ldb3/Xirp2/Bag3/Fhl3/Synpo/Synpo2	6
GO:0071375	BP	GO:0071375	cellular response to peptide hormone stimulus	10/244	244/23210	0.000274706	0.019478	0.0165306	Eif4ebp2/Rab10/Gsk3b/Esrra/Zfp106/Inppl1/Tbc1d4/Pdk2/Gck/Gsk3a	10
GO:0010508	BP	GO:0010508	positive regulation of autophagy	7/244	120/23210	0.000282727	0.0195805	0.0166176	Gsk3b/Fyco1/Mfn2/Bag3/Larp1/Trp53inp2/Gsk3a	7
GO:0031330	BP	GO:0031330	negative regulation of cellular catabolic process	10/244	247/23210	0.000302752	0.0204908	0.0173901	Eif4g2/Ubqln4/Ybx2/Bag6/Rgp1/Larp1/Ptpn3/Foxk2/Acacb/Hipk2	10
GO:0003729	MF	GO:0003729	mRNA binding	10/245	272/22710	0.0007833	0.0210666	0.0178358	Eif4g2/Pabpc4/C1qbp/Ybx2/Cpeb4/Cluh/Ybx3/Ago2/Larp1/Cpeb3	10
GO:0006112	BP	GO:0006112	energy reserve metabolic process	6/244	88/23210	0.000335074	0.0221745	0.018819	Ppp1r1a/Gsk3b/Gck/Stk40/Gsk3a/Ppp1r3c	6
GO:0060541	BP	GO:0060541	respiratory system development	10/244	251/23210	0.000343834	0.0222595	0.0188912	Thrb/Epas1/Bag6/Speg/Tmem38b/Cux1/Dag1/Chd7/Stk40/Bmpr2	10
GO:0055001	BP	GO:0055001	muscle cell development	9/244	207/23210	0.000359886	0.022803	0.0193524	Tbx3/Mypn/Ldb3/Gsk3b/Speg/Ryr1/Synpo2l/Lmod3/Gsk3a	9
GO:1903050	BP	GO:1903050	regulation of proteolysis involved in cellular protein catabolic process	9/244	208/23210	0.000372781	0.0231279	0.0196282	Prkaca/Ubqln4/Gsk3b/Bag6/Rnf19b/Dvl1/Usp13/Gsk3a/Hipk2	9
GO:0000159	CC	GO:0000159	protein phosphatase type 2A complex	3/248	18/23436	0.000849325	0.0254798	0.0209351	Ppp2r5e/Ppp2r2a/Ppp2r5b	3
GO:0062012	BP	GO:0062012	regulation of small molecule metabolic process	12/244	359/23210	0.000447689	0.0266351	0.0226046	Mid1ip1/Cry1/Kat2a/Thrb/Ppif/Acadl/Lpgat1/Pdk2/Foxk2/Gck/Acacb/Ap2a1	12
GO:0031346	BP	GO:0031346	positive regulation of cell projection organization	14/244	466/23210	0.000447803	0.0266351	0.0226046	Eif4g2/Neurl1a/Mapt/Kif3c/Kat2a/Gsk3b/Ppp2r5b/Dvl1/Cux1/Trak1/Rreb1/Cpeb3/Ap2a1/Bmpr2	14
GO:0010976	BP	GO:0010976	positive regulation of neuron projection development	12/244	362/23210	0.000482024	0.0266351	0.0226046	Eif4g2/Neurl1a/Mapt/Kif3c/Gsk3b/Ppp2r5b/Dvl1/Cux1/Trak1/Cpeb3/Ap2a1/Bmpr2	12
GO:0033866	BP	GO:0033866	nucleoside bisphosphate biosynthetic process	4/244	35/23210	0.000482973	0.0266351	0.0226046	Dlat/Acsl1/Pdk2/Acacb	4
GO:0034030	BP	GO:0034030	ribonucleoside bisphosphate biosynthetic process	4/244	35/23210	0.000482973	0.0266351	0.0226046	Dlat/Acsl1/Pdk2/Acacb	4
GO:0034033	BP	GO:0034033	purine nucleoside bisphosphate biosynthetic process	4/244	35/23210	0.000482973	0.0266351	0.0226046	Dlat/Acsl1/Pdk2/Acacb	4
GO:0008287	CC	GO:0008287	protein serine/threonine phosphatase complex	4/248	43/23436	0.00109235	0.028089	0.023079	Ctdnep1/Ppp2r5e/Ppp2r2a/Ppp2r5b	4
GO:1903293	CC	GO:1903293	phosphatase complex	4/248	43/23436	0.00109235	0.028089	0.023079	Ctdnep1/Ppp2r5e/Ppp2r2a/Ppp2r5b	4
GO:0044295	CC	GO:0044295	axonal growth cone	4/248	44/23436	0.0011917	0.0286009	0.0234996	Mapt/Trak2/Kif5c/Trak1	4
GO:0120162	BP	GO:0120162	positive regulation of cold-induced thermogenesis	6/244	96/23210	0.000534621	0.0289473	0.024567	Ybx2/Acsl1/Epas1/Acadl/Cpt2/Mfn2	6
GO:0034605	BP	GO:0034605	cellular response to heat	5/244	64/23210	0.000567027	0.0301537	0.0255908	Prkaca/Mapt/Ywhae/Bag3/Irak1	5
GO:0045947	BP	GO:0045947	negative regulation of translational initiation	3/244	16/23210	0.000580786	0.0303435	0.0257519	Eif4ebp2/Ago2/Larp1	3
GO:0061136	BP	GO:0061136	regulation of proteasomal protein catabolic process	8/244	178/23210	0.000612063	0.0314263	0.0266709	Prkaca/Ubqln4/Gsk3b/Bag6/Rnf19b/Dvl1/Usp13/Gsk3a	8
GO:0062014	BP	GO:0062014	negative regulation of small molecule metabolic process	6/244	99/23210	0.000629555	0.031517	0.0267478	Cry1/Ppif/Acadl/Gck/Acacb/Ap2a1	6
GO:0001659	BP	GO:0001659	temperature homeostasis	8/244	179/23210	0.000634996	0.031517	0.0267478	Ybx2/Acsl1/Hoxc10/Epas1/Acadl/Cpt2/Mfn2/Napepld	8
GO:0043434	BP	GO:0043434	response to peptide hormone	11/244	324/23210	0.000677098	0.0330557	0.0280537	Cry1/Eif4ebp2/Rab10/Gsk3b/Esrra/Zfp106/Inppl1/Tbc1d4/Pdk2/Gck/Gsk3a	11
GO:0046486	BP	GO:0046486	glycerolipid metabolic process	11/244	325/23210	0.000694451	0.033356	0.0283086	Ctdnep1/Acsl1/Thrb/Inppl1/Acsl3/Dagla/Ttc7/Pitpnc1/Pla2g6/Napepld/Plaat3	11
GO:0030426	CC	GO:0030426	growth cone	8/248	203/23436	0.00149077	0.0335423	0.0275596	Mapt/Kif3c/Ywhae/Gsk3b/Trak2/Kif5c/Dvl1/Trak1	8
GO:0009408	BP	GO:0009408	response to heat	6/244	103/23210	0.000775883	0.0341884	0.029015	Map2k7/Prkaca/Mapt/Ywhae/Bag3/Irak1	6
GO:0043255	BP	GO:0043255	regulation of carbohydrate biosynthetic process	6/244	103/23210	0.000775883	0.0341884	0.029015	Cry1/Kat2a/Pdk2/Foxk2/Gck/Ap2a1	6
GO:1901800	BP	GO:1901800	positive regulation of proteasomal protein catabolic process	6/244	103/23210	0.000775883	0.0341884	0.029015	Gsk3b/Bag6/Rnf19b/Dvl1/Usp13/Gsk3a	6
GO:0106106	BP	GO:0106106	cold-induced thermogenesis	7/244	142/23210	0.000777703	0.0341884	0.029015	Ybx2/Acsl1/Hoxc10/Epas1/Acadl/Cpt2/Mfn2	7
GO:0120161	BP	GO:0120161	regulation of cold-induced thermogenesis	7/244	142/23210	0.000777703	0.0341884	0.029015	Ybx2/Acsl1/Hoxc10/Epas1/Acadl/Cpt2/Mfn2	7
GO:0010770	BP	GO:0010770	positive regulation of cell morphogenesis involved in differentiation	8/244	185/23210	0.000787597	0.0341884	0.029015	Eif4g2/Mapt/C1qbp/Gsk3b/Cux1/Trak1/Rreb1/Bmpr2	8
GO:0000266	BP	GO:0000266	mitochondrial fission	4/244	40/23210	0.000809047	0.0341884	0.029015	Mapt/Mief2/Mtfr1/Cox10	4
GO:0006413	BP	GO:0006413	translational initiation	6/244	104/23210	0.000816263	0.0341884	0.029015	Eif4g2/Eif4ebp2/Eif3f/Eif1/Ago2/Larp1	6
GO:0044264	BP	GO:0044264	cellular polysaccharide metabolic process	6/244	104/23210	0.000816263	0.0341884	0.029015	Ppp1r1a/Gsk3b/Gck/Stk40/Gsk3a/Ppp1r3c	6
GO:0006417	BP	GO:0006417	regulation of translation	11/244	332/23210	0.000826584	0.0341884	0.029015	Eif4g2/Neurl1a/C1qbp/Ybx2/Eif4ebp2/Cpeb4/Tcof1/Ago2/Larp1/Cpeb3/Zfp598	11
GO:0051371	MF	GO:0051371	muscle alpha-actinin binding	3/245	21/22710	0.00142875	0.0365045	0.0309061	Mypn/Ldb3/Synpo2	3
GO:0030427	CC	GO:0030427	site of polarized growth	8/248	208/23436	0.00173758	0.0367957	0.0302328	Mapt/Kif3c/Ywhae/Gsk3b/Trak2/Kif5c/Dvl1/Trak1	8
GO:0071496	BP	GO:0071496	cellular response to external stimulus	10/244	285/23210	0.000919336	0.0375039	0.0318288	Cpeb4/Ncoa1/Gsk3b/Rptor/Ryr1/Bag3/Pdk2/Dag1/Gck/Tle5	10
GO:1901653	BP	GO:1901653	cellular response to peptide	10/244	287/23210	0.000969295	0.0383487	0.0325457	Eif4ebp2/Rab10/Gsk3b/Esrra/Zfp106/Inppl1/Tbc1d4/Pdk2/Gck/Gsk3a	10
GO:0034643	BP	GO:0034643	establishment of mitochondrion localization, microtubule-mediated	3/244	19/23210	0.000981828	0.0383487	0.0325457	Mapt/Trak2/Trak1	3
GO:0047497	BP	GO:0047497	mitochondrion transport along microtubule	3/244	19/23210	0.000981828	0.0383487	0.0325457	Mapt/Trak2/Trak1	3
GO:2000058	BP	GO:2000058	regulation of ubiquitin-dependent protein catabolic process	7/244	148/23210	0.000991554	0.0383487	0.0325457	Ubqln4/Gsk3b/Bag6/Rnf19b/Dvl1/Gsk3a/Hipk2	7
GO:0006094	BP	GO:0006094	gluconeogenesis	5/244	73/23210	0.00103481	0.0395084	0.03353	Cry1/Kat2a/Pdk2/Foxk2/Gck	5
GO:0006006	BP	GO:0006006	glucose metabolic process	8/244	194/23210	0.00107049	0.0403534	0.0342471	Dlat/Cry1/Kat2a/Inppl1/Pdk2/Foxk2/Gck/Acacb	8
GO:0009895	BP	GO:0009895	negative regulation of catabolic process	10/244	294/23210	0.001162	0.0432555	0.0367101	Eif4g2/Ubqln4/Ybx2/Bag6/Rgp1/Larp1/Ptpn3/Foxk2/Acacb/Hipk2	10
GO:0008088	BP	GO:0008088	axo-dendritic transport	5/244	76/23210	0.00124081	0.0448481	0.0380617	Mapt/Klc2/Trak2/Kif5c/Trak1	5
GO:0019319	BP	GO:0019319	hexose biosynthetic process	5/244	76/23210	0.00124081	0.0448481	0.0380617	Cry1/Kat2a/Pdk2/Foxk2/Gck	5
GO:0070507	BP	GO:0070507	regulation of microtubule cytoskeleton organization	8/244	199/23210	0.00125962	0.0448481	0.0380617	Mid1ip1/Prune1/Mapt/Kat2a/Gsk3b/Mapre3/Hsph1/Gsk3a	8
GO:0045666	BP	GO:0045666	positive regulation of neuron differentiation	13/244	461/23210	0.00126502	0.0448481	0.0380617	Eif4g2/Neurl1a/Mapt/Ncoa1/Kif3c/Gsk3b/Ppp2r5b/Dvl1/Cux1/Trak1/Cpeb3/Ap2a1/Bmpr2	13
GO:0014808	BP	GO:0014808	release of sequestered calcium ion into cytosol by sarcoplasmic reticulum	3/244	21/23210	0.00132687	0.0464872	0.0394527	Tmem38b/Ryr1/Chd7	3
GO:1990845	BP	GO:1990845	adaptive thermogenesis	7/244	156/23210	0.0013458	0.0466023	0.0395504	Ybx2/Acsl1/Hoxc10/Epas1/Acadl/Cpt2/Mfn2	7
GO:0010927	BP	GO:0010927	cellular component assembly involved in morphogenesis	6/244	116/23210	0.00143832	0.0486739	0.0413086	Mypn/Ldb3/Gpc1/Synpo2l/Dag1/Lmod3	6
GO:1903052	BP	GO:1903052	positive regulation of proteolysis involved in cellular protein catabolic process	6/244	116/23210	0.00143832	0.0486739	0.0413086	Gsk3b/Bag6/Rnf19b/Dvl1/Usp13/Gsk3a	6
GO:0003713	MF	GO:0003713	transcription coactivator activity	9/245	258/22710	0.00203435	0.0493127	0.04175	Ncoa1/Kat2a/Thrb/Dcaf6/Dr1/Phf2/Zmiz2/Hmga1/Hipk2	9
GO:0030371	MF	GO:0030371	translation repressor activity	3/245	24/22710	0.00212305	0.0493127	0.04175	Eif4ebp2/Cpeb4/Cpeb3	3
GO:0007498	BP	GO:0007498	mesoderm development	6/244	117/23210	0.00150298	0.0498901	0.0423407	Prkaca/Ctdnep1/Tbx3/Ovol1/Tead1/Bmpr2	6
GO:0051654	BP	GO:0051654	establishment of mitochondrion localization	3/244	22/23210	0.00152451	0.0498901	0.0423407	Mapt/Trak2/Trak1	3
GO:1903514	BP	GO:1903514	release of sequestered calcium ion into cytosol by endoplasmic reticulum	3/244	22/23210	0.00152451	0.0498901	0.0423407	Tmem38b/Ryr1/Chd7	3

## Sheet: REViGO_BP
term_ID	description	frequency	plot_X	plot_Y	plot_size	log10 p-value	uniqueness	dispensability	representative	eliminated
GO:0003012	muscle system process	0.01643	-6.04	3.397	2.54	-1.8221	0.952	0	3012	0
GO:0048311	mitochondrion distribution	0.00057	5.697	1.487	1.114	-2.4221	0.738	0	48311	0
GO:0000266	mitochondrial fission	0.0018	null	null	1.591	-1.4661	0.873	0.654	48311	1
GO:0010822	positive regulation of mitochondrion organization	0.00689	null	null	2.164	-1.7943	0.781	0.745	48311	1
GO:0010821	regulation of mitochondrion organization	0.00964	null	null	2.31	-1.8115	0.811	0.591	48311	1
GO:0047497	mitochondrion transport along microtubule	0.00066	null	null	1.176	-1.4162	0.713	0.857	48311	1
GO:0034643	establishment of mitochondrion localization, microtubule-mediated	0.00066	null	null	1.176	-1.4162	0.722	0.973	48311	1
GO:0051654	establishment of mitochondrion localization	0.00081	null	null	1.255	-1.302	0.801	0.877	48311	1
GO:0048312	intracellular distribution of mitochondria	0.00033	null	null	0.903	-1.7541	0.746	0.818	48311	1
GO:0051646	mitochondrion localization	0.00176	null	null	1.58	-1.9617	0.833	0.544	48311	1
GO:0032869	cellular response to insulin stimulus	0.00831	-3.022	2.57	2.246	-1.9151	0.869	0.012	32869	0
GO:0071375	cellular response to peptide hormone stimulus	0.01159	null	null	2.389	-1.7105	0.866	0.933	32869	1
GO:0043434	response to peptide hormone	0.0169	null	null	2.553	-1.4808	0.884	0.9	32869	1
GO:0032868	response to insulin	0.01078	null	null	2.358	-1.9223	0.886	0.861	32869	1
GO:1901653	cellular response to peptide	0.01263	null	null	2.427	-1.4162	0.868	0.917	32869	1
GO:0055002	striated muscle cell development	0.00708	-1.206	7.286	2.176	-1.7541	0.866	0.015	55002	0
GO:0055001	muscle cell development	0.00788	null	null	2.223	-1.642	0.865	0.794	55002	1
GO:0006914	autophagy	0.01605	2.986	-5.704	2.53	-1.7541	0.956	0.016	6914	0
GO:0010506	regulation of autophagy	0.01002	7.2	4.214	2.326	-1.9223	0.904	0.016	10506	0
GO:0010508	positive regulation of autophagy	0.00442	null	null	1.973	-1.7082	0.872	0.811	10506	1
GO:0031331	positive regulation of cellular catabolic process	0.00969	0.071	4.283	2.312	-1.9223	0.685	0.068	31331	0
GO:0009895	negative regulation of catabolic process	0.00722	null	null	2.185	-1.364	0.735	0.783	31331	1
GO:0009896	positive regulation of catabolic process	0.01239	null	null	2.418	-1.9151	0.707	0.83	31331	1
GO:1903362	regulation of cellular protein catabolic process	0.00935	null	null	2.297	-1.7541	0.692	0.884	31331	1
GO:1903052	positive regulation of proteolysis involved in cellular protein catabolic process	0.00508	null	null	2.033	-1.3127	0.673	0.957	31331	1
GO:1903050	regulation of proteolysis involved in cellular protein catabolic process	0.00826	null	null	2.243	-1.6359	0.687	0.949	31331	1
GO:0031330	negative regulation of cellular catabolic process	0.00418	null	null	1.949	-1.6884	0.723	0.813	31331	1
GO:0042176	regulation of protein catabolic process	0.01529	null	null	2.509	-1.7541	0.704	0.874	31331	1
GO:2000058	regulation of protein ubiquitination involved in ubiquitin-dependent protein catabolic process	0.00152	null	null	1.519	-1.4162	0.722	0.739	31331	1
GO:1901800	positive regulation of proteasomal protein catabolic process	0.00442	null	null	1.973	-1.4661	0.676	0.916	31331	1
GO:0061136	regulation of proteasomal protein catabolic process	0.00703	null	null	2.173	-1.5027	0.69	0.857	31331	1
GO:0071616	acyl-CoA biosynthetic process	0.001	-1.159	-6.381	1.342	-1.7943	0.857	0.074	71616	0
GO:0035384	thioester biosynthetic process	0.001	null	null	1.342	-1.7943	0.874	0.823	71616	1
GO:0015980	energy derivation by oxidation of organic compounds	0.0114	-5.402	-3.408	2.382	-1.8221	0.794	0.094	15980	0
GO:0044042	glucan metabolic process	0.00347	null	null	1.869	-1.7541	0.767	0.944	15980	1
GO:0005977	glycogen metabolic process	0.00347	null	null	1.869	-1.7541	0.676	0.814	15980	1
GO:0006112	energy reserve metabolic process	0.00427	null	null	1.959	-1.6541	0.807	0.831	15980	1
GO:0006073	cellular glucan metabolic process	0.00347	null	null	1.869	-1.7541	0.747	0.997	15980	1
GO:0044264	cellular polysaccharide metabolic process	0.00408	null	null	1.94	-1.4661	0.745	0.957	15980	1
GO:0044262	cellular carbohydrate metabolic process	0.01206	0.433	-1.961	2.407	-1.7541	0.757	0.096	44262	0
GO:0006006	glucose metabolic process	0.00878	null	null	2.27	-1.3941	0.716	0.836	44262	1
GO:0006111	regulation of gluconeogenesis	0.00228	null	null	1.69	-1.7541	0.666	0.679	44262	1
GO:0005976	polysaccharide metabolic process	0.00465	null	null	1.996	-1.7541	0.782	0.729	44262	1
GO:0019319	hexose biosynthetic process	0.00351	null	null	1.875	-1.3483	0.709	0.981	44262	1
GO:0006094	gluconeogenesis	0.00337	null	null	1.857	-1.4033	0.71	0.956	44262	1
GO:0043255	regulation of carbohydrate biosynthetic process	0.00437	null	null	1.968	-1.4661	0.672	0.842	44262	1
GO:0009408	response to heat	0.00437	1.636	1.391	1.968	-1.4661	0.941	0.096	9408	0
GO:0034605	cellular response to heat	0.00223	null	null	1.681	-1.5207	0.923	0.849	9408	1
GO:0006091	generation of precursor metabolites and energy	0.01515	2.002	-7.027	2.505	-1.7541	0.895	0.099	6091	0
GO:0071496	cellular response to external stimulus	0.0132	-2.83	0.203	2.446	-1.4259	0.957	0.108	71496	0
GO:0001659	temperature homeostasis	0.00214	4.426	-4.635	1.663	-1.5015	0.902	0.121	1659	0
GO:0007498	mesoderm development	0.00551	-2.352	6.971	2.068	-1.302	0.943	0.199	7498	0
GO:0060541	respiratory system development	0.01163	-3.087	5.495	2.391	-1.6525	0.91	0.215	60541	0
GO:0034248	regulation of cellular amide metabolic process	0.01624	-6.233	0.667	2.535	-1.8937	0.8	0.224	34248	0
GO:0006417	regulation of translation	0.01496	null	null	2.5	-1.4661	0.735	0.727	34248	1
GO:0006413	translational initiation	0.00565	null	null	2.079	-1.4661	0.807	0.73	34248	1
GO:0045947	negative regulation of translational initiation	0.00066	null	null	1.176	-1.5179	0.778	0.529	34248	1
GO:0034033	purine nucleoside bisphosphate biosynthetic process	0.00052	-3.613	-4.489	1.079	-1.5745	0.76	0.235	34033	0
GO:0033866	nucleoside bisphosphate biosynthetic process	0.00052	null	null	1.079	-1.5745	0.775	0.934	34033	1
GO:0034030	ribonucleoside bisphosphate biosynthetic process	0.00052	null	null	1.079	-1.5745	0.774	0.999	34033	1
GO:1990845	adaptive thermogenesis	0.00081	-5.298	-1.99	1.255	-1.3316	0.859	0.244	1990845	0
GO:0010927	cellular component assembly involved in morphogenesis	0.00475	1.159	6.834	2.004	-1.3127	0.856	0.257	10927	0
GO:0035372	protein localization to microtubule	0.00043	6.861	-0.34	1	-1.9223	0.871	0.261	35372	0
GO:0031346	positive regulation of cell projection organization	0.0152	2.923	5.929	2.507	-1.5745	0.786	0.262	31346	0
GO:0010976	positive regulation of neuron projection development	0.01121	null	null	2.375	-1.5745	0.737	0.81	31346	1
GO:0045666	positive regulation of neuron differentiation	0.01534	null	null	2.511	-1.3483	0.781	0.897	31346	1
GO:0010770	positive regulation of cell morphogenesis involved in differentiation	0.00627	null	null	2.124	-1.4661	0.758	0.593	31346	1
GO:0007015	actin filament organization	0.01643	4.379	5.34	2.54	-1.8115	0.848	0.286	7015	0
GO:0016311	dephosphorylation	0.01933	-1.988	-5.758	2.611	-1.7644	0.866	0.311	16311	0
GO:0010970	transport along microtubule	0.0056	6.655	-1.032	2.076	-1.9151	0.726	0.314	10970	0
GO:0070507	regulation of microtubule cytoskeleton organization	0.00655	null	null	2.143	-1.3483	0.731	0.678	10970	1
GO:0032886	regulation of microtubule-based process	0.00784	null	null	2.22	-1.7541	0.808	0.667	10970	1
GO:0072384	organelle transport along microtubule	0.0029	null	null	1.792	-1.9223	0.716	0.935	10970	1
GO:0099111	microtubule-based transport	0.0056	null	null	2.076	-1.9151	0.771	0.852	10970	1
GO:0008088	axo-dendritic transport	0.00223	null	null	1.681	-1.3483	0.742	0.913	10970	1
GO:0046486	glycerolipid metabolic process	0.01429	-5.805	-2.992	2.48	-1.4768	0.813	0.325	46486	0
GO:0043500	muscle adaptation	0.00442	-6.041	3.981	1.973	-1.7541	0.936	0.371	43500	0
GO:0014808	release of sequestered calcium ion into cytosol by sarcoplasmic reticulum	0.0009	5.985	-2.362	1.301	-1.3327	0.781	0.378	14808	0
GO:1903514	calcium ion transport from endoplasmic reticulum to cytosol	0.00095	null	null	1.322	-1.302	0.794	0.734	14808	1
GO:0006470	protein dephosphorylation	0.01163	-1.788	-6.144	2.391	-1.7541	0.829	0.409	6470	0
GO:0007005	mitochondrion organization	0.02536	4.183	5.742	2.728	-1.7943	0.882	0.425	7005	0
GO:0046825	regulation of protein export from nucleus	0.00152	6.635	-1.447	1.519	-1.8937	0.806	0.434	46825	0
GO:1903747	regulation of establishment of protein localization to mitochondrion	0.00451	null	null	1.982	-1.7943	0.813	0.597	46825	1
GO:0046827	positive regulation of protein export from nucleus	0.00081	null	null	1.255	-1.9151	0.785	0.864	46825	1
GO:0030705	cytoskeleton-dependent intracellular transport	0.00636	6.191	-1.042	2.13	-1.8221	0.838	0.495	30705	0

## Sheet: REViGO_CC
term_ID	description	frequency	plot_X	plot_Y	plot_size	log10 p-value	uniqueness	dispensability	representative	eliminated
GO:0030016	myofibril	0.00996	5.06	-4.019	2.326	-7.6517	0.323	0	30016	0
GO:0030018	Z disc	0.00581	null	null	2.093	-6.9208	0.338	0.926	30016	1
GO:0030017	sarcomere	0.00883	null	null	2.274	-6.8861	0.324	0.968	30016	1
GO:0044449	contractile fiber part	0.00939	null	null	2.301	-7.6517	0.325	0.974	30016	1
GO:0031674	I band	0.00656	null	null	2.146	-6.6253	0.333	0.938	30016	1
GO:0043292	contractile fiber	0.01039	null	null	2.344	-7.3936	0.415	0.665	30016	1
GO:0008287	protein serine/threonine phosphatase complex	0.00231	-4.203	-4.104	1.699	-1.5515	0.715	0.009	8287	0
GO:0000159	protein phosphatase type 2A complex	0.0009	null	null	1.301	-1.5938	0.693	0.925	8287	1
GO:0030426	growth cone	0.00708	-4.149	3.524	2.179	-1.4744	0.772	0.01	30426	0
GO:0044295	axonal growth cone	0.0009	null	null	1.301	-1.5436	0.774	0.816	30426	1
GO:0030427	site of polarized growth	0.00732	1.868	5.928	2.193	-1.4342	0.863	0.01	30427	0
GO:0015629	actin cytoskeleton	0.02058	5.577	-2.212	2.64	-2.9772	0.496	0.323	15629	0
GO:1903293	phosphatase complex	0.00231	-3.479	-5.308	1.699	-1.5515	0.785	0.43	1903293	0
GO:0001725	stress fiber	0.00293	5.705	-0.967	1.799	-1.9115	0.443	0.441	1725	0
GO:0042641	actomyosin	0.00345	null	null	1.869	-1.7179	0.466	0.667	1725	1
GO:0097517	contractile actin filament bundle	0.00293	null	null	1.799	-1.9115	0.443	0.978	1725	1
GO:0032432	actin filament bundle	0.00326	null	null	1.845	-1.7247	0.468	0.658	1725	1

## Sheet: REViGO_MF
term_ID	description	frequency	plot_X	plot_Y	plot_size	log10 p-value	uniqueness	dispensability	representative	eliminated
GO:0001228	transcriptional activator activity, RNA polymerase II transcription regulatory region sequence-specific binding	0.0182	-4.556	-5.855	2.581	-2.1716	0.909	0	1228	0
GO:0003779	actin binding	0.01906	6.552	-0.544	2.601	-4.6162	0.718	0	3779	0
GO:0051393	alpha-actinin binding	0.00148	null	null	1.505	-2.3266	0.706	0.589	3779	1
GO:0051371	muscle alpha-actinin binding	0.00077	null	null	1.23	-1.4377	0.712	0.916	3779	1
GO:0042805	actinin binding	0.00187	null	null	1.602	-2.0753	0.741	0.603	3779	1
GO:0004674	protein serine/threonine kinase activity	0.02198	-2.519	5.984	2.663	-2.7529	0.868	0	4674	0
GO:0019888	protein phosphatase regulator activity	0.00316	0.79	-0.069	1.826	-2.122	0.861	0	19888	0
GO:0019208	phosphatase regulator activity	0.00369	null	null	1.892	-1.9304	0.861	0.522	19888	1
GO:0030374	ligand-dependent nuclear receptor transcription coactivator activity	0.00211	-1.097	-7.107	1.653	-1.7398	0.844	0	30374	0
GO:0003713	transcription coactivator activity	0.01145	null	null	2.38	-1.307	0.844	0.714	30374	1
GO:0045182	translation regulator activity	0.00168	3.553	5.568	1.556	-3.2294	0.907	0	45182	0
GO:0090079	translation regulator activity, nucleic acid binding	0.00081	-6.156	1.525	1.255	-2.1716	0.753	0.029	90079	0
GO:0030371	translation repressor activity	0.00101	null	null	1.342	-1.307	0.826	0.91	90079	1
GO:0043021	ribonucleoprotein complex binding	0.0056	3.33	-5.552	2.072	-2.3843	0.84	0.035	43021	0
GO:0017016	Ras GTPase binding	0.01264	5.93	2.106	2.423	-2.0753	0.769	0.138	17016	0
GO:0031267	small GTPase binding	0.01341	null	null	2.449	-2.0197	0.768	0.961	17016	1
GO:0008135	translation factor activity, RNA binding	0.00441	-6.307	-0.758	1.968	-2.0648	0.789	0.218	8135	0
GO:0016791	phosphatase activity	0.01226	-0.942	6.105	2.41	-1.7398	0.821	0.224	16791	0
GO:0042578	phosphoric ester hydrolase activity	0.01633	null	null	2.534	-1.761	0.821	0.761	16791	1
GO:0043022	ribosome binding	0.00259	3.983	-5.162	1.74	-1.7553	0.842	0.454	43022	0
GO:0003729	mRNA binding	0.00896	-5.765	-0.274	2.274	-1.6764	0.749	0.47	3729	0
GO:0003730	mRNA 3'-UTR binding	0.00287	null	null	1.785	-1.761	0.756	0.884	3729	1

## Sheet: REViGO_Summary
	term_ID	description	frequency	plot_X	plot_Y	plot_size	log10 p-value	uniqueness	dispensability	representative	eliminated
CC	GO:0030016	myofibril	0.00996	5.06	-4.019	2.326	-7.6517	0.323	0	30016	0
MF	GO:0003779	actin binding	0.01906	6.552	-0.544	2.601	-4.6162	0.718	0	3779	0
MF	GO:0045182	translation regulator activity	0.00168	3.553	5.568	1.556	-3.2294	0.907	0	45182	0
MF	GO:0090079	translation regulator activity, nucleic acid binding	0.00081	-6.156	1.525	1.255	-2.1716	0.753	0.029	90079	0
CC	GO:0015629	actin cytoskeleton	0.02058	5.577	-2.212	2.64	-2.9772	0.496	0.323	15629	0
MF	GO:0004674	protein serine/threonine kinase activity	0.02198	-2.519	5.984	2.663	-2.7529	0.868	0	4674	0
BP	GO:0048311	mitochondrion distribution	0.00057	5.697	1.487	1.114	-2.4221	0.738	0	48311	0
MF	GO:0043021	ribonucleoprotein complex binding	0.0056	3.33	-5.552	2.072	-2.3843	0.84	0.035	43021	0
MF	GO:0001228	transcriptional activator activity, RNA polymerase II transcription regulatory region sequence-specific binding	0.0182	-4.556	-5.855	2.581	-2.1716	0.909	0	1228	0
MF	GO:0019888	protein phosphatase regulator activity	0.00316	0.79	-0.069	1.826	-2.122	0.861	0	19888	0
MF	GO:0017016	Ras GTPase binding	0.01264	5.93	2.106	2.423	-2.0753	0.769	0.138	17016	0
MF	GO:0008135	translation factor activity, RNA binding	0.00441	-6.307	-0.758	1.968	-2.0648	0.789	0.218	8135	0
BP	GO:0010506	regulation of autophagy	0.01002	7.2	4.214	2.326	-1.9223	0.904	0.016	10506	0
BP	GO:0031331	positive regulation of cellular catabolic process	0.00969	0.071	4.283	2.312	-1.9223	0.685	0.068	31331	0
BP	GO:0035372	protein localization to microtubule	0.00043	6.861	-0.34	1	-1.9223	0.871	0.261	35372	0
BP	GO:0032869	cellular response to insulin stimulus	0.00831	-3.022	2.57	2.246	-1.9151	0.869	0.012	32869	0
BP	GO:0010970	transport along microtubule	0.0056	6.655	-1.032	2.076	-1.9151	0.726	0.314	10970	0
CC	GO:0001725	stress fiber	0.00293	5.705	-0.967	1.799	-1.9115	0.443	0.441	1725	0
BP	GO:0034248	regulation of cellular amide metabolic process	0.01624	-6.233	0.667	2.535	-1.8937	0.8	0.224	34248	0
BP	GO:0046825	regulation of protein export from nucleus	0.00152	6.635	-1.447	1.519	-1.8937	0.806	0.434	46825	0
BP	GO:0003012	muscle system process	0.01643	-6.04	3.397	2.54	-1.8221	0.952	0	3012	0
BP	GO:0015980	energy derivation by oxidation of organic compounds	0.0114	-5.402	-3.408	2.382	-1.8221	0.794	0.094	15980	0
BP	GO:0030705	cytoskeleton-dependent intracellular transport	0.00636	6.191	-1.042	2.13	-1.8221	0.838	0.495	30705	0
BP	GO:0007015	actin filament organization	0.01643	4.379	5.34	2.54	-1.8115	0.848	0.286	7015	0
BP	GO:0071616	acyl-CoA biosynthetic process	0.001	-1.159	-6.381	1.342	-1.7943	0.857	0.074	71616	0
BP	GO:0007005	mitochondrion organization	0.02536	4.183	5.742	2.728	-1.7943	0.882	0.425	7005	0
BP	GO:0016311	dephosphorylation	0.01933	-1.988	-5.758	2.611	-1.7644	0.866	0.311	16311	0
MF	GO:0043022	ribosome binding	0.00259	3.983	-5.162	1.74	-1.7553	0.842	0.454	43022	0
BP	GO:0055002	striated muscle cell development	0.00708	-1.206	7.286	2.176	-1.7541	0.866	0.015	55002	0
BP	GO:0006914	autophagy	0.01605	2.986	-5.704	2.53	-1.7541	0.956	0.016	6914	0
BP	GO:0044262	cellular carbohydrate metabolic process	0.01206	0.433	-1.961	2.407	-1.7541	0.757	0.096	44262	0
BP	GO:0006091	generation of precursor metabolites and energy	0.01515	2.002	-7.027	2.505	-1.7541	0.895	0.099	6091	0
BP	GO:0043500	muscle adaptation	0.00442	-6.041	3.981	1.973	-1.7541	0.936	0.371	43500	0
BP	GO:0006470	protein dephosphorylation	0.01163	-1.788	-6.144	2.391	-1.7541	0.829	0.409	6470	0
MF	GO:0030374	ligand-dependent nuclear receptor transcription coactivator activity	0.00211	-1.097	-7.107	1.653	-1.7398	0.844	0	30374	0
MF	GO:0016791	phosphatase activity	0.01226	-0.942	6.105	2.41	-1.7398	0.821	0.224	16791	0
MF	GO:0003729	mRNA binding	0.00896	-5.765	-0.274	2.274	-1.6764	0.749	0.47	3729	0
BP	GO:0060541	respiratory system development	0.01163	-3.087	5.495	2.391	-1.6525	0.91	0.215	60541	0
BP	GO:0034033	purine nucleoside bisphosphate biosynthetic process	0.00052	-3.613	-4.489	1.079	-1.5745	0.76	0.235	34033	0
BP	GO:0031346	positive regulation of cell projection organization	0.0152	2.923	5.929	2.507	-1.5745	0.786	0.262	31346	0
CC	GO:0008287	protein serine/threonine phosphatase complex	0.00231	-4.203	-4.104	1.699	-1.5515	0.715	0.009	8287	0
CC	GO:1903293	phosphatase complex	0.00231	-3.479	-5.308	1.699	-1.5515	0.785	0.43	1903293	0
BP	GO:0001659	temperature homeostasis	0.00214	4.426	-4.635	1.663	-1.5015	0.902	0.121	1659	0
BP	GO:0046486	glycerolipid metabolic process	0.01429	-5.805	-2.992	2.48	-1.4768	0.813	0.325	46486	0
CC	GO:0030426	growth cone	0.00708	-4.149	3.524	2.179	-1.4744	0.772	0.01	30426	0
BP	GO:0009408	response to heat	0.00437	1.636	1.391	1.968	-1.4661	0.941	0.096	9408	0
CC	GO:0030427	site of polarized growth	0.00732	1.868	5.928	2.193	-1.4342	0.863	0.01	30427	0
BP	GO:0071496	cellular response to external stimulus	0.0132	-2.83	0.203	2.446	-1.4259	0.957	0.108	71496	0
BP	GO:0014808	release of sequestered calcium ion into cytosol by sarcoplasmic reticulum	0.0009	5.985	-2.362	1.301	-1.3327	0.781	0.378	14808	0
BP	GO:1990845	adaptive thermogenesis	0.00081	-5.298	-1.99	1.255	-1.3316	0.859	0.244	1990845	0
BP	GO:0010927	cellular component assembly involved in morphogenesis	0.00475	1.159	6.834	2.004	-1.3127	0.856	0.257	10927	0
BP	GO:0007498	mesoderm development	0.00551	-2.352	6.971	2.068	-1.302	0.943	0.199	7498	0

## Sheet: DESeq2 pairwise results
The results generated from the pairwise comparison EDL,psaos and soleus for the genes group in gene Cluster 1
				Psoas/EDL						Soleus/EDL						Soleus/Posas
	geneID	baseMean		log2FoldChange	lfcSE	stat	pvalue	padj		log2FoldChange	lfcSE	stat	pvalue	padj		log2FoldChange	lfcSE	stat	pvalue	padj
ENSMUSG00000000168	Dlat	1847.4		1.15981	0.213489	5.43263	5.55284e-08	2.73765e-06		0.630882	0.283717	2.22363	0.0261733	0.187619		-0.528924	0.283159	-1.86794	0.0617707	0.265203
ENSMUSG00000001419	Mef2d	212.735		1.23267	0.247401	4.9825	6.2768e-07	2.32871e-05		0.539378	0.340666	1.5833	0.113352	0.431738		-0.693295	0.3361	-2.06277	0.0391347	0.196078
ENSMUSG00000002346	Slc25a42	78.0354		1.03336	0.318211	3.24742	0.00116457	0.00988321		0.353617	0.446024	0.792821	0.427882	0.761407		-0.679747	0.43929	-1.54738	0.121772	0.391555
ENSMUSG00000002948	Map2k7	279.776		1.33842	0.287215	4.66001	3.16193e-06	8.55243e-05		0.325238	0.3863	0.84193	0.399827	0.744453		-1.01319	0.38354	-2.64167	0.00824988	0.0662449
ENSMUSG00000003154	Foxj2	102.42		1.26139	0.324887	3.88255	0.000103368	0.00144964		0.541655	0.442408	1.22433	0.220827	0.589531		-0.719734	0.43628	-1.64971	0.0990031	0.351598
ENSMUSG00000004895	Prcc	108.117		1.39016	0.263172	5.28235	1.27539e-07	5.75474e-06		0.59175	0.366486	1.61466	0.106384	0.418662		-0.798414	0.358162	-2.2292	0.0258006	0.147737
ENSMUSG00000005469	Prkaca	411.395		1.21969	0.288382	4.22943	2.34285e-05	0.000431437		1.10268	0.383088	2.8784	0.00399704	0.0521116		-0.117016	0.381085	-0.307059	0.758799	0.915238
ENSMUSG00000005610	Eif4g2	5551.3		1.51857	0.281411	5.39627	6.80423e-08	3.28813e-06		0.793961	0.372483	2.13154	0.0330451	0.218169		-0.724608	0.372298	-1.94631	0.0516175	0.2361
ENSMUSG00000005873	Reep5	377.163		1.15624	0.261521	4.42123	9.81416e-06	0.000217402		0.517921	0.351878	1.47188	0.141054	0.480593		-0.638322	0.349745	-1.82511	0.0679848	0.281078
ENSMUSG00000006435	Neurl1a	735.736		1.14003	0.227457	5.01206	5.38505e-07	2.03986e-05		0.530911	0.303474	1.74945	0.0802138	0.363978		-0.609119	0.302324	-2.01479	0.0439268	0.211774
ENSMUSG00000007030	Vwa7	119.421		1.34752	0.317169	4.24859	2.1512e-05	0.000402495		1.38777	0.429276	3.23281	0.00122577	0.0212346		0.0402513	0.421266	0.0955484	0.923879	0.976522
ENSMUSG00000008035	Mid1ip1	460.847		1.51749	0.340039	4.46271	8.09312e-06	0.000187203		1.18905	0.454743	2.61478	0.0089285	0.0930484		-0.32844	0.45174	-0.727054	0.467193	0.75947
ENSMUSG00000008604	Ubqln4	258.184		1.25823	0.213709	5.8876	3.91843e-09	2.80464e-07		0.954023	0.292281	3.26406	0.00109827	0.0194306		-0.304208	0.287533	-1.05799	0.290058	0.613154
ENSMUSG00000011179	Odc1	2725.81		1.84101	0.418968	4.39417	1.11198e-05	0.000239677		0.998547	0.555307	1.79819	0.0721472	0.343847		-0.842466	0.554761	-1.51861	0.12886	0.404735
ENSMUSG00000011257	Pabpc4	3516.17		1.16775	0.250061	4.66987	3.01395e-06	8.25518e-05		0.471971	0.331373	1.42429	0.154363	0.500507		-0.695781	0.331139	-2.10117	0.035626	0.184207
ENSMUSG00000014498	Ankrd52	300.211		1.17462	0.259967	4.51836	6.2321e-06	0.000151449		0.624004	0.34903	1.78782	0.0738046	0.348592		-0.550619	0.346318	-1.58992	0.111853	0.375509
ENSMUSG00000015087	Rabl6	500.321		1.1987	0.247927	4.83491	1.33207e-06	4.28239e-05		0.749004	0.334684	2.23795	0.0252245	0.183616		-0.449701	0.332397	-1.3529	0.176087	0.478979
ENSMUSG00000015711	Prune1	213.947		1.28063	0.307899	4.15926	3.19275e-05	0.000560727		1.09098	0.415143	2.62796	0.00858991	0.0906595		-0.189657	0.410803	-0.461674	0.644315	0.86699
ENSMUSG00000016349	Eef1a2	6623.89		1.44538	0.273828	5.27842	1.30304e-07	5.83256e-06		1.1753	0.362455	3.2426	0.00118444	0.0206773		-0.270082	0.36227	-0.745528	0.455953	0.753277
ENSMUSG00000016386	Mpped2	19.0255		2.49732	0.632907	3.9458	7.95345e-05	0.00117399		2.6037	0.885731	2.9396	0.00328636	0.0446441		0.106374	0.806752	0.131854	0.8951	0.966508
ENSMUSG00000016477	E2f3	126.149		1.40923	0.293248	4.80558	1.543e-06	4.78805e-05		0.363853	0.398122	0.913923	0.360757	0.717022		-1.04537	0.392489	-2.66345	0.00773448	0.0633296
ENSMUSG00000018341	Il12rb2	76.9504		1.3263	0.310587	4.2703	1.95213e-05	0.000374484		0.466594	0.428368	1.08924	0.27605	0.647268		-0.859703	0.4198	-2.04789	0.0405709	0.200216
ENSMUSG00000018411	Mapt	335.989		1.66673	0.248209	6.71503	1.88025e-11	2.50271e-09		2.08093	0.331383	6.27953	3.39589e-10	4.15904e-08		0.414198	0.325016	1.2744	0.202523	0.513097
ENSMUSG00000018446	C1qbp	224.63		1.34008	0.259721	5.1597	2.47347e-07	1.0199e-05		0.757958	0.348819	2.17292	0.0297861	0.203016		-0.582127	0.344792	-1.68834	0.0913456	0.335863
ENSMUSG00000018554	Ybx2	12.1193		2.09273	0.59129	3.53927	0.000401239	0.00425168		0.804331	0.959412	0.838358	0.40183	0.745451		-1.2884	0.902791	-1.42713	0.153542	0.446092
ENSMUSG00000018559	Ctdnep1	460.313		1.28676	0.19068	6.74827	1.49614e-11	2.06386e-09		0.895466	0.253988	3.52562	0.000422495	0.0090693		-0.391291	0.251444	-1.55618	0.119666	0.388128
ENSMUSG00000018599	Mief2	645.888		1.36001	0.226583	6.00224	1.94609e-09	1.49898e-07		1.22173	0.301731	4.04907	5.14219e-05	0.00160556		-0.138275	0.299745	-0.461307	0.644578	0.86699
ENSMUSG00000018604	Tbx3	88.5287		1.51738	0.312768	4.85144	1.22567e-06	3.97112e-05		1.82109	0.42989	4.23619	2.27348e-05	0.000805352		0.303717	0.415103	0.731668	0.464372	0.758392
ENSMUSG00000018796	Acsl1	4041.33		1.43653	0.230693	6.22701	4.75425e-10	4.48081e-08		1.85644	0.305611	6.07451	1.24368e-09	1.25954e-07		0.419912	0.30512	1.37622	0.168754	0.469313
ENSMUSG00000019913	Sim1	256.074		4.55872	0.321994	14.1578	1.67196e-45	1.26852e-41		3.26453	0.444513	7.34405	2.07219e-13	4.54701e-11		-1.2942	0.406625	-3.18278	0.00145868	0.0185199
ENSMUSG00000020038	Cry1	128.199		1.08866	0.264623	4.114	3.88859e-05	0.000656346		0.724207	0.359804	2.01278	0.044138	0.257986		-0.364452	0.35469	-1.02752	0.304174	0.625876
ENSMUSG00000020059	Sycp3	27.7141		1.84265	0.531175	3.469	0.000522403	0.00522541		1.46157	0.686787	2.12813	0.0333259	0.219377		-0.381071	0.659197	-0.578083	0.563208	0.823639
ENSMUSG00000020067	Mypn	2155.26		1.10331	0.303934	3.63011	0.000283302	0.00319615		0.243431	0.402566	0.604698	0.54538	0.831554		-0.859882	0.402335	-2.13723	0.0325796	0.172564
ENSMUSG00000020091	Eif4ebp2	80.4364		1.87614	0.342566	5.47673	4.33258e-08	2.26699e-06		1.0385	0.470447	2.20748	0.0272807	0.192328		-0.837638	0.45536	-1.83951	0.0658406	0.275538
ENSMUSG00000020238	Ncln	61.1816		1.13489	0.299011	3.79549	0.000147353	0.00191105		0.766629	0.422094	1.81625	0.0693316	0.336313		-0.368262	0.412241	-0.893317	0.371687	0.685524
ENSMUSG00000020300	Cpeb4	444.649		1.17704	0.290444	4.05255	5.0662e-05	0.000802447		0.529107	0.389605	1.35806	0.174444	0.528281		-0.647932	0.387799	-1.67079	0.0947624	0.344049
ENSMUSG00000020329	Polrmt	82.3911		1.1533	0.346473	3.32867	0.000872606	0.00783487		0.351065	0.480911	0.73	0.46539	0.786665		-0.802231	0.473969	-1.69258	0.0905356	0.33383
ENSMUSG00000020400	Tnip1	68.8349		1.55329	0.339055	4.58122	4.62275e-06	0.000118039		0.432611	0.472759	0.915077	0.360151	0.716685		-1.12067	0.461466	-2.42851	0.015161	0.103565
ENSMUSG00000020647	Ncoa1	289.041		1.18549	0.271663	4.36382	1.27811e-05	0.000267504		0.380981	0.369088	1.03222	0.301968	0.670683		-0.804506	0.366213	-2.19683	0.0280329	0.155857
ENSMUSG00000020657	Dnajc27	1126.41		1.21035	0.2133	5.67438	1.39192e-08	8.34819e-07		0.364157	0.283799	1.28315	0.199438	0.562091		-0.846189	0.283029	-2.98976	0.00279192	0.0301354
ENSMUSG00000020668	Kif3c	335.512		1.35199	0.402685	3.35745	0.000786654	0.00722123		0.375483	0.537655	0.698373	0.484944	0.796693		-0.97651	0.535743	-1.82272	0.0683458	0.281868
ENSMUSG00000020671	Rab10	1205.16		1.52258	0.32333	4.70906	2.48864e-06	7.00604e-05		0.691909	0.429861	1.60961	0.107482	0.421182		-0.830672	0.428903	-1.93673	0.0527778	0.239974
ENSMUSG00000020741	Cluh	1017.37		1.05971	0.227359	4.66097	3.14725e-06	8.55243e-05		0.906062	0.302159	2.99863	0.00271196	0.0383928		-0.153649	0.301259	-0.510023	0.610035	0.849178
ENSMUSG00000020774	Aspa	239.735		1.64082	0.348416	4.70938	2.48477e-06	7.00604e-05		1.67318	0.469276	3.56546	0.000363214	0.00804827		0.0323645	0.463201	0.0698715	0.944296	0.982555
ENSMUSG00000020802	Ube2o	74.8316		1.01644	0.278483	3.64992	0.000262326	0.00302084		0.750331	0.392377	1.91227	0.0558415	0.296452		-0.266108	0.384484	-0.692118	0.488863	0.776863
ENSMUSG00000020836	Coro6	700.146		1.50972	0.263393	5.73183	9.93521e-09	6.33432e-07		2.00253	0.348915	5.7393	9.50667e-09	8.25252e-07		0.492809	0.346301	1.42306	0.154718	0.447773
ENSMUSG00000020849	Ywhae	501.631		1.39515	0.322761	4.32255	1.54234e-05	0.000310802		0.329328	0.432335	0.761743	0.446213	0.773346		-1.06582	0.430507	-2.47574	0.0132961	0.0940948
ENSMUSG00000020918	Kat2a	57.6974		1.16102	0.31863	3.64378	0.000268665	0.00308142		0.362601	0.453145	0.800187	0.423603	0.759061		-0.798415	0.443748	-1.79925	0.0719787	0.290935
ENSMUSG00000021051	Ppp2r5e	253.759		1.16058	0.23423	4.95486	7.23831e-07	2.6151e-05		0.756267	0.316955	2.38604	0.0170309	0.143804		-0.40431	0.31349	-1.2897	0.197154	0.507604
ENSMUSG00000021140	Pcnx	1304.03		1.11727	0.250471	4.46066	8.17082e-06	0.000188707		0.911564	0.332417	2.74223	0.00610238	0.0713036		-0.205702	0.331759	-0.620035	0.535235	0.803515
ENSMUSG00000021779	Thrb	244.704		1.19928	0.235806	5.08586	3.65965e-07	1.46136e-05		1.15073	0.318757	3.61006	0.000306129	0.00699932		-0.0485429	0.314484	-0.154357	0.877328	0.958932
ENSMUSG00000021798	Ldb3	5549.86		1.26494	0.188045	6.72678	1.73457e-11	2.37121e-09		0.881784	0.249251	3.53774	0.000403568	0.00875753		-0.383152	0.248995	-1.53879	0.123855	0.395196
ENSMUSG00000021866	Anxa11	168.911		1.48025	0.275915	5.36488	8.10045e-08	3.84113e-06		0.557537	0.378265	1.47393	0.1405	0.480051		-0.922712	0.37241	-2.47768	0.0132241	0.0938129
ENSMUSG00000021868	Ppif	192.593		1.19353	0.255736	4.66705	3.05559e-06	8.35414e-05		0.561232	0.346571	1.61939	0.105364	0.417006		-0.632299	0.342588	-1.84565	0.0649426	0.273508
ENSMUSG00000021890	Eaf1	99.6456		1.23088	0.321723	3.82591	0.000130291	0.00173882		1.39717	0.433168	3.22546	0.00125769	0.0216687		0.166285	0.424509	0.391711	0.695272	0.889528
ENSMUSG00000022052	Ppp2r2a	326.589		1.35849	0.296583	4.58046	4.63962e-06	0.000118099		0.756674	0.398927	1.89678	0.0578576	0.302479		-0.601811	0.395942	-1.51995	0.128524	0.40432
ENSMUSG00000022191	Drosha	280.937		1.23312	0.33487	3.68239	0.000231056	0.00273057		0.535741	0.446805	1.19905	0.230509	0.601587		-0.69738	0.444589	-1.5686	0.116742	0.383951
ENSMUSG00000022357	Klhl38	233.268		1.05329	0.305234	3.45075	0.000559027	0.00549752		0.990863	0.406418	2.43804	0.0147671	0.13107		-0.0624239	0.404111	-0.154472	0.877238	0.958932
ENSMUSG00000022358	Fbxo32	2487.97		1.33058	0.235865	5.64128	1.68786e-08	9.78434e-07		1.34061	0.312303	4.29265	1.76551e-05	0.000654773		0.0100273	0.311806	0.0321588	0.974345	0.991959
ENSMUSG00000022438	Parvb	96.7099		1.26715	0.348946	3.63136	0.00028193	0.00318782		1.39323	0.472378	2.9494	0.00318395	0.0433649		0.126083	0.46374	0.271883	0.785712	0.925298
ENSMUSG00000022472	Desi1	49.3488		1.35692	0.377767	3.59194	0.000328223	0.0036038		0.720208	0.516896	1.39333	0.163519	0.513606		-0.636708	0.503953	-1.26343	0.206436	0.519234
ENSMUSG00000022484	Hoxc10	39.0943		1.70329	0.465688	3.65759	0.000254599	0.00295066		0.454464	0.650835	0.698278	0.485003	0.796693		-1.24883	0.633987	-1.9698	0.0488609	0.227278
ENSMUSG00000022485	Hoxc5	25.5101		1.93363	0.444329	4.3518	1.35027e-05	0.000278138		1.02991	0.666609	1.545	0.122346	0.449866		-0.903717	0.630714	-1.43285	0.151901	0.443236
ENSMUSG00000022490	Ppp1r1a	410.507		1.23589	0.309932	3.9876	6.67443e-05	0.00101684		1.31166	0.408103	3.21405	0.00130878	0.022451		0.0757774	0.406198	0.186553	0.852011	0.950016
ENSMUSG00000022533	Atp13a3	672.848		1.26968	0.263601	4.81666	1.45981e-06	4.58334e-05		0.910877	0.350694	2.59736	0.00939441	0.0963781		-0.3588	0.349279	-1.02726	0.304298	0.625907
ENSMUSG00000022744	Cldnd1	127.446		1.03066	0.264367	3.89859	9.67563e-05	0.0013747		0.314038	0.363002	0.865115	0.386976	0.736526		-0.71662	0.358726	-1.99768	0.0457512	0.217543
ENSMUSG00000023047	Amhr2	109.834		2.79215	0.373913	7.46737	8.18123e-14	1.82562e-11		3.20671	0.495868	6.46686	1.00058e-10	1.36278e-08		0.414562	0.460638	0.899973	0.368135	0.682433
ENSMUSG00000023968	Crip3	16.5035		6.07256	1.09563	5.54251	2.98173e-08	1.64526e-06		2.97734	1.48671	2.00264	0.0452161	0.261258		-3.09522	1.15372	-2.68283	0.00730027	0.0605581
ENSMUSG00000024059	Clip4	829.768		1.12586	0.30187	3.72961	0.000191777	0.00232802		1.07684	0.400125	2.69126	0.00711818	0.0795966		-0.0490156	0.399199	-0.122785	0.902277	0.96951
ENSMUSG00000024140	Epas1	575.003		1.63928	0.288246	5.6871	1.29217e-08	7.90622e-07		1.27184	0.384865	3.30464	0.000950978	0.0173093		-0.367444	0.382203	-0.961383	0.336359	0.655685
ENSMUSG00000024222	Fkbp5	380.854		1.64045	0.454445	3.60978	0.000306455	0.00342927		1.33584	0.606804	2.20143	0.0277054	0.194196		-0.304611	0.603523	-0.504722	0.613754	0.850789
ENSMUSG00000024241	Sos1	272.435		1.2243	0.327535	3.73791	0.000185558	0.00226704		1.07676	0.439305	2.45104	0.0142443	0.127786		-0.14754	0.436185	-0.338252	0.735173	0.907665
ENSMUSG00000024392	Bag6	382.149		1.28746	0.264194	4.87315	1.09832e-06	3.65798e-05		0.76884	0.353205	2.17675	0.0294989	0.201667		-0.518616	0.350834	-1.47824	0.139344	0.423642
ENSMUSG00000024393	Prrc2a	153.101		1.32476	0.274137	4.83246	1.34856e-06	4.31709e-05		0.393465	0.383782	1.02523	0.305254	0.672718		-0.931291	0.377431	-2.46745	0.0136079	0.0959278
ENSMUSG00000024442	Dele1	240.537		1.28991	0.255761	5.0434	4.57328e-07	1.77028e-05		0.611934	0.347304	1.76195	0.0780771	0.359214		-0.677973	0.343307	-1.97483	0.0482878	0.225693
ENSMUSG00000024456	Diaph1	472.932		1.47641	0.292286	5.05125	4.38923e-07	1.71655e-05		1.62044	0.391892	4.13492	3.55074e-05	0.00117853		0.144032	0.388451	0.370787	0.710796	0.897439
ENSMUSG00000024613	Tcof1	88.6777		1.14669	0.311795	3.67772	0.000235331	0.00277676		0.542954	0.429906	1.26296	0.206604	0.571453		-0.60374	0.423332	-1.42616	0.153821	0.446548
ENSMUSG00000024777	Ppp2r5b	147.607		1.10887	0.260298	4.26002	2.04407e-05	0.000387138		0.57361	0.365081	1.57118	0.11614	0.438237		-0.535265	0.359402	-1.48932	0.136402	0.419072
ENSMUSG00000024862	Klc2	219.732		1.35502	0.234988	5.76632	8.10193e-09	5.29532e-07		0.837105	0.31908	2.62349	0.00870331	0.0914591		-0.517913	0.314011	-1.64935	0.0990769	0.351653
ENSMUSG00000024922	Ovol1	43.6609		2.24081	0.472048	4.747	2.06451e-06	6.05937e-05		1.30399	0.647494	2.0139	0.0440199	0.257981		-0.936825	0.622691	-1.50448	0.132458	0.411545
ENSMUSG00000024955	Esrra	899.733		1.07355	0.25977	4.1327	3.58531e-05	0.000614034		1.15642	0.344921	3.35272	0.000800222	0.0151047		0.0828718	0.343995	0.24091	0.809625	0.936177
ENSMUSG00000024962	Vegfb	91.6267		1.68387	0.379623	4.43564	9.17988e-06	0.000205754		0.960854	0.515953	1.86229	0.0625621	0.317045		-0.723017	0.505348	-1.43073	0.152507	0.443973
ENSMUSG00000025380	Fscn2	22.6458		2.64731	0.619249	4.27503	1.91112e-05	0.000367769		0.426481	1.17562	0.362772	0.716775	0.908908		-2.22082	1.10495	-2.00989	0.0444433	0.213486
ENSMUSG00000025404	R3hdm2	155.416		1.66771	0.268744	6.20557	5.44977e-10	5.01181e-08		0.990335	0.373828	2.64917	0.00806891	0.0868397		-0.677373	0.364242	-1.85968	0.0629314	0.26797
ENSMUSG00000025583	Rptor	347.427		1.01702	0.259466	3.91967	8.86708e-05	0.00128878		1.12587	0.344811	3.26518	0.00109396	0.0193761		0.10885	0.342778	0.317552	0.750825	0.912792
ENSMUSG00000025757	Hspa4l	312.174		1.00044	0.221492	4.51681	6.27794e-06	0.000152175		0.309	0.300467	1.0284	0.303762	0.671866		-0.691439	0.298247	-2.31835	0.0204305	0.126819
ENSMUSG00000025790	Slco3a1	601.335		1.42581	0.236293	6.03408	1.59868e-09	1.27007e-07		1.49168	0.315361	4.73006	2.24449e-06	0.000108775		0.0658688	0.312921	0.210496	0.83328	0.944126
ENSMUSG00000026003	Acadl	2532.64		1.43137	0.246397	5.80922	6.27628e-09	4.26851e-07		1.36286	0.325835	4.18267	2.88103e-05	0.000978869		-0.0685097	0.325351	-0.210571	0.833222	0.944126
ENSMUSG00000026028	Trak2	1094.97		1.35801	0.237783	5.71115	1.12212e-08	7.03598e-07		1.90796	0.315345	6.05041	1.44481e-09	1.43564e-07		0.54995	0.313785	1.75263	0.079665	0.308114
ENSMUSG00000026176	Ctdsp1	137.963		1.13207	0.266351	4.25029	2.1349e-05	0.000400432		0.443238	0.364775	1.2151	0.224328	0.594488		-0.688834	0.359854	-1.91421	0.0555938	0.249196
ENSMUSG00000026207	Speg	851.075		1.43072	0.235755	6.06868	1.28964e-09	1.06934e-07		0.548394	0.315	1.74094	0.0816949	0.366988		-0.882328	0.313559	-2.81392	0.00489418	0.0460908
ENSMUSG00000026208	Des	10349.9		1.33311	0.256476	5.19779	2.01675e-07	8.54811e-06		1.36214	0.33952	4.01195	6.02182e-05	0.00183312		0.0290309	0.339373	0.0855428	0.93183	0.979218
ENSMUSG00000026269	Rnpepl1	247.749		1.17875	0.330664	3.56478	0.000364155	0.00393848		0.719247	0.439372	1.63699	0.101633	0.409407		-0.459499	0.437024	-1.05143	0.293063	0.616604
ENSMUSG00000026384	Ptpn4	1352.26		1.00864	0.247057	4.08263	4.45285e-05	0.000733633		1.23262	0.327353	3.7654	0.000166281	0.00426473		0.223973	0.326797	0.68536	0.493117	0.778171
ENSMUSG00000026571	Dcaf6	1564.16		1.35835	0.273224	4.97158	6.64103e-07	2.44168e-05		0.45875	0.362534	1.2654	0.205729	0.57028		-0.899605	0.361984	-2.48521	0.0129476	0.0924826
ENSMUSG00000026764	Kif5c	29.1139		1.56216	0.450451	3.46799	0.000524375	0.00523823		0.726476	0.64798	1.12114	0.262229	0.634351		-0.835681	0.627074	-1.33267	0.182641	0.488047
ENSMUSG00000026853	Crat	3098.65		1.20375	0.21201	5.67782	1.36425e-08	8.26607e-07		0.810065	0.280981	2.88299	0.00393923	0.0514347		-0.393689	0.280632	-1.40286	0.160657	0.456823
ENSMUSG00000027022	Xirp2	53111.8		1.60621	0.282912	5.67743	1.36733e-08	8.26607e-07		0.798371	0.374283	2.13307	0.0329194	0.217794		-0.80784	0.374263	-2.15848	0.0308904	0.166663
ENSMUSG00000027086	Fastkd1	122.059		1.16887	0.250016	4.67519	2.93683e-06	8.0585e-05		0.784059	0.339367	2.31036	0.0208685	0.162495		-0.384811	0.333325	-1.15446	0.248311	0.569771
ENSMUSG00000027177	Hipk3	3735.06		1.23429	0.251874	4.90043	9.56258e-07	3.31284e-05		0.609039	0.33357	1.82582	0.0678772	0.332319		-0.625254	0.333347	-1.87568	0.0606987	0.262253
ENSMUSG00000027288	Zfp106	11394.7		1.24291	0.273141	4.55044	5.35332e-06	0.000134045		1.01351	0.361368	2.80466	0.00503696	0.0623659		-0.229399	0.361293	-0.63494	0.525468	0.797532
ENSMUSG00000027349	Fam98b	77.9873		1.02243	0.282863	3.61457	0.000300846	0.00337401		0.675018	0.390921	1.72674	0.0842147	0.372929		-0.347412	0.384261	-0.904104	0.36594	0.681643
ENSMUSG00000027559	Car3	53061.6		1.63859	0.36314	4.51229	6.41302e-06	0.000154954		1.69575	0.480381	3.53001	0.000415537	0.00893207		0.0571592	0.480363	0.118992	0.905282	0.970424
ENSMUSG00000027601	Mtfr1	288.711		1.07224	0.202216	5.30243	1.14274e-07	5.20717e-06		1.32216	0.273297	4.83782	1.31272e-06	6.7556e-05		0.249926	0.269463	0.927497	0.353669	0.6703
ENSMUSG00000027782	Kpna4	1775.6		1.2692	0.241939	5.24594	1.55488e-07	6.81901e-06		0.627211	0.321276	1.95225	0.0509085	0.279661		-0.641989	0.320724	-2.00169	0.0453182	0.215907
ENSMUSG00000028194	Ddah1	139.506		1.9752	0.348548	5.66694	1.45372e-08	8.65047e-07		1.2402	0.469389	2.64215	0.00823812	0.0881205		-0.735005	0.460398	-1.59645	0.110387	0.373173
ENSMUSG00000028420	Tmem38b	595.034		1.03723	0.177258	5.85154	4.87042e-09	3.4057e-07		1.40063	0.236171	5.93056	3.01905e-09	2.82237e-07		0.363395	0.234113	1.55222	0.12061	0.389648
ENSMUSG00000028433	Ubap2	152.69		1.16166	0.29783	3.90042	9.60252e-05	0.00136973		0.500573	0.407775	1.22757	0.219608	0.58851		-0.661088	0.403081	-1.64009	0.100987	0.355736
ENSMUSG00000028458	Tesk1	81.2615		1.03329	0.3169	3.26061	0.00111174	0.00952545		0.58392	0.437264	1.3354	0.181747	0.538016		-0.449367	0.430905	-1.04284	0.29702	0.61968
ENSMUSG00000028464	Tpm2	16260.7		1.39229	0.200649	6.93892	3.95108e-12	6.37805e-10		0.849062	0.2656	3.19677	0.00138974	0.023483		-0.543226	0.265508	-2.04599	0.0407571	0.200682
ENSMUSG00000028468	Rgp1	90.6204		1.04255	0.312656	3.3345	0.000854514	0.00770433		0.876718	0.420586	2.08452	0.0371131	0.233376		-0.165834	0.414495	-0.400088	0.689091	0.886262
ENSMUSG00000028514	Usp24	3239.46		1.13644	0.189956	5.98265	2.19538e-09	1.64914e-07		0.819434	0.251624	3.25658	0.00112762	0.0198389		-0.317005	0.251314	-1.26139	0.207167	0.520105
ENSMUSG00000028538	St3gal3	820.92		1.18967	0.245235	4.85116	1.2274e-06	3.97112e-05		0.592364	0.325721	1.81862	0.0689692	0.335379		-0.597309	0.324791	-1.83906	0.0659067	0.275717
ENSMUSG00000028631	Kcnq4	152.807		1.10139	0.315413	3.49191	0.000479586	0.00491837		1.5145	0.419869	3.60708	0.000309666	0.00705975		0.413107	0.414644	0.996293	0.319108	0.639006
ENSMUSG00000028793	Rnf19b	88.9456		1.16976	0.29859	3.91761	8.9432e-05	0.00129612		1.14934	0.415244	2.76788	0.00564228	0.0672773		-0.0204128	0.406346	-0.0502351	0.959935	0.987071
ENSMUSG00000028849	Map7d1	690.414		1.47538	0.346992	4.25191	2.1196e-05	0.000398547		0.741098	0.461473	1.60594	0.108287	0.422757		-0.734279	0.460125	-1.59583	0.110527	0.373298
ENSMUSG00000028878	Fam76a	110.136		1.02894	0.298433	3.44781	0.000565156	0.0055506		0.725455	0.411165	1.76439	0.0776666	0.358473		-0.303486	0.405671	-0.748109	0.454395	0.752155
ENSMUSG00000028959	Fastk	240.954		1.22514	0.280365	4.36981	1.24356e-05	0.000261812		0.720261	0.380391	1.89348	0.0582947	0.30416		-0.50488	0.376547	-1.34081	0.179981	0.483841
ENSMUSG00000028977	Casz1	141.869		1.58799	0.28018	5.66773	1.44702e-08	8.64452e-07		0.740406	0.385014	1.92306	0.0544723	0.292029		-0.84758	0.377101	-2.24762	0.0246003	0.143164
ENSMUSG00000029020	Mfn2	2055.72		1.42222	0.262132	5.42557	5.77685e-08	2.82767e-06		1.0911	0.347029	3.14412	0.00166586	0.0270493		-0.331115	0.346482	-0.955649	0.339249	0.658144
ENSMUSG00000029071	Dvl1	1763.28		1.12608	0.307568	3.66125	0.000250989	0.0029184		0.626251	0.407579	1.53651	0.124413	0.452437		-0.499833	0.407223	-1.22742	0.219665	0.535304
ENSMUSG00000029166	Mapre3	42.2657		1.21518	0.36759	3.3058	0.000947057	0.00835989		0.963034	0.523329	1.84021	0.065738	0.326719		-0.252143	0.509443	-0.49494	0.620643	0.85345
ENSMUSG00000029265	Dr1	193.016		1.02504	0.285074	3.59571	0.000323509	0.00356494		0.48969	0.386259	1.26778	0.204878	0.569512		-0.535353	0.383195	-1.39708	0.16239	0.459924
ENSMUSG00000029313	Aff1	343.742		1.04464	0.260101	4.01627	5.9126e-05	0.000913623		0.553716	0.349869	1.58264	0.113503	0.432106		-0.490922	0.347851	-1.4113	0.158156	0.453433
ENSMUSG00000029406	Pitpnm2	84.4997		1.1854	0.293366	4.04067	5.32976e-05	0.000835473		0.647123	0.416798	1.55261	0.120517	0.446542		-0.538275	0.407633	-1.32049	0.186672	0.49324
ENSMUSG00000029545	Acads	956.546		1.39912	0.256427	5.45621	4.86404e-08	2.47674e-06		1.39248	0.339676	4.09944	4.14144e-05	0.00134079		-0.00663732	0.338415	-0.019613	0.984352	0.995163
ENSMUSG00000029657	Hsph1	804.316		1.24503	0.283381	4.39348	1.11548e-05	0.00024009		0.480871	0.377775	1.2729	0.203053	0.56689		-0.764158	0.37672	-2.02845	0.0425144	0.207512
ENSMUSG00000029705	Cux1	652.534		1.01651	0.264476	3.8435	0.000121292	0.00164476		0.263393	0.352494	0.747225	0.454928	0.779714		-0.753121	0.351636	-2.14176	0.0322126	0.171056
ENSMUSG00000030189	Ybx3	7866.26		1.13347	0.29583	3.83149	0.00012737	0.00171037		0.260586	0.391539	0.665543	0.505703	0.80752		-0.872885	0.391465	-2.22979	0.0257613	0.147628
ENSMUSG00000030255	Sspn	403.13		1.24958	0.290329	4.30403	1.67722e-05	0.000332801		1.03517	0.388593	2.6639	0.00772404	0.0844512		-0.214408	0.386069	-0.555361	0.578648	0.831621
ENSMUSG00000030284	Creld1	76.8453		1.1583	0.349978	3.30964	0.00093417	0.00825574		0.66325	0.475613	1.39452	0.163161	0.512977		-0.495049	0.468801	-1.05599	0.290972	0.614195
ENSMUSG00000030319	Cand2	454.121		1.35306	0.333263	4.06003	4.90675e-05	0.00078209		0.776624	0.443135	1.75257	0.0796764	0.362903		-0.576432	0.441469	-1.30571	0.19165	0.500361
ENSMUSG00000030545	Pex11a	165.807		1.14733	0.325685	3.52283	0.000426971	0.00445283		1.08162	0.431304	2.50779	0.0121488	0.114752		-0.0657111	0.427572	-0.153684	0.877859	0.958987
ENSMUSG00000030592	Ryr1	47585.1		1.40752	0.288255	4.88288	1.04547e-06	3.53319e-05		0.434275	0.381339	1.13882	0.25478	0.627478		-0.973242	0.381323	-2.55228	0.0107021	0.0807656
ENSMUSG00000030847	Bag3	556.87		1.45051	0.363447	3.99098	6.58003e-05	0.00100448		1.79072	0.482461	3.71164	0.000205921	0.00505963		0.340214	0.480427	0.70815	0.478852	0.769443
ENSMUSG00000030852	Tacc2	5138.13		1.08037	0.22429	4.81683	1.45859e-06	4.58334e-05		1.05041	0.296988	3.53687	0.0004049	0.00876303		-0.0299586	0.296803	-0.100938	0.9196	0.975353
ENSMUSG00000031029	Eif3f	552.104		1.01935	0.269549	3.78167	0.000155777	0.00199811		0.448156	0.357902	1.25218	0.210506	0.576591		-0.571189	0.356947	-1.60021	0.109553	0.371994
ENSMUSG00000031382	Asb11	2152.27		1.05761	0.240864	4.39091	1.12878e-05	0.000242428		0.326041	0.319362	1.02091	0.307296	0.674207		-0.731569	0.319069	-2.29282	0.0218582	0.133014
ENSMUSG00000031392	Irak1	164.719		1.10738	0.297238	3.72556	0.00019488	0.00236002		0.745133	0.40002	1.86274	0.0624987	0.316993		-0.362244	0.396121	-0.91448	0.360465	0.677208
ENSMUSG00000032536	Trak1	727.806		1.8236	0.299419	6.09047	1.12581e-09	9.49056e-08		0.698208	0.398553	1.75186	0.0797982	0.363323		-1.12539	0.396777	-2.83634	0.00456345	0.0439142
ENSMUSG00000032643	Fhl3	350.624		2.63788	0.267704	9.85374	6.60377e-23	5.89445e-20		0.857936	0.365993	2.34413	0.0190714	0.154888		-1.77995	0.358019	-4.97165	6.63839e-07	2.79967e-05
ENSMUSG00000032737	Inppl1	753.664		1.16201	0.283051	4.10532	4.03757e-05	0.000674546		0.648874	0.376197	1.72482	0.0845594	0.373171		-0.513141	0.375154	-1.36781	0.171371	0.472086
ENSMUSG00000032816	Igdcc4	226.164		1.39778	0.325593	4.29304	1.76243e-05	0.000345072		0.942637	0.43277	2.17815	0.0293951	0.201219		-0.455145	0.429022	-1.06089	0.28874	0.611908
ENSMUSG00000032883	Acsl3	639.226		1.30603	0.225618	5.78867	7.09452e-09	4.72159e-07		0.553679	0.304986	1.81542	0.0694591	0.336724		-0.752347	0.302845	-2.48427	0.0129819	0.0925422
ENSMUSG00000033083	Tbc1d4	1049.14		2.16417	0.273992	7.89866	2.8191e-15	8.22635e-13		1.9564	0.363062	5.38863	7.09986e-08	5.19309e-06		-0.20777	0.360808	-0.575846	0.56472	0.824387
ENSMUSG00000033365	Ipo13	468.409		1.17398	0.223475	5.2533	1.49401e-07	6.60935e-06		0.548025	0.29887	1.83366	0.0667047	0.329231		-0.625956	0.297006	-2.10755	0.0350699	0.182043
ENSMUSG00000033545	Znrf1	328.818		1.03994	0.181407	5.73266	9.8866e-09	6.32993e-07		1.26402	0.242399	5.21465	1.8417e-07	1.17326e-05		0.22408	0.239102	0.937175	0.348669	0.666114
ENSMUSG00000033624	Pdpr	2071.8		1.05131	0.205603	5.11331	3.1656e-07	1.28435e-05		0.534312	0.272474	1.96097	0.0498829	0.276917		-0.516998	0.272119	-1.8999	0.0574465	0.253752
ENSMUSG00000033763	Mtss2	110.125		2.0588	0.338528	6.08163	1.18967e-09	9.97347e-08		1.1308	0.46641	2.42448	0.0153302	0.134556		-0.927998	0.452417	-2.0512	0.0402474	0.199252
ENSMUSG00000034206	Polq	61.9338		1.67036	0.454712	3.67345	0.000239297	0.0028148		1.67723	0.60435	2.77527	0.00551566	0.0660666		0.00687002	0.588562	0.0116725	0.990687	0.997265
ENSMUSG00000034220	Gpc1	919.27		1.08674	0.251715	4.31734	1.57923e-05	0.000316974		0.29161	0.336355	0.866969	0.385959	0.736001		-0.79513	0.335457	-2.37029	0.0177743	0.115248
ENSMUSG00000034472	Rasd2	15.2911		2.66413	0.75705	3.51909	0.000433032	0.00451293		1.58571	1.04217	1.52154	0.128124	0.458593		-1.07842	0.990988	-1.08822	0.276497	0.599707
ENSMUSG00000034928	Rnf44	34.445		1.37375	0.394978	3.47805	0.000505077	0.00511618		1.31148	0.561549	2.33547	0.0195188	0.156537		-0.0622727	0.540414	-0.115232	0.908262	0.971691
ENSMUSG00000035203	Epn1	370.901		1.18735	0.250219	4.74524	2.08263e-06	6.089e-05		0.374551	0.337593	1.10948	0.267224	0.638207		-0.812795	0.335304	-2.42406	0.0153482	0.104403
ENSMUSG00000035459	Stab2	85.5177		2.24095	0.555827	4.03174	5.53656e-05	0.000863429		0.830058	0.774324	1.07198	0.28373	0.654905		-1.41089	0.756335	-1.86543	0.0621208	0.265997
ENSMUSG00000035530	Eif1	896.593		1.37602	0.193934	7.0953	1.2907e-12	2.30412e-10		0.878482	0.258377	3.4	0.000673849	0.0133243		-0.497538	0.25692	-1.93655	0.0528008	0.240004
ENSMUSG00000035735	Dagla	18.9339		1.82492	0.485521	3.75868	0.000170811	0.00213324		0.739451	0.771908	0.957952	0.338087	0.69803		-1.08547	0.733733	-1.47938	0.139039	0.423226
ENSMUSG00000035963	Odf3l2	13.9123		3.59857	0.96413	3.73245	0.000189624	0.00231015		2.40749	1.42354	1.6912	0.090798	0.387812		-1.19108	1.29561	-0.919322	0.357927	0.675064
ENSMUSG00000036523	Greb1	10.6204		3.74917	1.03208	3.63262	0.000280563	0.00317706		2.92767	1.22652	2.38698	0.0169874	0.143751		-0.821493	1.04004	-0.789864	0.429607	0.734004
ENSMUSG00000036617	Etl4	250.131		1.11888	0.293008	3.81862	0.000134203	0.00177507		1.01785	0.395894	2.57103	0.0101397	0.101907		-0.10103	0.392441	-0.25744	0.796839	0.930318
ENSMUSG00000036698	Ago2	512.046		1.21194	0.279579	4.33489	1.45834e-05	0.000297031		0.371778	0.373319	0.99587	0.319313	0.682782		-0.840167	0.371876	-2.25927	0.0238667	0.140478
ENSMUSG00000036918	Ttc7	124.104		1.2411	0.263784	4.70497	2.53901e-06	7.1346e-05		1.50262	0.356444	4.21559	2.49129e-05	0.000872593		0.261524	0.348423	0.750593	0.452897	0.751546
ENSMUSG00000037095	Lrg1	91.3642		1.45645	0.380943	3.82329	0.000131683	0.00175124		0.859874	0.520539	1.65189	0.0985564	0.402734		-0.596581	0.511501	-1.16633	0.24348	0.563575
ENSMUSG00000037098	Rab11fip3	428.553		1.10877	0.262232	4.22819	2.35579e-05	0.000433294		0.648081	0.348954	1.85721	0.0632811	0.318744		-0.460684	0.347289	-1.32651	0.184669	0.490186
ENSMUSG00000037331	Larp1	400.447		1.30681	0.265042	4.93057	8.19886e-07	2.89999e-05		0.400573	0.354508	1.12994	0.258501	0.630894		-0.906237	0.352533	-2.57065	0.0101509	0.0774521
ENSMUSG00000037568	Vash2	35.0393		2.90897	0.449304	6.47441	9.51855e-11	1.06988e-08		1.59759	0.650815	2.45475	0.0140982	0.127321		-1.31139	0.601185	-2.18133	0.0291587	0.1604
ENSMUSG00000037613	Tnfrsf23	26.1654		1.46261	0.43396	3.37039	0.000750631	0.00694494		1.08661	0.597368	1.81899	0.0689124	0.335308		-0.376004	0.576	-0.652784	0.513895	0.789148
ENSMUSG00000037674	Rfx7	247.566		1.15458	0.302917	3.81153	0.000138108	0.00181284		1.07887	0.40761	2.64682	0.00812525	0.0871338		-0.0757089	0.404329	-0.187246	0.851468	0.949775
ENSMUSG00000038025	Phf2	74.1196		1.53869	0.311549	4.93883	7.85928e-07	2.81266e-05		0.831802	0.431218	1.92896	0.053736	0.289753		-0.706886	0.418438	-1.68935	0.091153	0.335342
ENSMUSG00000038267	Slc22a23	159.644		1.00069	0.29734	3.36548	0.000764114	0.00703987		1.08986	0.401445	2.71485	0.00663063	0.0754535		0.0891695	0.397467	0.224345	0.822489	0.940967
ENSMUSG00000038319	Kcnh2	21.7053		2.23834	0.553612	4.04315	5.27373e-05	0.000828401		1.59355	0.762162	2.09082	0.036544	0.231964		-0.644791	0.709674	-0.908574	0.363575	0.679517
ENSMUSG00000038375	Trp53inp2	1832.06		2.01302	0.282039	7.13739	9.51225e-13	1.76023e-10		1.46844	0.373902	3.92734	8.58909e-05	0.00246726		-0.544582	0.372829	-1.46068	0.144105	0.431958
ENSMUSG00000038481	Cdk19	400.988		1.27307	0.316849	4.01792	5.87138e-05	0.000908179		0.744471	0.426888	1.74395	0.0811676	0.36593		-0.528603	0.424233	-1.24602	0.212756	0.527181
ENSMUSG00000038733	Wdr26	1824.92		1.09446	0.236795	4.62197	3.80107e-06	0.000100309		0.76635	0.313988	2.4407	0.0146588	0.130403		-0.328111	0.313541	-1.04647	0.295345	0.617869
ENSMUSG00000038764	Ptpn3	1187.88		1.15101	0.176096	6.53625	6.30822e-11	7.30695e-09		1.61373	0.23407	6.89423	5.41566e-12	9.00652e-10		0.462727	0.23255	1.98979	0.0466137	0.220276
ENSMUSG00000038967	Pdk2	754.643		1.46136	0.251585	5.80861	6.29923e-09	4.26851e-07		0.513237	0.334719	1.53334	0.125192	0.454066		-0.948126	0.333425	-2.84359	0.00446078	0.0431258
ENSMUSG00000039087	Rreb1	140.944		1.22827	0.242289	5.06946	3.9895e-07	1.58059e-05		0.707557	0.340354	2.07889	0.0376277	0.235624		-0.520716	0.333436	-1.56167	0.118366	0.386323
ENSMUSG00000039275	Foxk2	363.501		1.10221	0.23887	4.61428	3.94466e-06	0.000103245		0.390672	0.321387	1.21558	0.224144	0.594403		-0.711543	0.319403	-2.22773	0.0258988	0.148076
ENSMUSG00000039376	Synpo2l	519.495		1.43911	0.35463	4.05806	4.94822e-05	0.000787872		1.66822	0.470911	3.54254	0.000396291	0.00863587		0.229111	0.468752	0.488768	0.625006	0.856263
ENSMUSG00000039395	Mreg	1236.19		1.04662	0.234742	4.4586	8.24955e-06	0.000189952		1.31734	0.309939	4.25032	2.13465e-05	0.000763018		0.270715	0.30929	0.875277	0.381423	0.692588
ENSMUSG00000039523	Cep104	208.767		1.21151	0.258856	4.68027	2.86504e-06	7.90438e-05		0.660778	0.348418	1.89651	0.0578923	0.302547		-0.550735	0.344529	-1.59851	0.109929	0.372343
ENSMUSG00000039652	Cpeb3	573.103		1.27126	0.25344	5.016	5.27596e-07	2.01149e-05		0.777649	0.338043	2.30045	0.021423	0.164862		-0.493607	0.336337	-1.4676	0.142214	0.428762
ENSMUSG00000039952	Dag1	1167.28		1.18469	0.275257	4.30395	1.67782e-05	0.000332801		0.65722	0.365467	1.7983	0.072129	0.343847		-0.52747	0.364791	-1.44595	0.148191	0.437612
ENSMUSG00000039960	Rhou	364.573		1.82697	0.295266	6.18754	6.111e-10	5.51954e-08		1.55097	0.39093	3.9674	7.26617e-05	0.00213777		-0.275994	0.387096	-0.712985	0.475855	0.767282
ENSMUSG00000040147	Maob	266.195		1.40408	0.272718	5.14846	2.62631e-07	1.07999e-05		0.947844	0.364842	2.59796	0.009378	0.0963349		-0.456233	0.36132	-1.26269	0.206702	0.519433
ENSMUSG00000040430	Pitpnc1	441.615		1.33232	0.24303	5.48211	4.20293e-08	2.20676e-06		0.552066	0.326122	1.69282	0.0904892	0.387016		-0.78025	0.323879	-2.40908	0.0159928	0.106986
ENSMUSG00000040712	Camta2	50.722		1.43601	0.398504	3.6035	0.00031396	0.00348758		0.771546	0.566455	1.36206	0.173179	0.527103		-0.664461	0.55112	-1.20566	0.22795	0.546134
ENSMUSG00000041130	Zfp598	73.8373		1.01941	0.298102	3.41969	0.000626937	0.0060422		0.398791	0.418654	0.952555	0.340815	0.70009		-0.620623	0.411827	-1.507	0.131811	0.410674
ENSMUSG00000041164	Zmiz2	46.3519		1.66512	0.406808	4.09315	4.2556e-05	0.000706503		0.539074	0.576846	0.93452	0.350036	0.708035		-1.12605	0.559645	-2.01208	0.0442116	0.212795
ENSMUSG00000041235	Chd7	302.869		1.12205	0.262369	4.2766	1.89771e-05	0.000366359		0.986552	0.351866	2.80378	0.0050508	0.0624394		-0.135497	0.349172	-0.388052	0.697978	0.890684
ENSMUSG00000041351	Rap1gap	44.5084		1.59897	0.387727	4.12395	3.72435e-05	0.000634433		1.82733	0.56072	3.25889	0.00111848	0.0196999		0.22836	0.5347	0.42708	0.669321	0.877828
ENSMUSG00000041740	Rnf10	1050.19		1.51778	0.265604	5.71442	1.10077e-08	6.94618e-07		1.12192	0.352006	3.18723	0.00143642	0.0240657		-0.395851	0.350879	-1.12817	0.259249	0.582244
ENSMUSG00000041798	Gck	16.1877		4.57245	1.17587	3.88856	0.00010084	0.0014206		3.10319	1.71134	1.81331	0.0697842	0.337132		-1.46926	1.50784	-0.974419	0.329849	0.649285
ENSMUSG00000042010	Acacb	2118.35		1.83762	0.261993	7.01398	2.31629e-12	3.90527e-10		1.3387	0.347167	3.85608	0.000115219	0.00316582		-0.498912	0.346349	-1.44049	0.149729	0.440098
ENSMUSG00000042148	Cox10	202.179		1.24801	0.236824	5.26979	1.3658e-07	6.09547e-06		0.99701	0.326432	3.05426	0.00225613	0.0333752		-0.251005	0.320715	-0.782641	0.433838	0.737243
ENSMUSG00000042155	Klhl23	1238.35		1.01937	0.217633	4.68392	2.81443e-06	7.79309e-05		1.05233	0.28883	3.64343	0.000269032	0.00633448		0.0329574	0.288132	0.114383	0.908934	0.971691
ENSMUSG00000042363	Lgalsl	1848.53		1.63026	0.191339	8.52026	1.59197e-17	6.71014e-15		0.785146	0.254309	3.08737	0.00201935	0.0309269		-0.845114	0.25342	-3.33483	0.000853502	0.0119065
ENSMUSG00000042492	Tbc1d10b	99.4836		1.08387	0.289504	3.74389	0.00018119	0.0022318		0.425551	0.400944	1.06137	0.288521	0.659548		-0.658321	0.394962	-1.6668	0.0955549	0.345938
ENSMUSG00000042608	Stk40	539.791		1.17966	0.264186	4.46527	7.99694e-06	0.000185544		0.906821	0.351833	2.57742	0.00995405	0.100488		-0.272839	0.350341	-0.778781	0.436109	0.73878
ENSMUSG00000042632	Pla2g6	86.7436		1.15983	0.275527	4.20951	2.5593e-05	0.000466205		0.613999	0.396007	1.55047	0.121028	0.447706		-0.545831	0.387384	-1.40902	0.158829	0.454019
ENSMUSG00000043079	Synpo	516.869		1.04112	0.233045	4.46747	7.915e-06	0.000184489		1.37686	0.309937	4.44237	8.89737e-06	0.000368373		0.335735	0.308072	1.0898	0.275803	0.598945
ENSMUSG00000043518	Rai2	44.1257		2.15047	0.39458	5.45002	5.0364e-08	2.54741e-06		1.39048	0.549884	2.52868	0.0114493	0.110703		-0.759987	0.520898	-1.45899	0.144567	0.43263
ENSMUSG00000044405	Adig	46.6933		2.73841	0.504566	5.42725	5.72276e-08	2.81026e-06		2.53398	0.67317	3.76425	0.000167047	0.00427744		-0.204428	0.629078	-0.324964	0.745208	0.910581
ENSMUSG00000044968	Napepld	245.254		1.00633	0.219505	4.58455	4.54957e-06	0.000117102		0.931387	0.292677	3.1823	0.00146111	0.0243759		-0.0749451	0.289814	-0.258597	0.795946	0.930278
ENSMUSG00000045962	Wnk1	2398.96		1.28189	0.291087	4.40379	1.06376e-05	0.000232923		0.997863	0.385766	2.5867	0.00968987	0.0982607		-0.284023	0.385351	-0.737051	0.461091	0.756526
ENSMUSG00000046532	Ar	695.509		1.68153	0.394485	4.2626	2.02066e-05	0.000384229		0.571203	0.526238	1.08545	0.277724	0.648789		-1.11033	0.524473	-2.11704	0.0342565	0.179163
ENSMUSG00000046711	Hmga1	30.2329		2.01798	0.479153	4.21156	2.53615e-05	0.000463658		2.07953	0.687167	3.02623	0.0024762	0.0358584		0.0615495	0.645374	0.0953703	0.924021	0.976522
ENSMUSG00000047419	Cmya5	59606.8		1.00044	0.255348	3.91795	8.93041e-05	0.00129551		0.250756	0.337813	0.742293	0.45791	0.781603		-0.749685	0.337804	-2.21929	0.026467	0.15031
ENSMUSG00000048897	Zfp710	77.7341		1.67158	0.307699	5.4325	5.55685e-08	2.73765e-06		0.743555	0.430566	1.72692	0.0841814	0.372929		-0.928024	0.417394	-2.22338	0.0261904	0.149391
ENSMUSG00000050315	Synpo2	2063.01		1.39134	0.304424	4.57041	4.86779e-06	0.000122697		1.34124	0.403338	3.32534	0.000883102	0.0163374		-0.0501072	0.402777	-0.124405	0.900995	0.968758
ENSMUSG00000050705	2310061I04Rik	60.4061		2.11989	0.417852	5.07331	3.90948e-07	1.55294e-05		1.39497	0.562238	2.48111	0.0130973	0.120681		-0.724921	0.543671	-1.33338	0.182407	0.487806
ENSMUSG00000051116	Gm8121	41.348		1.41173	0.424563	3.32513	0.000883759	0.00791159		0.898934	0.598334	1.50239	0.132995	0.466338		-0.512795	0.582625	-0.880147	0.37878	0.690248
ENSMUSG00000051403	Ppp1r37	363.26		1.29381	0.258735	5.00051	5.71786e-07	2.14759e-05		1.09853	0.345934	3.17556	0.00149546	0.0247316		-0.195273	0.342964	-0.569368	0.569106	0.82705
ENSMUSG00000051586	Mical3	127.084		1.17945	0.28329	4.1634	3.13545e-05	0.00055374		0.991495	0.383207	2.58736	0.00967137	0.0982607		-0.187955	0.377065	-0.498468	0.618154	0.852183
ENSMUSG00000052512	Nav2	124.629		1.2365	0.309027	4.00126	6.30053e-05	0.000966676		1.26315	0.420186	3.00617	0.00264564	0.0377791		0.0266485	0.413383	0.0644645	0.9486	0.984204
ENSMUSG00000054452	Tle5	604.29		1.4838	0.240739	6.1635	7.11538e-10	6.33971e-08		1.057	0.323444	3.26795	0.00108331	0.0192729		-0.426799	0.320687	-1.33089	0.183225	0.488802
ENSMUSG00000055053	Nfic	219.927		1.4535	0.296733	4.89836	9.6639e-07	3.32517e-05		0.569172	0.406814	1.39909	0.161785	0.511863		-0.884332	0.401587	-2.2021	0.0276586	0.154901
ENSMUSG00000055320	Tead1	2097.36		1.74928	0.257628	6.78996	1.12167e-11	1.63656e-09		1.52911	0.341545	4.47705	7.56817e-06	0.000324037		-0.220165	0.340613	-0.64638	0.518033	0.792602
ENSMUSG00000056900	Usp13	5677.27		1.04603	0.247523	4.22599	2.37888e-05	0.000436484		1.27184	0.327475	3.88379	0.000102842	0.00287576		0.225811	0.327332	0.689854	0.490286	0.777157
ENSMUSG00000057177	Gsk3a	55.2813		1.34677	0.370373	3.63625	0.000276637	0.00314434		0.838947	0.506265	1.65713	0.097493	0.400237		-0.507822	0.494592	-1.02675	0.304539	0.625943
ENSMUSG00000057637	Prdm2	145.957		1.00885	0.248755	4.05559	5.00084e-05	0.000794584		0.324302	0.349928	0.926766	0.354048	0.711836		-0.684548	0.345342	-1.98223	0.0474534	0.222734
ENSMUSG00000058446	Znrf2	496.852		1.25272	0.248906	5.03288	4.83156e-07	1.85605e-05		1.2677	0.33314	3.80529	0.000141638	0.0037736		0.0149803	0.33069	0.0453	0.963868	0.988705
ENSMUSG00000060279	Ap2a1	130.55		1.22104	0.275825	4.42686	9.56166e-06	0.000213052		0.438218	0.379782	1.15387	0.248555	0.620283		-0.782818	0.37407	-2.09271	0.0363754	0.186886
ENSMUSG00000061436	Hipk2	349.399		2.51851	0.491914	5.11983	3.0581e-07	1.24741e-05		1.7437	0.658831	2.64665	0.00812933	0.0871338		-0.774819	0.652069	-1.18825	0.234736	0.553462
ENSMUSG00000061462	Obscn	20049.9		1.37608	0.245581	5.60335	2.10252e-08	1.18601e-06		1.15775	0.324965	3.56268	0.000367084	0.00811128		-0.218328	0.324893	-0.672	0.501584	0.782181
ENSMUSG00000061904	Slc25a3	1229.32		1.46579	0.243872	6.0105	1.84957e-09	1.43942e-07		1.3645	0.324396	4.20627	2.59615e-05	0.000901464		-0.101291	0.323064	-0.313532	0.753877	0.912882
ENSMUSG00000062093	Gm10110	501.246		1.30644	0.234219	5.57785	2.43515e-08	1.35849e-06		0.520335	0.316021	1.64652	0.0996569	0.404751		-0.786101	0.313718	-2.50576	0.0122189	0.0885381
ENSMUSG00000064225	Paqr9	140.711		1.91653	0.247317	7.74928	9.24167e-15	2.50416e-12		1.37327	0.342897	4.0049	6.20448e-05	0.00188147		-0.54326	0.329369	-1.64939	0.0990669	0.351653
ENSMUSG00000066036	Ubr4	1046.65		1.12189	0.23681	4.73751	2.16365e-06	6.26552e-05		0.410836	0.315477	1.30227	0.192824	0.55259		-0.71105	0.31468	-2.2596	0.0238461	0.140478
ENSMUSG00000067081	Asb18	393.143		1.1951	0.257388	4.64319	3.43071e-06	9.1329e-05		0.522936	0.344766	1.51679	0.129321	0.460251		-0.672166	0.34285	-1.96052	0.0499345	0.230723
ENSMUSG00000067279	Ppp1r3c	8334.45		1.42848	0.267905	5.33203	9.71227e-08	4.48142e-06		1.97473	0.354751	5.56652	2.59876e-08	2.06321e-06		0.54625	0.354514	1.54084	0.123355	0.394427
ENSMUSG00000067336	Bmpr2	1900.41		1.38088	0.308434	4.47708	7.56713e-06	0.000177197		0.575292	0.409085	1.40629	0.159638	0.508903		-0.805592	0.408609	-1.97154	0.0486616	0.226582
ENSMUSG00000067851	Arfgef1	2067.48		1.60854	0.310765	5.17607	2.26612e-07	9.44675e-06		0.943117	0.411501	2.29189	0.0219118	0.16766		-0.665422	0.410997	-1.61904	0.105438	0.364421
ENSMUSG00000068587	Mgam	26.9468		2.82205	0.465321	6.06474	1.32169e-09	1.08996e-07		1.63446	0.697427	2.34356	0.0191005	0.154992		-1.18759	0.635223	-1.86956	0.0615448	0.26466
ENSMUSG00000071226	Cecr2	132.871		1.01552	0.289956	3.50231	0.000461245	0.00477092		0.553604	0.400389	1.38267	0.166767	0.51743		-0.461912	0.395748	-1.16719	0.243134	0.563047
ENSMUSG00000071540	3425401B19Rik	2056.29		1.35884	0.239458	5.67464	1.38977e-08	8.34819e-07		1.21319	0.317594	3.81994	0.000133485	0.00357446		-0.145651	0.316925	-0.459576	0.64582	0.867822
ENSMUSG00000073600	Prob1	650.974		1.52734	0.322978	4.72893	2.25707e-06	6.51118e-05		1.81725	0.427499	4.2509	2.12911e-05	0.000762761		0.289916	0.425523	0.681317	0.495671	0.779684
ENSMUSG00000074994	Qser1	1137.5		1.98132	0.376192	5.26678	1.3884e-07	6.17816e-06		0.733187	0.498802	1.4699	0.14159	0.481171		-1.24813	0.497885	-2.50687	0.0121806	0.0883046
ENSMUSG00000075705	Msrb1	292.721		1.46629	0.329592	4.4488	8.63511e-06	0.000196151		0.456371	0.441118	1.03458	0.300866	0.670104		-1.00992	0.438442	-2.30342	0.0212552	0.130491
ENSMUSG00000078532	Nkain1	51.778		1.77067	0.452926	3.90939	9.25299e-05	0.00133592		1.39613	0.612466	2.27952	0.0226361	0.170924		-0.374538	0.595902	-0.628522	0.529662	0.799926
ENSMUSG00000078716	Tmem8b	96.1071		1.34774	0.294413	4.57773	4.70043e-06	0.000118676		1.78674	0.400221	4.46438	8.03002e-06	0.000338672		0.438996	0.388102	1.13114	0.257998	0.581005
ENSMUSG00000080839	Gm11625	53.868		1.98959	0.484181	4.10918	3.97066e-05	0.000666491		2.43595	0.779338	3.12567	0.001774	0.0283392		0.446365	0.731074	0.61056	0.541491	0.807959
ENSMUSG00000080845	Gm9115	77.0965		2.14168	0.630006	3.39947	0.00067517	0.006415		1.33733	0.870543	1.53621	0.124488	0.452446		-0.804352	0.850471	-0.945772	0.344265	0.662573
ENSMUSG00000080950	Gm7278	43.0965		2.60508	0.734178	3.5483	0.000387726	0.0041432		1.18655	1.01101	1.17363	0.240544	0.612073		-1.41854	0.984308	-1.44115	0.149542	0.439911
ENSMUSG00000081593	Gm11841	49.4855		1.40883	0.409999	3.43619	0.000589965	0.00576812		0.655616	0.602934	1.08738	0.276871	0.647658		-0.753218	0.586065	-1.28521	0.198718	0.509239
ENSMUSG00000084241	Gm13416	15.0159		1.83644	0.535137	3.43172	0.000599764	0.0058376		0.596155	0.829754	0.718472	0.472466	0.790504		-1.24028	0.788422	-1.57312	0.115691	0.382258
ENSMUSG00000084808	9430091E24Rik	94.8615		1.08573	0.310688	3.49459	0.000474794	0.00488442		0.622265	0.412672	1.50789	0.131583	0.464113		-0.463461	0.407541	-1.13721	0.255449	0.578625
ENSMUSG00000086040	Wipf3	94.1402		2.72645	0.494641	5.51197	3.5483e-08	1.90929e-06		1.64535	0.681559	2.41409	0.0157745	0.137463		-1.0811	0.658753	-1.64113	0.10077	0.355443
ENSMUSG00000086918	4930429F24Rik	123.467		1.20031	0.243287	4.93373	8.06727e-07	2.8683e-05		1.16245	0.331038	3.51152	0.000445555	0.00942347		-0.0378645	0.323385	-0.117088	0.90679	0.970846
ENSMUSG00000091264	Smim13	947.493		1.63175	0.238743	6.83474	8.21529e-12	1.23425e-09		0.406808	0.318126	1.27876	0.20098	0.564496		-1.22494	0.316873	-3.8657	0.000110769	0.00221996
ENSMUSG00000091896	Ube2d2a	254.058		1.11332	0.23686	4.70033	2.5974e-06	7.24722e-05		0.607964	0.319404	1.90343	0.0569841	0.299698		-0.505355	0.316468	-1.59686	0.110297	0.373155
ENSMUSG00000091952	Gm17709	138.845		1.89147	0.579517	3.26388	0.00109898	0.00944279		1.06844	0.78474	1.36151	0.173351	0.527103		-0.823039	0.775835	-1.06084	0.288761	0.611908
ENSMUSG00000097141	Gm10524	102.132		1.13645	0.287739	3.94959	7.82855e-05	0.00115893		0.575325	0.398381	1.44416	0.148695	0.491677		-0.561125	0.391685	-1.43259	0.151974	0.443309
ENSMUSG00000097799	NA	160.001		1.77583	0.530162	3.3496	0.000809298	0.00738442		1.75952	0.700082	2.5133	0.0119608	0.113563		-0.0163116	0.693761	-0.0235118	0.981242	0.994026
ENSMUSG00000097999	Gm9061	13.4205		2.85913	0.785533	3.63974	0.000272915	0.00311604		1.65753	1.21401	1.36534	0.172146	0.525654		-1.2016	1.1189	-1.07391	0.282862	0.606355
ENSMUSG00000098369	Gm2274	64.7303		1.57662	0.402058	3.92138	8.80419e-05	0.00128169		0.461868	0.562229	0.821494	0.411365	0.7515		-1.11476	0.550599	-2.02462	0.042906	0.209047
ENSMUSG00000098428	Gm2260	64.7826		1.56926	0.401489	3.9086	9.28316e-05	0.00133773		0.458584	0.561536	0.816659	0.414123	0.752921		-1.11068	0.549968	-2.01953	0.0434324	0.210366
ENSMUSG00000101462	Gm3052	204.523		1.28382	0.285346	4.49917	6.82193e-06	0.000162251		0.842238	0.388334	2.16885	0.030094	0.204497		-0.441581	0.383645	-1.15101	0.249726	0.571908
ENSMUSG00000102252	Snrpn	22.5655		2.00663	0.511735	3.92123	8.80985e-05	0.00128169		0.944572	0.750155	1.25917	0.207969	0.573922		-1.06206	0.712921	-1.48972	0.136297	0.418972
ENSMUSG00000104453	Gm37829	685.345		1.12388	0.309553	3.63065	0.000282709	0.00319184		0.658183	0.411521	1.59939	0.109734	0.424878		-0.465696	0.410577	-1.13425	0.256691	0.579973
ENSMUSG00000105114	Amd-ps5	21.225		3.10826	0.746035	4.16637	3.09485e-05	0.000547334		0.681695	1.87893	0.36281	0.716747	0.908908		-2.42656	1.79643	-1.35077	0.17677	0.479816
ENSMUSG00000106192	Gm42818	21.2443		3.11465	0.721539	4.31668	1.58391e-05	0.000317493		2.71055	1.5739	1.72219	0.0850359	0.374351		-0.404103	1.49404	-0.270477	0.786794	0.925602
ENSMUSG00000106239	Gm9260	41.728		2.22295	0.665859	3.33847	0.000842401	0.00761775		0.743143	0.925273	0.803161	0.421882	0.758542		-1.47981	0.903484	-1.63789	0.101445	0.356197
ENSMUSG00000001441	Npepps	726.533		0.898044	0.182025	4.93363	8.07147e-07	2.8683e-05		1.24562	0.242432	5.13802	2.77652e-07	1.6368e-05		0.347576	0.241122	1.44149	0.149445	0.439863
ENSMUSG00000019558	Slc6a8	701.551		0.997234	0.26034	3.83051	0.000127877	0.00171474		1.3016	0.345075	3.77193	0.000161993	0.0041615		0.304362	0.34402	0.884723	0.376306	0.68888
ENSMUSG00000020844	Nxn	528.844		0.974331	0.260585	3.73901	0.000184746	0.00226156		1.28542	0.347073	3.7036	0.000212559	0.00521461		0.31109	0.345587	0.900179	0.368025	0.682433
ENSMUSG00000022812	Gsk3b	668.336		0.813108	0.226338	3.59245	0.000327584	0.00359939		1.16677	0.30094	3.87709	0.000105711	0.00294037		0.353666	0.3	1.17889	0.238442	0.557861
ENSMUSG00000025241	Fyco1	6729.09		0.74178	0.188933	3.92614	8.63192e-05	0.00125943		1.06752	0.249953	4.27089	1.94692e-05	0.000710378		0.325743	0.249868	1.30366	0.19235	0.501468
ENSMUSG00000026113	Inpp4a	236.657		0.805475	0.218337	3.68915	0.000225008	0.00266324		1.08722	0.294708	3.68914	0.000225011	0.00547465		0.281746	0.292024	0.964804	0.334643	0.654237
ENSMUSG00000026623	Lpgat1	1426.12		0.807337	0.224612	3.59435	0.000325197	0.00357835		1.07962	0.297431	3.6298	0.000283636	0.00662895		0.272279	0.297035	0.916657	0.359322	0.676256
ENSMUSG00000028607	Cpt2	854.698		0.99659	0.21055	4.73327	2.20929e-06	6.38548e-05		1.26652	0.279767	4.52705	5.98123e-06	0.000265442		0.269929	0.27863	0.968772	0.332659	0.651852
ENSMUSG00000037351	Actr1b	438.456		0.813502	0.201013	4.04701	5.18753e-05	0.00081825		1.03346	0.268544	3.8484	0.000118894	0.0032275		0.219963	0.26699	0.823863	0.410017	0.717547
ENSMUSG00000038121	Fam210a	3756.94		0.881705	0.19548	4.51046	6.46861e-06	0.000155554		1.17115	0.258815	4.52504	6.03839e-06	0.000267229		0.289441	0.258601	1.11926	0.26303	0.585003
ENSMUSG00000040694	Apobec2	12031.5		0.885327	0.157584	5.61814	1.93019e-08	1.10108e-06		1.01314	0.208604	4.85676	1.1932e-06	6.23608e-05		0.127813	0.208525	0.612942	0.539915	0.807592
ENSMUSG00000043252	Tmem64	3676.49		0.952705	0.236092	4.03531	5.45299e-05	0.000853027		1.26653	0.312349	4.05487	5.01625e-05	0.00157896		0.313829	0.312147	1.00539	0.31471	0.634215
ENSMUSG00000044086	Lmod3	3855.41		0.995522	0.177346	5.61345	1.98337e-08	1.12718e-06		1.01434	0.235127	4.31403	1.60307e-05	0.000608819		0.0188218	0.234839	0.0801474	0.93612	0.980109
ENSMUSG00000060675	Plaat3	4842.03		0.988809	0.208079	4.75209	2.01324e-06	5.95495e-05		1.21098	0.275583	4.39426	1.11152e-05	0.000445524		0.222172	0.275384	0.806769	0.419799	0.725425
