# Supplementary material for: Comparative analysis of the transcriptomes of EDL, psoas, and soleus muscles from mice
Source: BMC Genomics. 2020 Nov 19;21:808. doi: 10.1186/s12864-020-07225-2 (PMC7678079; doi:10.1186/s12864-020-07225-2)
Supplement: Supplementary file 3 — Additional file 3. Gene ontologies and differential gene expression analysis results associated with the genes in cluster 2 identified from k-means clustering of differentially expressed genes. [file 12864_2020_7225_MOESM3_ESM.xlsx]

## Sheet: EnrichGO_GeneCluster2
	ONTOLOGY	ID	Description	GeneRatio	BgRatio	pvalue	p.adjust	qvalue	geneID	Count
GO:0043292	CC	GO:0043292	contractile fiber	36/461	226/23436	2.52632e-22	1.07621e-19	7.97786e-20	Hspb1/Fhl2/Myl2/Sdc4/Ppp1r12a/Myh3/Twf2/Myl12a/Myot/Ankrd2/Dst/Dbi/Tnni1/Smtnl1/Casq2/Myoz2/Pdlim5/Lmod2/Cryab/Myh2/Myl12b/Myom3/Myh6/Pgm5/Abra/Nrap/Actn2/Myh7/Pdlim1/Ryr3/Myl3/Cfl2/Tnnt1/Ppp1r12b/Myh7b/Tnnc1	36
GO:0030016	CC	GO:0030016	myofibril	34/461	212/23436	3.04012e-21	6.47546e-19	4.80019e-19	Hspb1/Fhl2/Myl2/Sdc4/Ppp1r12a/Twf2/Myl12a/Myot/Ankrd2/Dst/Tnni1/Smtnl1/Casq2/Myoz2/Pdlim5/Lmod2/Cryab/Myh2/Myl12b/Myom3/Myh6/Pgm5/Abra/Nrap/Actn2/Myh7/Pdlim1/Ryr3/Myl3/Cfl2/Tnnt1/Ppp1r12b/Myh7b/Tnnc1	34
GO:0044449	CC	GO:0044449	contractile fiber part	31/461	203/23436	7.82423e-19	1.0035e-16	7.43883e-17	Hspb1/Fhl2/Sdc4/Ppp1r12a/Myl12a/Myot/Ankrd2/Dst/Tnni1/Smtnl1/Casq2/Myoz2/Pdlim5/Lmod2/Cryab/Myh2/Myl12b/Myom3/Myh6/Pgm5/Abra/Nrap/Actn2/Myh7/Pdlim1/Ryr3/Myl3/Cfl2/Tnnt1/Ppp1r12b/Tnnc1	31
GO:0030017	CC	GO:0030017	sarcomere	30/461	189/23436	9.42252e-19	1.0035e-16	7.43883e-17	Hspb1/Fhl2/Ppp1r12a/Myl12a/Myot/Ankrd2/Dst/Tnni1/Smtnl1/Casq2/Myoz2/Pdlim5/Lmod2/Cryab/Myh2/Myl12b/Myom3/Myh6/Pgm5/Abra/Nrap/Actn2/Myh7/Pdlim1/Ryr3/Myl3/Cfl2/Tnnt1/Ppp1r12b/Tnnc1	30
GO:0031674	CC	GO:0031674	I band	24/461	142/23436	6.79618e-16	5.79034e-14	4.29232e-14	Hspb1/Fhl2/Ppp1r12a/Myl12a/Myot/Ankrd2/Dst/Smtnl1/Casq2/Myoz2/Pdlim5/Cryab/Myl12b/Myom3/Myh6/Pgm5/Nrap/Actn2/Myh7/Pdlim1/Ryr3/Myl3/Cfl2/Ppp1r12b	24
GO:0015629	CC	GO:0015629	actin cytoskeleton	42/461	490/23436	1.30861e-15	9.29113e-14	6.88742e-14	Wdr1/Hspb7/Myl2/Ppp1r12a/Myh10/Myh3/Enah/Twf2/Myl12a/Sorbs1/Ablim1/Myo5b/Dst/Tnni1/Smtnl1/Tpm3/Arhgef2/Myoz2/Pdlim5/Prkcz/Lmod2/Myh14/Mylk3/Cryab/Myh2/Myl12b/Myom3/Myl6b/Myh6/Pgm5/Abra/Actn2/Myh7/Pdlim1/Flot1/Myl3/Cfl2/Tnnt1/Flnc/Myh7b/Xirp1/Tnnc1	42
GO:0003012	BP	GO:0003012	muscle system process	39/458	392/23210	1.09909e-16	4.27766e-13	3.29611e-13	Klf4/Myl2/Myh3/Slmap/Ppara/Dsc2/Tnni1/Atp1b1/Chrna1/Casq2/Lmna/Myoz2/Pdlim5/Atp2a2/Lmod2/Dmpk/Myh14/Atp1a1/Myh2/Myom3/Pln/Myl6b/Myh6/Sln/Trim72/F2r/Actn2/Prkg1/Myh7/Pde5a/Ryr3/Lmcd1/Abat/Myl3/Ctnna3/Kcnma1/Tnnt1/Tnnc1/Strit1	39
GO:0014706	BP	GO:0014706	striated muscle tissue development	41/458	449/23210	3.59241e-16	6.69231e-13	5.1567e-13	Hdac9/Fhl2/Prox1/Myl2/Myh10/Fos/Nln/Fgf9/Angpt1/Ppara/Rcan1/Ankrd2/Tnni1/Atf3/Chrna1/Lmna/Myoz2/Pdlim5/Myh14/Mylk3/Fgf1/Myom3/Pln/Alpk3/Ncam1/Myl6b/Myh6/Pgm5/Dipk2a/Mettl21c/Nrap/Vgll2/Actn2/Prkg1/Myh7/Flot1/Myl3/Acadm/Cfl2/Xirp1/Tnnc1	41
GO:0030258	BP	GO:0030258	lipid modification	29/458	218/23210	5.15851e-16	6.69231e-13	5.1567e-13	Dgke/Cd36/Plin5/Pdk4/Efr3b/Plpp1/Ephx2/Ppara/Eci1/Impa2/Hadha/Dbi/Etfdh/Hadh/Decr1/Plpp3/Pik3r3/Fabp3/Fam126a/Dgat2/Acat1/Etfa/Inpp5j/Acaa2/Socs5/Inpp4b/Hadhb/Acadm/Mlycd	29
GO:0060537	BP	GO:0060537	muscle tissue development	41/458	472/23210	2.02616e-15	1.97146e-12	1.51909e-12	Hdac9/Fhl2/Prox1/Myl2/Myh10/Fos/Nln/Fgf9/Angpt1/Ppara/Rcan1/Ankrd2/Tnni1/Atf3/Chrna1/Lmna/Myoz2/Pdlim5/Myh14/Mylk3/Fgf1/Myom3/Pln/Alpk3/Ncam1/Myl6b/Myh6/Pgm5/Dipk2a/Mettl21c/Nrap/Vgll2/Actn2/Prkg1/Myh7/Flot1/Myl3/Acadm/Cfl2/Xirp1/Tnnc1	41
GO:0006631	BP	GO:0006631	fatty acid metabolic process	36/458	376/23210	5.72403e-15	4.30999e-12	3.32103e-12	Cd36/Gstm7/Pdk1/Plin5/Lpl/Pdk4/Acot2/Ephx2/Ppara/Eci1/Hadha/Dbi/Acss1/Pck1/Acss2/Etfdh/Hadh/Decr1/Fabp3/Dgat2/Slc27a1/Acat1/Etfa/Mgll/Acaa2/Nfe2l1/Fads6/Tecrl/Cyp2j6/Ech1/Hadhb/Qk/Acadm/Ptgr2/Acot1/Mlycd	36
GO:0051146	BP	GO:0051146	striated muscle cell differentiation	33/458	316/23210	6.64439e-15	4.30999e-12	3.32103e-12	Hdac9/Wdr1/Fhl2/Prox1/Myl2/Myh10/Nln/Ppara/Rcan1/Ankrd2/Casq2/Lmna/Myoz2/Pdlim5/Uchl1/Lmod2/Dmpk/Mylk3/Barx2/Myom3/Alpk3/Myh6/Pgm5/Trim72/Nrap/Actn2/Prkg1/Flot1/Acadm/Cfl2/Tnnt1/Flnc/Xirp1	33
GO:0055001	BP	GO:0055001	muscle cell development	27/458	207/23210	8.81518e-15	4.90124e-12	3.77661e-12	Hdac9/Wdr1/Fhl2/Prox1/Myl2/Myh10/Ppara/Rcan1/Casq2/Lmna/Myoz2/Pdlim5/Uchl1/Atp2a2/Lmod2/Mylk3/Myom3/Alpk3/Myh6/Pgm5/Nrap/Actn2/Prkg1/Cfl2/Tnnt1/Flnc/Xirp1	27
GO:0055002	BP	GO:0055002	striated muscle cell development	26/458	193/23210	1.27409e-14	6.19844e-12	4.77616e-12	Hdac9/Wdr1/Fhl2/Prox1/Myl2/Myh10/Ppara/Rcan1/Casq2/Lmna/Myoz2/Pdlim5/Uchl1/Lmod2/Mylk3/Myom3/Alpk3/Myh6/Pgm5/Nrap/Actn2/Prkg1/Cfl2/Tnnt1/Flnc/Xirp1	26
GO:0030018	CC	GO:0030018	Z disc	21/461	130/23436	1.14602e-13	6.97438e-12	5.17004e-12	Hspb1/Fhl2/Ppp1r12a/Myl12a/Myot/Dst/Casq2/Myoz2/Pdlim5/Cryab/Myl12b/Myom3/Myh6/Pgm5/Nrap/Actn2/Myh7/Pdlim1/Ryr3/Cfl2/Ppp1r12b	21
GO:0006936	BP	GO:0006936	muscle contraction	31/458	289/23210	2.15338e-14	9.31218e-12	7.17542e-12	Myl2/Myh3/Slmap/Dsc2/Tnni1/Atp1b1/Chrna1/Casq2/Atp2a2/Lmod2/Dmpk/Myh14/Atp1a1/Myh2/Myom3/Pln/Myl6b/Myh6/F2r/Actn2/Prkg1/Myh7/Pde5a/Ryr3/Abat/Myl3/Ctnna3/Kcnma1/Tnnt1/Tnnc1/Strit1	31
GO:0042692	BP	GO:0042692	muscle cell differentiation	36/458	395/23210	2.61138e-14	1.01635e-11	7.8314e-12	Hdac9/Wdr1/Fhl2/Prox1/Myl2/Myh10/Nln/Fgf9/Ppara/Rcan1/Ankrd2/Casq2/Lmna/Myoz2/Pdlim5/Uchl1/Atp2a2/Lmod2/Dmpk/Mylk3/Barx2/Myom3/Alpk3/Myh6/Pgm5/Trim72/Nrap/Actn2/Prkg1/Flot1/Qk/Acadm/Cfl2/Tnnt1/Flnc/Xirp1	36
GO:0030239	BP	GO:0030239	myofibril assembly	16/458	72/23210	6.09322e-13	2.15589e-10	1.6612e-10	Wdr1/Prox1/Myl2/Myh10/Casq2/Myoz2/Lmod2/Mylk3/Myom3/Myh6/Pgm5/Nrap/Actn2/Cfl2/Tnnt1/Xirp1	16
GO:0019395	BP	GO:0019395	fatty acid oxidation	18/458	98/23210	7.12512e-13	2.31092e-10	1.78066e-10	Cd36/Plin5/Pdk4/Ppara/Eci1/Hadha/Dbi/Etfdh/Hadh/Decr1/Fabp3/Dgat2/Acat1/Etfa/Acaa2/Hadhb/Acadm/Mlycd	18
GO:0032432	CC	GO:0032432	actin filament bundle	17/461	95/23436	4.62549e-12	2.46307e-10	1.82585e-10	Myh10/Enah/Myl12a/Sorbs1/Ablim1/Dst/Tpm3/Pdlim5/Prkcz/Myh14/Cryab/Myl12b/Myh6/Pgm5/Myh7/Pdlim1/Xirp1	17
GO:0034440	BP	GO:0034440	lipid oxidation	18/458	100/23210	1.02422e-12	3.05183e-10	2.35156e-10	Cd36/Plin5/Pdk4/Ppara/Eci1/Hadha/Dbi/Etfdh/Hadh/Decr1/Fabp3/Dgat2/Acat1/Etfa/Acaa2/Hadhb/Acadm/Mlycd	18
GO:0007517	BP	GO:0007517	muscle organ development	35/458	424/23210	1.09778e-12	3.05183e-10	2.35156e-10	Large1/Hdac9/Fgfrl1/Prox1/Myl2/Fos/Nln/Fgf9/Angpt1/Ppara/Chkb/Rcan1/Ankrd2/Tnni1/Atf3/Smtnl1/Chrna1/Lmna/Myoz2/Myh14/Coprs/Cryab/Myom3/Ncam1/Myl6b/Myh6/Trim72/Mettl21c/Vgll2/Myh7/Dtnbp1/Flot1/Myl3/Cfl2/Tnnc1	35
GO:0042641	CC	GO:0042641	actomyosin	17/461	97/23436	6.57378e-12	3.11159e-10	2.30659e-10	Wdr1/Myh10/Enah/Myl12a/Sorbs1/Ablim1/Dst/Tpm3/Pdlim5/Prkcz/Myh14/Myl12b/Myh6/Pgm5/Myh7/Pdlim1/Xirp1	17
GO:0001725	CC	GO:0001725	stress fiber	16/461	86/23436	1.06208e-11	4.11316e-10	3.04904e-10	Myh10/Enah/Myl12a/Sorbs1/Ablim1/Dst/Tpm3/Pdlim5/Prkcz/Myh14/Myl12b/Myh6/Pgm5/Myh7/Pdlim1/Xirp1	16
GO:0097517	CC	GO:0097517	contractile actin filament bundle	16/461	86/23436	1.06208e-11	4.11316e-10	3.04904e-10	Myh10/Enah/Myl12a/Sorbs1/Ablim1/Dst/Tpm3/Pdlim5/Prkcz/Myh14/Myl12b/Myh6/Pgm5/Myh7/Pdlim1/Xirp1	16
GO:0048738	BP	GO:0048738	cardiac muscle tissue development	26/458	260/23210	1.39999e-11	3.6325e-09	2.79899e-09	Fhl2/Prox1/Myl2/Myh10/Fgf9/Angpt1/Ppara/Tnni1/Lmna/Pdlim5/Mylk3/Fgf1/Myom3/Pln/Alpk3/Ncam1/Myh6/Dipk2a/Nrap/Actn2/Prkg1/Myh7/Myl3/Acadm/Xirp1/Tnnc1	26
GO:0016459	CC	GO:0016459	myosin complex	13/461	60/23436	1.24406e-10	4.41643e-09	3.27385e-09	Myl2/Myh10/Myh3/Myl12a/Myo5b/Myh14/Myh2/Myl12b/Myl6b/Myh6/Myh7/Myl3/Myh7b	13
GO:0031672	CC	GO:0031672	A band	11/461	40/23436	2.09543e-10	6.86656e-09	5.09011e-09	Hspb1/Fhl2/Ppp1r12a/Dst/Smtnl1/Lmod2/Cryab/Myh2/Myom3/Myl3/Ppp1r12b	11
GO:0003779	MF	GO:0003779	actin binding	34/461	428/22710	1.45462e-11	1.02114e-08	8.40616e-09	Wdr1/Myl2/Myh10/Myh3/Iqgap2/Enah/Twf2/Myot/Ablim1/Homer2/Myo5b/Dst/Tnni1/Map1a/Tpm3/Myoz2/Pdlim5/Lmod2/Myh14/Myom3/Myh6/Abra/Nrap/Actn2/Myh7/Pdlim1/Myl3/Ctnna3/Cfl2/Kcnma1/Flnc/Myh7b/Xirp1/Tnnc1	34
GO:0006941	BP	GO:0006941	striated muscle contraction	20/458	158/23210	4.77354e-11	1.16116e-08	8.94726e-09	Myl2/Myh3/Dsc2/Atp1b1/Chrna1/Casq2/Atp2a2/Dmpk/Myh14/Atp1a1/Pln/Myh6/Myh7/Pde5a/Ryr3/Myl3/Ctnna3/Tnnt1/Tnnc1/Strit1	20
GO:0090257	BP	GO:0090257	regulation of muscle system process	24/458	239/23210	7.91973e-11	1.81315e-08	1.39711e-08	Klf4/Ppara/Dsc2/Tnni1/Atp1b1/Casq2/Lmna/Atp2a2/Dmpk/Atp1a1/Pln/Sln/F2r/Prkg1/Myh7/Pde5a/Lmcd1/Abat/Myl3/Ctnna3/Kcnma1/Tnnt1/Tnnc1/Strit1	24
GO:0010927	BP	GO:0010927	cellular component assembly involved in morphogenesis	17/458	116/23210	1.3225e-10	2.85954e-08	2.20339e-08	Wdr1/Prox1/Myl2/Myh10/Casq2/Myoz2/Lmod2/Ccdc136/Mylk3/Myom3/Myh6/Pgm5/Nrap/Actn2/Cfl2/Tnnt1/Xirp1	17
GO:0006937	BP	GO:0006937	regulation of muscle contraction	19/458	154/23210	2.28622e-10	4.68314e-08	3.60855e-08	Dsc2/Tnni1/Atp1b1/Casq2/Atp2a2/Dmpk/Atp1a1/Pln/F2r/Prkg1/Myh7/Pde5a/Abat/Myl3/Ctnna3/Kcnma1/Tnnt1/Tnnc1/Strit1	19
GO:0045214	BP	GO:0045214	sarcomere organization	12/458	53/23210	3.87418e-10	7.53916e-08	5.80924e-08	Wdr1/Prox1/Casq2/Myoz2/Lmod2/Mylk3/Myom3/Myh6/Actn2/Cfl2/Tnnt1/Xirp1	12
GO:0009062	BP	GO:0009062	fatty acid catabolic process	15/458	93/23210	4.08056e-10	7.56263e-08	5.82732e-08	Plin5/Acot2/Eci1/Hadha/Dbi/Pck1/Etfdh/Hadh/Decr1/Acat1/Etfa/Acaa2/Hadhb/Acadm/Mlycd	15
GO:0006635	BP	GO:0006635	fatty acid beta-oxidation	13/458	67/23210	5.59445e-10	9.8971e-08	7.62612e-08	Plin5/Eci1/Hadha/Dbi/Etfdh/Hadh/Decr1/Acat1/Etfa/Acaa2/Hadhb/Acadm/Mlycd	13
GO:0072329	BP	GO:0072329	monocarboxylic acid catabolic process	16/458	112/23210	6.84026e-10	1.15749e-07	8.91895e-08	Plin5/Acot2/Eci1/Hadha/Dbi/Pck1/Etfdh/Hadh/Decr1/Acat1/Etfa/Acaa2/Abat/Hadhb/Acadm/Mlycd	16
GO:0055013	BP	GO:0055013	cardiac muscle cell development	15/458	100/23210	1.16661e-09	1.89185e-07	1.45775e-07	Fhl2/Prox1/Myl2/Myh10/Ppara/Lmna/Pdlim5/Mylk3/Myom3/Alpk3/Myh6/Nrap/Actn2/Prkg1/Xirp1	15
GO:0044291	CC	GO:0044291	cell-cell contact zone	13/461	83/23436	8.44616e-09	2.57004e-07	1.90515e-07	Fgfrl1/Dsc2/Dst/Atp1b1/Atp2a2/Jam3/Atp1a1/Pgm5/Nrap/Flot1/Ctnna3/Scn2a/Xirp1	13
GO:0016528	CC	GO:0016528	sarcoplasm	13/461	84/23436	9.81592e-09	2.78772e-07	2.06651e-07	Gstm7/Casq2/Fabp3/Atp2a2/Dmpk/P3h2/Pln/Akap7/Sln/Ryr3/Dtnbp1/Flnc/Strit1	13
GO:0016460	CC	GO:0016460	myosin II complex	7/461	16/23436	1.06877e-08	2.84559e-07	2.10941e-07	Myh10/Myl12a/Myh14/Myh2/Myl12b/Myh6/Myh7	7
GO:0046486	BP	GO:0046486	glycerolipid metabolic process	26/458	325/23210	1.85587e-09	2.88922e-07	2.22627e-07	Dgke/Cd36/Plin5/Lpl/Efr3b/Ptdss1/Plpp1/Chkb/Impa2/Pnpla2/Hadha/Dbi/Agpat2/Cat/Fgf7/Pck1/Pik3r3/Fabp3/Fam126a/Gpat3/Dgat2/Slc27a1/Mgll/Inpp5j/Socs5/Inpp4b	26
GO:0055006	BP	GO:0055006	cardiac cell development	15/458	106/23210	2.67988e-09	4.01157e-07	3.09108e-07	Fhl2/Prox1/Myl2/Myh10/Ppara/Lmna/Pdlim5/Mylk3/Myom3/Alpk3/Myh6/Nrap/Actn2/Prkg1/Xirp1	15
GO:0005911	CC	GO:0005911	cell-cell junction	30/461	477/23436	2.66702e-08	6.68323e-07	4.95421e-07	Wdr1/Fgfrl1/Amotl1/Pacsin2/Lims1/Dsc2/Sorbs1/Tmem47/Dst/Atp1b1/Arhgef2/Pdlim5/Prkcz/Atp2a2/Jam3/Atp1a1/Myh2/Clic4/Ncam1/Pgm5/Flrt2/Nrap/Cdh22/Pdlim1/Mpp7/Flot1/Ctnna3/Patj/Scn2a/Xirp1	30
GO:0006637	BP	GO:0006637	acyl-CoA metabolic process	13/458	82/23210	7.51946e-09	1.04521e-06	8.05374e-07	Pdk1/Mvd/Pdk4/Acot2/Acss1/Acss2/Dgat2/Nudt7/Acat1/Mcee/Acaa2/Acot1/Mlycd	13
GO:0035383	BP	GO:0035383	thioester metabolic process	13/458	82/23210	7.51946e-09	1.04521e-06	8.05374e-07	Pdk1/Mvd/Pdk4/Acot2/Acss1/Acss2/Dgat2/Nudt7/Acat1/Mcee/Acaa2/Acot1/Mlycd	13
GO:0033865	BP	GO:0033865	nucleoside bisphosphate metabolic process	14/458	99/23210	9.18021e-09	1.15256e-06	8.88096e-07	Pdk1/Mvd/Pdk4/Acot2/Acss1/Acss2/Dgat2/Nudt7/Acat1/Mcee/Pank1/Acaa2/Acot1/Mlycd	14
GO:0033875	BP	GO:0033875	ribonucleoside bisphosphate metabolic process	14/458	99/23210	9.18021e-09	1.15256e-06	8.88096e-07	Pdk1/Mvd/Pdk4/Acot2/Acss1/Acss2/Dgat2/Nudt7/Acat1/Mcee/Pank1/Acaa2/Acot1/Mlycd	14
GO:0034032	BP	GO:0034032	purine nucleoside bisphosphate metabolic process	14/458	99/23210	9.18021e-09	1.15256e-06	8.88096e-07	Pdk1/Mvd/Pdk4/Acot2/Acss1/Acss2/Dgat2/Nudt7/Acat1/Mcee/Pank1/Acaa2/Acot1/Mlycd	14
GO:0070588	BP	GO:0070588	calcium ion transmembrane transport	23/458	280/23210	9.83388e-09	1.19605e-06	9.21603e-07	Gstm7/Micu1/Ppp2ca/Mcur1/Micu2/Gsto1/Ddit3/Dbi/Atp1b1/F2/Casq2/Atp2a2/Rrad/Catsper2/Slc24a2/Pln/Sln/Slc25a23/Mettl21c/F2r/Ryr3/Hspa2/Strit1	23
GO:0006084	BP	GO:0006084	acetyl-CoA metabolic process	9/458	33/23210	1.06272e-08	1.25013e-06	9.63274e-07	Pdk1/Mvd/Pdk4/Acss1/Acss2/Nudt7/Acat1/Acaa2/Mlycd	9
GO:0008015	BP	GO:0008015	blood circulation	31/458	484/23210	1.09209e-08	1.25013e-06	9.63274e-07	Cd36/Myl2/Ephx2/Npr3/Angpt1/Ppara/Dsc2/Atp1b1/Smtnl1/Casq2/Atp2a2/Dmpk/Atp6ap2/Mylk3/Atp1a1/Mgll/Pln/Myh6/F2r/Cysltr1/Prkg1/Myh7/Pde5a/Immp2l/Abat/Myl3/Ctnna3/Kcnma1/Tnnt1/Tnnc1/Strit1	31
GO:0003013	BP	GO:0003013	circulatory system process	31/458	495/23210	1.83548e-08	2.04105e-06	1.57271e-06	Cd36/Myl2/Ephx2/Npr3/Angpt1/Ppara/Dsc2/Atp1b1/Smtnl1/Casq2/Atp2a2/Dmpk/Atp6ap2/Mylk3/Atp1a1/Mgll/Pln/Myh6/F2r/Cysltr1/Prkg1/Myh7/Pde5a/Immp2l/Abat/Myl3/Ctnna3/Kcnma1/Tnnt1/Tnnc1/Strit1	31
GO:0019866	CC	GO:0019866	organelle inner membrane	29/461	475/23436	8.63704e-08	2.0441e-06	1.51527e-06	P2rx5/Slc25a13/Atp1b4/Cyb5r3/Pdk4/Micu1/Mcur1/Ckmt2/Micu2/Eci1/Nnt/Hadha/Ndufb3/Coq8a/Timm10/Etfdh/Hadh/Coq3/Idh2/Slc27a1/Acat1/Slc25a36/Acaa2/Slc25a34/Slc25a23/Bdh1/Dusp18/Immp2l/Hadhb	29
GO:0060048	BP	GO:0060048	cardiac muscle contraction	15/458	124/23210	2.38482e-08	2.57826e-06	1.98665e-06	Myl2/Dsc2/Atp1b1/Casq2/Atp2a2/Atp1a1/Pln/Myh6/Myh7/Pde5a/Myl3/Ctnna3/Tnnt1/Tnnc1/Strit1	15
GO:0055007	BP	GO:0055007	cardiac muscle cell differentiation	16/458	143/23210	2.51279e-08	2.64318e-06	2.03668e-06	Fhl2/Prox1/Myl2/Myh10/Ppara/Lmna/Pdlim5/Mylk3/Myom3/Alpk3/Myh6/Nrap/Actn2/Prkg1/Acadm/Xirp1	16
GO:0031032	BP	GO:0031032	actomyosin structure organization	19/458	204/23210	2.58902e-08	2.6517e-06	2.04325e-06	Wdr1/Prox1/Myl2/Sdc4/Myh10/Sorbs1/Casq2/Myoz2/Lmod2/Myh14/Mylk3/Myom3/Myh6/Pgm5/Nrap/Actn2/Cfl2/Tnnt1/Xirp1	19
GO:0005743	CC	GO:0005743	mitochondrial inner membrane	27/461	433/23436	1.59162e-07	3.56858e-06	2.64535e-06	Slc25a13/Cyb5r3/Pdk4/Micu1/Mcur1/Ckmt2/Micu2/Eci1/Nnt/Hadha/Ndufb3/Coq8a/Timm10/Etfdh/Hadh/Coq3/Idh2/Slc27a1/Acat1/Slc25a36/Acaa2/Slc25a34/Slc25a23/Bdh1/Dusp18/Immp2l/Hadhb	27
GO:0044262	BP	GO:0044262	cellular carbohydrate metabolic process	22/458	284/23210	5.89191e-08	5.87983e-06	4.53065e-06	Pdk1/Arpp19/Pdk4/Esrrb/Nln/Ppara/Gbe1/Impa2/Sorbs1/Inpp5a/Pck1/Coq3/Extl1/Idh2/Dgat2/Ppip5k1/Inpp5j/Inpp4b/Nfe2l1/Prkg1/Acadm/Mlycd	22
GO:0070296	BP	GO:0070296	sarcoplasmic reticulum calcium ion transport	8/458	29/23210	6.45235e-08	6.27813e-06	4.83756e-06	Gstm7/Gsto1/Casq2/Atp2a2/Pln/Sln/Mettl21c/Strit1	8
GO:0014704	CC	GO:0014704	intercalated disc	10/461	62/23436	3.39037e-07	7.22149e-06	5.35322e-06	Dsc2/Dst/Atp1b1/Atp2a2/Atp1a1/Pgm5/Nrap/Ctnna3/Scn2a/Xirp1	10
GO:0006942	BP	GO:0006942	regulation of striated muscle contraction	12/458	83/23210	8.23779e-08	7.81988e-06	6.02554e-06	Dsc2/Atp1b1/Casq2/Atp2a2/Dmpk/Atp1a1/Pln/Myh7/Pde5a/Myl3/Ctnna3/Strit1	12
GO:0044242	BP	GO:0044242	cellular lipid catabolic process	18/458	199/23210	9.43133e-08	8.7397e-06	6.7343e-06	Plin5/Lpl/Acot2/Eci1/Pnpla2/Hadha/Dbi/Pck1/Etfdh/Hadh/Decr1/Acat1/Etfa/Mgll/Acaa2/Hadhb/Acadm/Mlycd	18
GO:0006816	BP	GO:0006816	calcium ion transport	27/458	423/23210	1.05642e-07	9.56184e-06	7.36779e-06	Gstm7/Micu1/Ppp2ca/Mcur1/Micu2/Cacna2d3/Gsto1/Ddit3/Homer2/Dbi/Atp1b1/F2/Casq2/Atp2a2/Rrad/Catsper2/Slc24a2/Pln/Wfs1/Sln/Slc25a23/Mettl21c/F2r/Cysltr1/Ryr3/Hspa2/Strit1	27
GO:0002026	BP	GO:0002026	regulation of the force of heart contraction	8/458	31/23210	1.14553e-07	1.01327e-05	7.80769e-06	Myl2/Atp2a2/Atp1a1/Pln/Myh6/Myh7/Pde5a/Myl3	8
GO:0051015	MF	GO:0051015	actin filament binding	19/461	200/22710	2.9276e-08	1.02759e-05	8.45921e-06	Wdr1/Myh10/Myh3/Iqgap2/Twf2/Ablim1/Myo5b/Tpm3/Myh14/Myom3/Myh6/Nrap/Actn2/Myh7/Ctnna3/Cfl2/Myh7b/Xirp1/Tnnc1	19
GO:0032982	CC	GO:0032982	myosin filament	6/461	17/23436	5.77453e-07	1.1714e-05	8.6835e-06	Myh10/Myh3/Myh14/Myh6/Myh7/Myh7b	6
GO:0005516	MF	GO:0005516	calmodulin binding	18/461	190/22710	7.06999e-08	1.65438e-05	1.3619e-05	Kcnn3/Mapkapk2/Mknk2/Myh10/Myh3/Iqgap2/Myo5b/Esrrg/Smtnl1/Unc13b/Myh14/Rrad/Arpp21/Fbxl2/Wfs1/Myh6/Myh7/Ryr3	18
GO:0016042	BP	GO:0016042	lipid catabolic process	22/458	306/23210	2.17038e-07	1.83963e-05	1.41751e-05	Plin5/Lpl/Acot2/Eci1/Cidea/Pnpla2/Hadha/Dbi/Pck1/Nceh1/Etfdh/Hadh/Pla2g12a/Decr1/Plbd1/Acat1/Etfa/Mgll/Acaa2/Hadhb/Acadm/Mlycd	22
GO:0030048	BP	GO:0030048	actin filament-based movement	13/458	108/23210	2.18047e-07	1.83963e-05	1.41751e-05	Myh10/Dsc2/Casq2/Myh14/Atp1a1/Myh2/Pln/Myl6b/Myh6/Myh7/Ctnna3/Tnnc1/Strit1	13
GO:0042391	BP	GO:0042391	regulation of membrane potential	27/458	439/23210	2.22155e-07	1.83963e-05	1.41751e-05	Cd36/Wdr1/P2rx5/Slmap/Fhl1/Dsc2/Atp1b1/Chrna1/Casq2/Unc13b/Prkcz/Atp2a2/Dmpk/Myh14/Slc25a36/Atp1a1/Rims4/Akap7/Rapgef4/Actn2/Jun/Abat/Ctnna3/Kcnma1/Scn2a/Bnip3/Xirp1	27
GO:0070161	CC	GO:0070161	anchoring junction	21/461	311/23436	1.08294e-06	2.09696e-05	1.55446e-05	Sdc4/Lims1/Enah/Dsc2/Sorbs1/Map4k4/Dst/Pdlim5/Atp2a2/Jam3/Pgm5/Flrt2/Nrap/Actn2/Cdh22/Pdlim1/Arhgap24/Mpp7/Flot1/Ctnna3/Xirp1	21
GO:0070838	BP	GO:0070838	divalent metal ion transport	28/458	472/23210	2.76471e-07	2.24172e-05	1.72734e-05	Gstm7/Slc41a1/Micu1/Ppp2ca/Mcur1/Micu2/Cacna2d3/Gsto1/Ddit3/Homer2/Dbi/Atp1b1/F2/Casq2/Atp2a2/Rrad/Catsper2/Slc24a2/Pln/Wfs1/Sln/Slc25a23/Mettl21c/F2r/Cysltr1/Ryr3/Hspa2/Strit1	28
GO:0019216	BP	GO:0019216	regulation of lipid metabolic process	23/458	338/23210	3.06803e-07	2.43689e-05	1.87773e-05	Cd36/Pdk1/Prox1/Plin5/Pdk4/Ephx2/Ppara/Cidea/Sorbs1/Pnpla2/Dbi/F2/Ccn1/Pik3r3/Fabp3/Dgat2/Slc27a1/Atp1a1/Fgf1/Nfe2l1/Prkg1/Kcnma1/Mlycd	23
GO:0072511	BP	GO:0072511	divalent inorganic cation transport	28/458	475/23210	3.14275e-07	2.44631e-05	1.88499e-05	Gstm7/Slc41a1/Micu1/Ppp2ca/Mcur1/Micu2/Cacna2d3/Gsto1/Ddit3/Homer2/Dbi/Atp1b1/F2/Casq2/Atp2a2/Rrad/Catsper2/Slc24a2/Pln/Wfs1/Sln/Slc25a23/Mettl21c/F2r/Cysltr1/Ryr3/Hspa2/Strit1	28
GO:0010959	BP	GO:0010959	regulation of metal ion transport	26/458	421/23210	3.44751e-07	2.63092e-05	2.02723e-05	Gstm7/Ppp2ca/Slmap/Fhl1/Gsto1/Homer2/Dbi/Atp1b1/Stom/F2/Casq2/Dmpk/Rrad/Atp1a1/Pln/Akap7/Wfs1/Lrrc52/Sln/Mettl21c/F2r/Actn2/Prkg1/Hspa2/Fxyd6/Strit1	26
GO:0034765	BP	GO:0034765	regulation of ion transmembrane transport	28/458	478/23210	3.56824e-07	2.67069e-05	2.05788e-05	Gstm7/Wdr1/Ppp2ca/Slmap/Cacna2d3/Fhl1/Gsto1/Dbi/Atp1b1/Stom/F2/Casq2/Rrad/Catsper2/Clic4/Pln/Akap7/Lrrc52/Sln/Mettl21c/F2r/Actn2/Prkg1/Hspa2/Kcnma1/Fxyd6/Scn2a/Strit1	28
GO:0005912	CC	GO:0005912	adherens junction	20/461	297/23436	2.03402e-06	3.69402e-05	2.73834e-05	Sdc4/Lims1/Enah/Dsc2/Sorbs1/Map4k4/Dst/Pdlim5/Atp2a2/Pgm5/Flrt2/Nrap/Actn2/Cdh22/Pdlim1/Arhgap24/Mpp7/Flot1/Ctnna3/Xirp1	20
GO:0016529	CC	GO:0016529	sarcoplasmic reticulum	10/461	75/23436	2.08114e-06	3.69402e-05	2.73834e-05	Gstm7/Casq2/Atp2a2/Dmpk/P3h2/Pln/Akap7/Sln/Ryr3/Strit1	10
GO:1901681	MF	GO:1901681	sulfur compound binding	20/461	250/22710	2.19131e-07	3.84575e-05	3.16586e-05	Gstm7/Fgfrl1/Lpl/Rspo3/Fst/Fgf9/Ccdc80/Hadha/Dbi/Lamc2/Fgf7/F2/Ccn1/Anxa4/Pank1/Fgf1/Ncam1/Colq/Hadhb/Acadm	20
GO:0014883	BP	GO:0014883	transition between fast and slow fiber	5/458	10/23210	6.79894e-07	4.99273e-05	3.8471e-05	Tnni1/Atp2a2/Myh7/Tnnt1/Tnnc1	5
GO:0050849	BP	GO:0050849	negative regulation of calcium-mediated signaling	7/458	27/23210	7.02254e-07	5.06081e-05	3.89956e-05	Gstm7/Fhl2/Rcan1/Gsto1/Homer2/Casq2/Myoz2	7
GO:0035051	BP	GO:0035051	cardiocyte differentiation	16/458	182/23210	7.15171e-07	5.06081e-05	3.89956e-05	Fhl2/Prox1/Myl2/Myh10/Ppara/Lmna/Pdlim5/Mylk3/Myom3/Alpk3/Myh6/Nrap/Actn2/Prkg1/Acadm/Xirp1	16
GO:0050848	BP	GO:0050848	regulation of calcium-mediated signaling	12/458	101/23210	7.36046e-07	5.11552e-05	3.94172e-05	Gstm7/Fhl2/Camta1/Rcan1/Gsto1/Homer2/Casq2/Myoz2/Pln/Ncam1/Rcan2/Lmcd1	12
GO:0031430	CC	GO:0031430	M band	6/461	22/23436	3.20225e-06	5.45664e-05	4.04495e-05	Hspb1/Fhl2/Smtnl1/Lmod2/Cryab/Myom3	6
GO:0006732	BP	GO:0006732	coenzyme metabolic process	22/458	331/23210	8.2407e-07	5.62681e-05	4.33569e-05	Pdk1/Mvd/Pdk4/Acot2/Esrrb/Ppara/Gsto1/Nnt/Coq8a/Acss1/Acss2/Coq3/Ldhb/Idh2/Dgat2/Nudt7/Acat1/Mcee/Pank1/Acaa2/Acot1/Mlycd	22
GO:0006085	BP	GO:0006085	acetyl-CoA biosynthetic process	6/458	18/23210	8.674e-07	5.82055e-05	4.48498e-05	Pdk1/Pdk4/Acss1/Acss2/Acat1/Mlycd	6
GO:0006639	BP	GO:0006639	acylglycerol metabolic process	13/458	122/23210	9.05742e-07	5.97483e-05	4.60385e-05	Dgke/Cd36/Plin5/Lpl/Plpp1/Pnpla2/Dbi/Cat/Pck1/Gpat3/Dgat2/Slc27a1/Mgll	13
GO:0003009	BP	GO:0003009	skeletal muscle contraction	8/458	40/23210	9.5572e-07	6.19944e-05	4.77693e-05	Myh3/Chrna1/Dmpk/Myh14/Myh7/Tnnt1/Tnnc1/Strit1	8
GO:0006638	BP	GO:0006638	neutral lipid metabolic process	13/458	124/23210	1.09173e-06	6.90203e-05	5.3183e-05	Dgke/Cd36/Plin5/Lpl/Plpp1/Pnpla2/Dbi/Cat/Pck1/Gpat3/Dgat2/Slc27a1/Mgll	13
GO:0060047	BP	GO:0060047	heart contraction	17/458	211/23210	1.0995e-06	6.90203e-05	5.3183e-05	Myl2/Dsc2/Atp1b1/Casq2/Atp2a2/Dmpk/Atp1a1/Pln/Myh6/Prkg1/Myh7/Pde5a/Myl3/Ctnna3/Tnnt1/Tnnc1/Strit1	17
GO:0044282	BP	GO:0044282	small molecule catabolic process	21/458	311/23210	1.13626e-06	6.92973e-05	5.33964e-05	Plin5/Acot2/Eci1/Impa2/Inpp5a/Hadha/Dbi/Pck1/Etfdh/Hadh/Decr1/Cda/Acat1/Etfa/Inpp5j/Acaa2/Inpp4b/Abat/Hadhb/Acadm/Mlycd	21
GO:0070252	BP	GO:0070252	actin-mediated cell contraction	11/458	87/23210	1.13952e-06	6.92973e-05	5.33964e-05	Dsc2/Casq2/Atp1a1/Myh2/Pln/Myl6b/Myh6/Myh7/Ctnna3/Tnnc1/Strit1	11
GO:0051561	BP	GO:0051561	positive regulation of mitochondrial calcium ion concentration	5/458	11/23210	1.22624e-06	7.34234e-05	5.65758e-05	Micu1/Mcur1/Micu2/Slc25a23/Bnip3	5
GO:0009150	BP	GO:0009150	purine ribonucleotide metabolic process	25/458	423/23210	1.29432e-06	7.63255e-05	5.88119e-05	Ampd3/Pdk1/Mvd/Slc25a13/Pdk4/Myh3/Acot2/Esrrb/Ppara/Nt5c2/Atp1b1/Acss1/Acss2/Dgat2/Nudt7/Acat1/Mcee/Pank1/Acaa2/Myh6/Slc25a23/Myh7/Pde5a/Acot1/Mlycd	25
GO:1903522	BP	GO:1903522	regulation of blood circulation	18/458	239/23210	1.41814e-06	8.21146e-05	6.32727e-05	Myl2/Dsc2/Atp1b1/Smtnl1/Casq2/Atp2a2/Dmpk/Atp1a1/Pln/Myh6/F2r/Cysltr1/Prkg1/Myh7/Pde5a/Myl3/Ctnna3/Strit1	18
GO:0010565	BP	GO:0010565	regulation of cellular ketone metabolic process	13/458	127/23210	1.43468e-06	8.21146e-05	6.32727e-05	Pdk1/Prox1/Plin5/Pdk4/Ppara/Dbi/Coq3/Fabp3/Dgat2/Nfe2l1/Prkg1/Kcnma1/Mlycd	13
GO:0060401	BP	GO:0060401	cytosolic calcium ion transport	15/458	170/23210	1.51603e-06	8.55127e-05	6.58911e-05	Gstm7/Micu1/Mcur1/Micu2/Gsto1/Ddit3/Dbi/F2/Casq2/Atp2a2/Pln/Slc25a23/Mettl21c/F2r/Ryr3	15
GO:0050879	BP	GO:0050879	multicellular organismal movement	9/458	57/23210	1.62971e-06	8.93356e-05	6.88368e-05	Myh3/Chrna1/Map1a/Dmpk/Myh14/Myh7/Tnnt1/Tnnc1/Strit1	9
GO:0050881	BP	GO:0050881	musculoskeletal movement	9/458	57/23210	1.62971e-06	8.93356e-05	6.88368e-05	Myh3/Chrna1/Map1a/Dmpk/Myh14/Myh7/Tnnt1/Tnnc1/Strit1	9
GO:0033017	CC	GO:0033017	sarcoplasmic reticulum membrane	6/461	24/23436	5.58692e-06	9.15395e-05	6.78573e-05	Atp2a2/Dmpk/Pln/Sln/Ryr3/Strit1	6
GO:0042180	BP	GO:0042180	cellular ketone metabolic process	16/458	195/23210	1.78843e-06	9.66747e-05	7.44919e-05	Pdk1/Prox1/Plin5/Pdk4/Dhrs4/Ppara/Dbi/Coq8a/Dhrs9/Coq3/Fabp3/Dgat2/Nfe2l1/Prkg1/Kcnma1/Mlycd	16
GO:0072521	BP	GO:0072521	purine-containing compound metabolic process	27/458	490/23210	1.86486e-06	9.94253e-05	7.66113e-05	Ampd3/Pdk1/Mvd/Slc25a13/Pdk4/Myh3/Acot2/Esrrb/Ppara/Nt5c2/Atp1b1/Acss1/Acss2/Dgat2/Nudt7/Acat1/Mcee/Pank1/Acaa2/Myh6/Slc25a23/Myh7/Pde5a/Gda/Aox1/Acot1/Mlycd	27
GO:0090075	BP	GO:0090075	relaxation of muscle	7/458	31/23210	1.94228e-06	0.000100053	7.70951e-05	Atp1b1/Atp2a2/Pln/Sln/Prkg1/Pde5a/Kcnma1	7
GO:1901020	BP	GO:1901020	negative regulation of calcium ion transmembrane transporter activity	7/458	31/23210	1.94228e-06	0.000100053	7.70951e-05	Gstm7/Ppp2ca/Gsto1/Casq2/Rrad/Pln/Sln	7
GO:0009259	BP	GO:0009259	ribonucleotide metabolic process	25/458	433/23210	1.9692e-06	0.000100053	7.70951e-05	Ampd3/Pdk1/Mvd/Slc25a13/Pdk4/Myh3/Acot2/Esrrb/Ppara/Nt5c2/Atp1b1/Acss1/Acss2/Dgat2/Nudt7/Acat1/Mcee/Pank1/Acaa2/Myh6/Slc25a23/Myh7/Pde5a/Acot1/Mlycd	25
GO:1904062	BP	GO:1904062	regulation of cation transmembrane transport	22/458	349/23210	1.97947e-06	0.000100053	7.70951e-05	Gstm7/Ppp2ca/Slmap/Fhl1/Gsto1/Dbi/Atp1b1/Stom/F2/Casq2/Rrad/Pln/Akap7/Lrrc52/Sln/Mettl21c/F2r/Actn2/Prkg1/Hspa2/Fxyd6/Strit1	22
GO:0010889	BP	GO:0010889	regulation of sequestering of triglyceride	5/458	12/23210	2.06802e-06	0.000102496	7.89776e-05	Plin5/Lpl/Ppara/Cidea/Pnpla2	5
GO:0003015	BP	GO:0003015	heart process	17/458	221/23210	2.08047e-06	0.000102496	7.89776e-05	Myl2/Dsc2/Atp1b1/Casq2/Atp2a2/Dmpk/Atp1a1/Pln/Myh6/Prkg1/Myh7/Pde5a/Myl3/Ctnna3/Tnnt1/Tnnc1/Strit1	17
GO:0032386	BP	GO:0032386	regulation of intracellular transport	25/458	438/23210	2.41601e-06	0.000117539	9.05685e-05	Cd36/Hspa1l/Ube2g2/Ppp1r12a/Ppp2ca/Xpo4/Angpt1/Snx4/Stom/Unc13b/Atp2a2/Ipo5/Cryab/Arhgap44/Rims4/Ndrg4/Mavs/Inpp4b/Pln/Vamp8/Actn2/Dtnbp1/Unc13d/Tnnc1/Strit1	25
GO:0008016	BP	GO:0008016	regulation of heart contraction	15/458	177/23210	2.51347e-06	0.000120771	9.30589e-05	Myl2/Dsc2/Atp1b1/Casq2/Atp2a2/Dmpk/Atp1a1/Pln/Myh6/Prkg1/Myh7/Pde5a/Myl3/Ctnna3/Strit1	15
GO:0062012	BP	GO:0062012	regulation of small molecule metabolic process	22/458	359/23210	3.13416e-06	0.000148758	0.000114624	Pdk1/Arpp19/Prox1/Plin5/Pdk4/Esrrb/Nln/Ephx2/Ppara/Sorbs1/Dbi/Coq3/Cda/Fabp3/Dgat2/Fgf1/Nfe2l1/Slc25a23/Prkg1/Acadm/Kcnma1/Mlycd	22
GO:0032412	BP	GO:0032412	regulation of ion transmembrane transporter activity	18/458	254/23210	3.36719e-06	0.000157893	0.000121663	Gstm7/Ppp2ca/Slmap/Fhl1/Gsto1/Atp1b1/Stom/Casq2/Rrad/Pln/Akap7/Lrrc52/Sln/Actn2/Prkg1/Hspa2/Fxyd6/Strit1	18
GO:0006163	BP	GO:0006163	purine nucleotide metabolic process	25/458	447/23210	3.46107e-06	0.000160363	0.000123566	Ampd3/Pdk1/Mvd/Slc25a13/Pdk4/Myh3/Acot2/Esrrb/Ppara/Nt5c2/Atp1b1/Acss1/Acss2/Dgat2/Nudt7/Acat1/Mcee/Pank1/Acaa2/Myh6/Slc25a23/Myh7/Pde5a/Acot1/Mlycd	25
GO:0043500	BP	GO:0043500	muscle adaptation	12/458	117/23210	3.56148e-06	0.000163074	0.000125655	Klf4/Ppara/Tnni1/Lmna/Myoz2/Atp2a2/Myh6/Myh7/Pde5a/Lmcd1/Tnnt1/Tnnc1	12
GO:0060538	BP	GO:0060538	skeletal muscle organ development	16/458	206/23210	3.65569e-06	0.000165441	0.000127479	Large1/Hdac9/Fgfrl1/Fos/Nln/Rcan1/Ankrd2/Atf3/Chrna1/Myoz2/Myh14/Myl6b/Mettl21c/Vgll2/Flot1/Cfl2	16
GO:1903169	BP	GO:1903169	regulation of calcium ion transmembrane transport	14/458	160/23210	3.72745e-06	0.00016675	0.000128488	Gstm7/Ppp2ca/Gsto1/Dbi/Atp1b1/F2/Casq2/Rrad/Pln/Sln/Mettl21c/F2r/Hspa2/Strit1	14
GO:0019693	BP	GO:0019693	ribose phosphate metabolic process	25/458	450/23210	3.8923e-06	0.000172146	0.000132646	Ampd3/Pdk1/Mvd/Slc25a13/Pdk4/Myh3/Acot2/Esrrb/Ppara/Nt5c2/Atp1b1/Acss1/Acss2/Dgat2/Nudt7/Acat1/Mcee/Pank1/Acaa2/Myh6/Slc25a23/Myh7/Pde5a/Acot1/Mlycd	25
GO:1903115	BP	GO:1903115	regulation of actin filament-based movement	8/458	48/23210	4.0843e-06	0.000178608	0.000137625	Dsc2/Casq2/Atp2a2/Atp1a1/Pln/Ctnna3/Tnnc1/Strit1	8
GO:0043501	BP	GO:0043501	skeletal muscle adaptation	6/458	23/23210	4.33757e-06	0.000187576	0.000144535	Tnni1/Myoz2/Atp2a2/Myh7/Tnnt1/Tnnc1	6
GO:0009266	BP	GO:0009266	response to temperature stimulus	14/458	163/23210	4.63322e-06	0.000190076	0.000146461	Hspb7/Hspa1l/Rbm3/Slc27a1/Dnaja4/Arpp21/Fgf1/Nfe2l1/Tlr4/Cirbp/Hspa2/Acadm/Hspa1b/Hspa1a	14
GO:0033866	BP	GO:0033866	nucleoside bisphosphate biosynthetic process	7/458	35/23210	4.63957e-06	0.000190076	0.000146461	Pdk1/Pdk4/Acss1/Acss2/Acat1/Pank1/Mlycd	7
GO:0034030	BP	GO:0034030	ribonucleoside bisphosphate biosynthetic process	7/458	35/23210	4.63957e-06	0.000190076	0.000146461	Pdk1/Pdk4/Acss1/Acss2/Acat1/Pank1/Mlycd	7
GO:0034033	BP	GO:0034033	purine nucleoside bisphosphate biosynthetic process	7/458	35/23210	4.63957e-06	0.000190076	0.000146461	Pdk1/Pdk4/Acss1/Acss2/Acat1/Pank1/Mlycd	7
GO:0046320	BP	GO:0046320	regulation of fatty acid oxidation	7/458	35/23210	4.63957e-06	0.000190076	0.000146461	Plin5/Pdk4/Ppara/Dbi/Fabp3/Dgat2/Mlycd	7
GO:0014888	BP	GO:0014888	striated muscle adaptation	8/458	49/23210	4.79774e-06	0.000194508	0.000149877	Tnni1/Lmna/Myoz2/Atp2a2/Myh6/Myh7/Tnnt1/Tnnc1	8
GO:0022898	BP	GO:0022898	regulation of transmembrane transporter activity	18/458	262/23210	5.19271e-06	0.000208351	0.000160543	Gstm7/Ppp2ca/Slmap/Fhl1/Gsto1/Atp1b1/Stom/Casq2/Rrad/Pln/Akap7/Lrrc52/Sln/Actn2/Prkg1/Hspa2/Fxyd6/Strit1	18
GO:0005913	CC	GO:0005913	cell-cell adherens junction	11/461	112/23436	1.33446e-05	0.000210548	0.000156077	Dsc2/Sorbs1/Pdlim5/Atp2a2/Pgm5/Nrap/Cdh22/Pdlim1/Flot1/Ctnna3/Xirp1	11
GO:1901019	BP	GO:1901019	regulation of calcium ion transmembrane transporter activity	10/458	83/23210	5.45433e-06	0.000216615	0.000166911	Gstm7/Ppp2ca/Gsto1/Atp1b1/Casq2/Rrad/Pln/Sln/Hspa2/Strit1	10
GO:0016054	BP	GO:0016054	organic acid catabolic process	16/458	213/23210	5.61426e-06	0.000218507	0.000168369	Plin5/Acot2/Eci1/Hadha/Dbi/Pck1/Etfdh/Hadh/Decr1/Acat1/Etfa/Acaa2/Abat/Hadhb/Acadm/Mlycd	16
GO:0046395	BP	GO:0046395	carboxylic acid catabolic process	16/458	213/23210	5.61426e-06	0.000218507	0.000168369	Plin5/Acot2/Eci1/Hadha/Dbi/Pck1/Etfdh/Hadh/Decr1/Acat1/Etfa/Acaa2/Abat/Hadhb/Acadm/Mlycd	16
GO:0006644	BP	GO:0006644	phospholipid metabolic process	21/458	348/23210	6.64223e-06	0.000255956	0.000197225	Agpat3/Mvd/Efr3b/Ptdss1/Plpp1/Chkb/Impa2/Hadha/Dbi/Agpat2/Fgf7/Pla2g12a/Plpp3/Pik3r3/Fabp3/Fam126a/Gpat3/Slc27a1/Inpp5j/Socs5/Inpp4b	21
GO:0043270	BP	GO:0043270	positive regulation of ion transport	20/458	322/23210	7.18539e-06	0.000274172	0.000211261	Gstm7/Snx4/Fhl1/Gabbr1/Gsto1/Dbi/Atp1b1/F2/Fabp3/Akap7/Wfs1/Lrrc52/F2r/Vamp8/Actn2/Prkg1/Dtnbp1/Abat/Hspa2/Strit1	20
GO:0035384	BP	GO:0035384	thioester biosynthetic process	6/458	25/23210	7.3592e-06	0.000274458	0.000211481	Pdk1/Pdk4/Acss1/Acss2/Acat1/Mlycd	6
GO:0071616	BP	GO:0071616	acyl-CoA biosynthetic process	6/458	25/23210	7.3592e-06	0.000274458	0.000211481	Pdk1/Pdk4/Acss1/Acss2/Acat1/Mlycd	6
GO:0030730	BP	GO:0030730	sequestering of triglyceride	5/458	15/23210	7.46604e-06	0.000274458	0.000211481	Plin5/Lpl/Ppara/Cidea/Pnpla2	5
GO:0010038	BP	GO:0010038	response to metal ion	18/458	269/23210	7.47495e-06	0.000274458	0.000211481	Fosb/Cp/Slc41a1/Slc25a13/Ppp2ca/Lgmn/Fos/Alad/Clic4/Pln/Nfe2l1/Ncam1/Slc25a23/Jun/Abat/Kcnma1/Bnip3/Tnnc1	18
GO:0061077	BP	GO:0061077	chaperone-mediated protein folding	8/458	52/23210	7.60219e-06	0.000276521	0.000213071	Hspb1/Hspa1l/Dnajb4/Dffa/Hspb6/Hspa2/Hspa1b/Hspa1a	8
GO:0046460	BP	GO:0046460	neutral lipid biosynthetic process	7/458	38/23210	8.27366e-06	0.000293387	0.000226067	Plin5/Lpl/Plpp1/Pck1/Gpat3/Dgat2/Slc27a1	7
GO:0046463	BP	GO:0046463	acylglycerol biosynthetic process	7/458	38/23210	8.27366e-06	0.000293387	0.000226067	Plin5/Lpl/Plpp1/Pck1/Gpat3/Dgat2/Slc27a1	7
GO:0055117	BP	GO:0055117	regulation of cardiac muscle contraction	9/458	69/23210	8.32909e-06	0.000293387	0.000226067	Dsc2/Atp1b1/Casq2/Atp2a2/Atp1a1/Pln/Pde5a/Ctnna3/Strit1	9
GO:0010811	BP	GO:0010811	positive regulation of cell-substrate adhesion	12/458	127/23210	8.3674e-06	0.000293387	0.000226067	Cd36/Sdc4/Lims1/Net1/Nedd9/Ccdc80/Map4k4/Ccn1/Prkcz/Edil3/Mmrn1/Unc13d	12
GO:0006790	BP	GO:0006790	sulfur compound metabolic process	18/458	272/23210	8.70305e-06	0.000299754	0.000230973	Gstm7/Pdk1/Mvd/Pdk4/Acot2/Angpt1/Acss1/Acss2/Dgat2/Nudt7/Ciapin1/Acat1/Mamdc2/Mcee/Acaa2/Nfe2l1/Acot1/Mlycd	18
GO:0032409	BP	GO:0032409	regulation of transporter activity	18/458	272/23210	8.70305e-06	0.000299754	0.000230973	Gstm7/Ppp2ca/Slmap/Fhl1/Gsto1/Atp1b1/Stom/Casq2/Rrad/Pln/Akap7/Lrrc52/Sln/Actn2/Prkg1/Hspa2/Fxyd6/Strit1	18
GO:0055003	BP	GO:0055003	cardiac myofibril assembly	6/458	26/23210	9.40822e-06	0.0003212	0.000247498	Prox1/Myl2/Myh10/Mylk3/Myom3/Nrap	6
GO:0005865	CC	GO:0005865	striated muscle thin filament	6/461	30/23436	2.23007e-05	0.00033929	0.000251512	Tnni1/Lmod2/Myom3/Actn2/Tnnt1/Tnnc1	6
GO:0014733	BP	GO:0014733	regulation of skeletal muscle adaptation	5/458	16/23210	1.06838e-05	0.000361578	0.00027861	Tnni1/Atp2a2/Myh7/Tnnt1/Tnnc1	5
GO:0030055	CC	GO:0030055	cell-substrate junction	13/461	165/23436	2.46673e-05	0.000362355	0.00026861	Sdc4/Lims1/Erbin/Enah/Sorbs1/Map4k4/Dst/Pgm5/Flrt2/Nrap/Actn2/Arhgap24/Xirp1	13
GO:0042060	BP	GO:0042060	wound healing	21/458	360/23210	1.11251e-05	0.000373266	0.000287617	Cd36/Large1/P2rx5/Sdc4/Myh10/Ppara/Tnfrsf12a/Dst/Fgf7/F2/Ccn1/Myh2/Tlr4/Trim72/F2r/Fzd9/Prkg1/Mmrn1/Arhgap24/Dtnbp1/Abat	21
GO:0070884	BP	GO:0070884	regulation of calcineurin-NFAT signaling cascade	7/458	40/23210	1.18135e-05	0.00038637	0.000297714	Fhl2/Camta1/Rcan1/Homer2/Myoz2/Rcan2/Lmcd1	7
GO:0086004	BP	GO:0086004	regulation of cardiac muscle cell contraction	7/458	40/23210	1.18135e-05	0.00038637	0.000297714	Dsc2/Casq2/Atp2a2/Atp1a1/Pln/Ctnna3/Strit1	7
GO:0106056	BP	GO:0106056	regulation of calcineurin-mediated signaling	7/458	40/23210	1.18135e-05	0.00038637	0.000297714	Fhl2/Camta1/Rcan1/Homer2/Myoz2/Rcan2/Lmcd1	7
GO:0044183	MF	GO:0044183	protein binding involved in protein folding	6/461	21/22710	2.83729e-06	0.000398355	0.000327931	Hspb1/Hspa1l/Dffa/Hspa2/Hspa1b/Hspa1a	6
GO:1903170	BP	GO:1903170	negative regulation of calcium ion transmembrane transport	7/458	41/23210	1.40054e-05	0.000454241	0.000350011	Gstm7/Ppp2ca/Gsto1/Casq2/Rrad/Pln/Sln	7
GO:0036379	CC	GO:0036379	myofilament	6/461	32/23436	3.29197e-05	0.00046746	0.000346524	Tnni1/Lmod2/Myom3/Actn2/Tnnt1/Tnnc1	6
GO:0045834	BP	GO:0045834	positive regulation of lipid metabolic process	13/458	157/23210	1.50006e-05	0.000482498	0.000371785	Cd36/Plin5/Ppara/Sorbs1/Pnpla2/Dbi/F2/Ccn1/Fabp3/Dgat2/Slc27a1/Fgf1/Mlycd	13
GO:0031589	BP	GO:0031589	cell-substrate adhesion	20/458	339/23210	1.52509e-05	0.000484593	0.000373399	Cd36/Bcam/Sdc4/Lims1/Net1/Nedd9/Angpt1/Ccdc80/Tnfrsf12a/Sorbs1/Map4k4/Lamc2/Lamb3/Ccn1/Prkcz/Jam3/Edil3/Actn2/Mmrn1/Unc13d	20
GO:0048016	BP	GO:0048016	inositol phosphate-mediated signaling	8/458	57/23210	1.53147e-05	0.000484593	0.000373399	Fhl2/Camta1/Rcan1/Inpp5a/Homer2/Myoz2/Rcan2/Lmcd1	8
GO:0006066	BP	GO:0006066	alcohol metabolic process	19/458	314/23210	1.74863e-05	0.000548843	0.000422906	Mvd/Cyb5r3/Plpp1/Ephx2/Dhrs4/Impa2/Inpp5a/Cat/Pck1/Coq3/Dgat2/Ppip5k1/Inpp5j/Fgf1/Inpp4b/Nfe2l1/Ephx1/Prkg1/Kcnma1	19
GO:0055008	BP	GO:0055008	cardiac muscle tissue morphogenesis	9/458	76/23210	1.85378e-05	0.000573065	0.00044157	Prox1/Myl2/Angpt1/Tnni1/Myom3/Myh6/Myh7/Myl3/Tnnc1	9
GO:0010035	BP	GO:0010035	response to inorganic substance	25/458	493/23210	1.85525e-05	0.000573065	0.00044157	Cd36/Fosb/Cp/Nqo1/Slc41a1/Slc25a13/Mb/Ppp2ca/Lgmn/Net1/Fos/Pde8a/Cat/Alad/Cryab/Clic4/Pln/Nfe2l1/Ncam1/Slc25a23/Jun/Abat/Kcnma1/Bnip3/Tnnc1	25
GO:0019722	BP	GO:0019722	calcium-mediated signaling	15/458	209/23210	1.88548e-05	0.000577818	0.000445233	Gstm7/Fhl2/Camta1/Rcan1/Gsto1/Homer2/Atp1b1/Casq2/Myoz2/Atp2a2/Dmpk/Pln/Ncam1/Rcan2/Lmcd1	15
GO:0090533	CC	GO:0090533	cation-transporting ATPase complex	4/461	11/23436	4.37031e-05	0.000600565	0.000445193	Atp1b4/Atp1b1/Atp2a2/Atp1a1	4
GO:0072503	BP	GO:0072503	cellular divalent inorganic cation homeostasis	25/458	497/23210	2.12241e-05	0.000645345	0.000497265	Cd36/Gstm7/Slc41a1/Micu1/Mcur1/Micu2/Gsto1/Ddit3/Dbi/Atp1b1/F2/Casq2/Atp2a2/Dmpk/Inpp4b/Slc24a2/Pln/Wfs1/Slc25a23/Mettl21c/F2r/Fzd9/Prkg1/Ryr3/Bnip3	25
GO:0043502	BP	GO:0043502	regulation of muscle adaptation	10/458	97/23210	2.20641e-05	0.000660564	0.000508992	Klf4/Ppara/Tnni1/Lmna/Atp2a2/Myh7/Pde5a/Lmcd1/Tnnt1/Tnnc1	10
GO:0048644	BP	GO:0048644	muscle organ morphogenesis	10/458	97/23210	2.20641e-05	0.000660564	0.000508992	Prox1/Myl2/Angpt1/Tnni1/Smtnl1/Myom3/Myh6/Myh7/Myl3/Tnnc1	10
GO:0019751	BP	GO:0019751	polyol metabolic process	11/458	118/23210	2.25241e-05	0.000669188	0.000515637	Plpp1/Impa2/Inpp5a/Pck1/Coq3/Dgat2/Ppip5k1/Inpp5j/Inpp4b/Ephx1/Prkg1	11
GO:0045017	BP	GO:0045017	glycerolipid biosynthetic process	12/458	141/23210	2.41893e-05	0.000713219	0.000549565	Plin5/Lpl/Ptdss1/Plpp1/Chkb/Agpat2/Fgf7/Pck1/Fabp3/Gpat3/Dgat2/Slc27a1	12
GO:0051282	BP	GO:0051282	regulation of sequestering of calcium ion	11/458	119/23210	2.43848e-05	0.000713575	0.000549839	Gstm7/Gsto1/Ddit3/Dbi/F2/Casq2/Pln/Slc25a23/Mettl21c/F2r/Ryr3	11
GO:0051235	BP	GO:0051235	maintenance of location	19/458	322/23210	2.47596e-05	0.000719137	0.000554125	Cd36/Gstm7/Plin5/Lpl/Ppara/Twf2/Cidea/Gsto1/Ddit3/Pnpla2/Dbi/F2/Casq2/Dgat2/Pln/Slc25a23/Mettl21c/F2r/Ryr3	19
GO:0051208	BP	GO:0051208	sequestering of calcium ion	11/458	120/23210	2.63768e-05	0.000755264	0.000581962	Gstm7/Gsto1/Ddit3/Dbi/F2/Casq2/Pln/Slc25a23/Mettl21c/F2r/Ryr3	11
GO:0006641	BP	GO:0006641	triglyceride metabolic process	10/458	99/23210	2.63915e-05	0.000755264	0.000581962	Cd36/Plin5/Lpl/Pnpla2/Dbi/Cat/Pck1/Gpat3/Dgat2/Slc27a1	10
GO:0006874	BP	GO:0006874	cellular calcium ion homeostasis	24/458	473/23210	2.69482e-05	0.000763815	0.000588551	Cd36/Gstm7/Micu1/Mcur1/Micu2/Gsto1/Ddit3/Dbi/Atp1b1/F2/Casq2/Atp2a2/Dmpk/Inpp4b/Slc24a2/Pln/Wfs1/Slc25a23/Mettl21c/F2r/Fzd9/Prkg1/Ryr3/Bnip3	24
GO:0010880	BP	GO:0010880	regulation of release of sequestered calcium ion into cytosol by sarcoplasmic reticulum	5/458	19/23210	2.70828e-05	0.000763815	0.000588551	Gstm7/Gsto1/Casq2/Pln/Mettl21c	5
GO:0010906	BP	GO:0010906	regulation of glucose metabolic process	11/458	121/23210	2.85079e-05	0.000795048	0.000612617	Pdk1/Arpp19/Pdk4/Esrrb/Nln/Ppara/Sorbs1/Dgat2/Nfe2l1/Acadm/Mlycd	11
GO:0030049	BP	GO:0030049	muscle filament sliding	4/458	10/23210	2.85988e-05	0.000795048	0.000612617	Myl6b/Myh6/Myh7/Tnnc1	4
GO:1901652	BP	GO:1901652	response to peptide	21/458	384/23210	2.90316e-05	0.000801355	0.000617477	Cd36/Hdac9/Lpl/Pdk4/Serpina3n/Lgmn/Erbin/Ppara/Sorbs1/Hadha/Pck1/Car2/Arhgef2/Pik3r3/Prkcz/Atp2a2/Slc27a1/Casp4/Tlr4/Trim72/Actn2	21
GO:0050662	MF	GO:0050662	coenzyme binding	19/461	288/22710	7.65696e-06	0.000895865	0.000737486	Cyb5r3/Aifm2/Nnt/Hadha/Dbi/Cat/Hadh/Decr1/Ldhb/Idh2/Acat1/Etfa/Pank1/Egln3/P3h2/Abat/Hadhb/Acadm/Aox1	19
GO:0006006	BP	GO:0006006	glucose metabolic process	14/458	194/23210	3.34915e-05	0.000911531	0.000702373	Pdk1/Arpp19/Pdk4/Esrrb/Nln/Ppara/Sorbs1/Atf3/Pck1/Dgat2/Nfe2l1/Pgm5/Acadm/Mlycd	14
GO:0016051	BP	GO:0016051	carbohydrate biosynthetic process	14/458	194/23210	3.34915e-05	0.000911531	0.000702373	Arpp19/Esrrb/Nln/Ppara/Gbe1/Sorbs1/Gsto1/Atf3/Pck1/Extl1/Dgat2/B3galt2/Prkg1/Acadm	14
GO:0005924	CC	GO:0005924	cell-substrate adherens junction	12/461	158/23436	7.18909e-05	0.000957047	0.000709449	Sdc4/Lims1/Enah/Sorbs1/Map4k4/Dst/Pgm5/Flrt2/Nrap/Actn2/Arhgap24/Xirp1	12
GO:0007519	BP	GO:0007519	skeletal muscle tissue development	14/458	197/23210	3.96516e-05	0.00107169	0.000825784	Hdac9/Fos/Nln/Rcan1/Ankrd2/Atf3/Chrna1/Myoz2/Myh14/Myl6b/Mettl21c/Vgll2/Flot1/Cfl2	14
GO:0032970	BP	GO:0032970	regulation of actin filament-based process	21/458	393/23210	4.06588e-05	0.00109134	0.000840921	Wdr1/Prox1/Sdc4/Rhobtb1/Iqgap2/Twf2/Dsc2/Stau2/Casq2/Atp2a2/Lmod2/Mylk3/Jam3/Atp1a1/Arhgap44/Pln/Actn2/Ctnna3/Cfl2/Tnnc1/Strit1	21
GO:0043209	CC	GO:0043209	myelin sheath	14/461	213/23436	8.93279e-05	0.00114985	0.000852372	Wdr1/Syn2/Gsto1/Atp1b1/Car2/Prkcz/Uchl1/Ldhb/Myh14/Jam3/Cryab/Atp1a1/Ncam1/Hspa2	14
GO:0098533	CC	GO:0098533	ATPase dependent transmembrane transport complex	4/461	13/23436	9.17721e-05	0.00114985	0.000852372	Atp1b4/Atp1b1/Atp2a2/Atp1a1	4
GO:0036444	BP	GO:0036444	calcium import into the mitochondrion	4/458	11/23210	4.42403e-05	0.00116118	0.000894737	Micu1/Mcur1/Micu2/Slc25a23	4
GO:0055015	BP	GO:0055015	ventricular cardiac muscle cell development	4/458	11/23210	4.42403e-05	0.00116118	0.000894737	Fhl2/Prox1/Myh10/Lmna	4
GO:1901894	BP	GO:1901894	regulation of calcium-transporting ATPase activity	4/458	11/23210	4.42403e-05	0.00116118	0.000894737	Pln/Sln/Hspa2/Strit1	4
GO:0006650	BP	GO:0006650	glycerophospholipid metabolic process	15/458	225/23210	4.44542e-05	0.00116118	0.000894737	Efr3b/Ptdss1/Chkb/Impa2/Hadha/Dbi/Agpat2/Fgf7/Pik3r3/Fabp3/Fam126a/Slc27a1/Inpp5j/Socs5/Inpp4b	15
GO:0042383	CC	GO:0042383	sarcolemma	12/461	163/23436	9.69702e-05	0.0011706	0.000867751	Cd36/Dst/Atp1b1/Atp1a1/Akap7/Pgm5/Trim72/Ryr3/Dtnbp1/Flot1/Flnc/Scn2a	12
GO:0005901	CC	GO:0005901	caveola	9/461	94/23436	9.89236e-05	0.0011706	0.000867751	Cd36/Pacsin2/Sorbs1/Atp1b1/Slc27a1/Atp1a1/F2r/Flot1/Kcnma1	9
GO:0016311	BP	GO:0016311	dephosphorylation	20/458	366/23210	4.52733e-05	0.00117465	0.000905116	Arpp19/Camta1/Ppp1r12a/Nuak1/Ppp2ca/Plpp1/Ephx2/Rcan1/Impa2/Ppp1r27/Inpp5a/Ptp4a1/Nceh1/Plpp3/Inpp5j/Dusp8/Inpp4b/Dusp18/Ppm1b/Fam220a	20
GO:0055074	BP	GO:0055074	calcium ion homeostasis	24/458	489/23210	4.57016e-05	0.00117465	0.000905116	Cd36/Gstm7/Micu1/Mcur1/Micu2/Gsto1/Ddit3/Dbi/Atp1b1/F2/Casq2/Atp2a2/Dmpk/Inpp4b/Slc24a2/Pln/Wfs1/Slc25a23/Mettl21c/F2r/Fzd9/Prkg1/Ryr3/Bnip3	24
GO:0014808	BP	GO:0014808	release of sequestered calcium ion into cytosol by sarcoplasmic reticulum	5/458	21/23210	4.58753e-05	0.00117465	0.000905116	Gstm7/Gsto1/Casq2/Pln/Mettl21c	5
GO:0033173	BP	GO:0033173	calcineurin-NFAT signaling cascade	7/458	49/23210	4.6712e-05	0.00118826	0.000915601	Fhl2/Camta1/Rcan1/Homer2/Myoz2/Rcan2/Lmcd1	7
GO:0050708	BP	GO:0050708	regulation of protein secretion	24/458	490/23210	4.71925e-05	0.00119268	0.000919011	Cd36/Hdac9/Lpl/Myh10/Angpt1/Cidea/Map4k4/Hadh/Unc13b/Prkcz/Anxa4/Idh2/Rab11fip1/Slc16a1/Casp4/Mavs/Tlr4/Serpinb1a/F2r/Rapgef4/Vamp8/Rab11fip5/Cyp2j6/Abat	24
GO:0000146	MF	GO:0000146	microfilament motor activity	5/461	16/22710	1.2246e-05	0.0012281	0.00101099	Myh10/Myh3/Myh14/Myh6/Myh7	5
GO:0010675	BP	GO:0010675	regulation of cellular carbohydrate metabolic process	12/458	152/23210	5.08294e-05	0.00127631	0.00098345	Pdk1/Arpp19/Pdk4/Esrrb/Nln/Ppara/Sorbs1/Dgat2/Nfe2l1/Prkg1/Acadm/Mlycd	12
GO:0009611	BP	GO:0009611	response to wounding	24/458	495/23210	5.53229e-05	0.00138023	0.00106353	Cd36/Klf4/Large1/P2rx5/Sdc4/Kremen1/Myh10/Ppara/Tnfrsf12a/Dst/Fgf7/F2/Ccn1/Myh2/Tlr4/Trim72/F2r/Fzd9/Jun/Prkg1/Mmrn1/Arhgap24/Dtnbp1/Abat	24
GO:0019432	BP	GO:0019432	triglyceride biosynthetic process	6/458	35/23210	5.70716e-05	0.0014148	0.00109016	Plin5/Lpl/Pck1/Gpat3/Dgat2/Slc27a1	6
GO:0005777	CC	GO:0005777	peroxisome	11/461	143/23436	0.000127462	0.00142892	0.00105924	Fndc5/Mvd/Ephx2/Dhrs4/Cat/Hsdl2/Idh2/Nudt7/Mavs/Ech1/Mlycd	11
GO:0042579	CC	GO:0042579	microbody	11/461	143/23436	0.000127462	0.00142892	0.00105924	Fndc5/Mvd/Ephx2/Dhrs4/Cat/Hsdl2/Idh2/Nudt7/Mavs/Ech1/Mlycd	11
GO:0051224	BP	GO:0051224	negative regulation of protein transport	14/458	204/23210	5.80208e-05	0.00142922	0.00110127	Cd36/Hdac9/Ube2g2/Ppp2ca/Angpt1/Cidea/Map4k4/Hadh/Anxa4/Idh2/Rab11fip1/Serpinb1a/F2r/Rab11fip5	14
GO:1903514	BP	GO:1903514	release of sequestered calcium ion into cytosol by endoplasmic reticulum	5/458	22/23210	5.84092e-05	0.00142974	0.00110167	Gstm7/Gsto1/Casq2/Pln/Mettl21c	5
GO:0006839	BP	GO:0006839	mitochondrial transport	13/458	179/23210	5.95131e-05	0.00144766	0.00111548	Hspa1l/Slc25a13/Micu1/Mcur1/Micu2/Timm10/Slc25a36/Acaa2/Slc25a23/Dusp18/Immp2l/Bnip3/Tomm20	13
GO:0019217	BP	GO:0019217	regulation of fatty acid metabolic process	9/458	88/23210	6.03592e-05	0.00145912	0.00112431	Pdk1/Plin5/Pdk4/Ppara/Dbi/Fabp3/Dgat2/Nfe2l1/Mlycd	9
GO:1903531	BP	GO:1903531	negative regulation of secretion by cell	15/458	232/23210	6.303e-05	0.00151428	0.00116681	Hdac9/Angpt1/Gabbr1/Cidea/Map4k4/Hadh/Anxa4/Idh2/Rab11fip1/Serpinb1a/F2r/Vamp8/Rab11fip5/Prkg1/Abat	15
GO:0001508	BP	GO:0001508	action potential	11/458	132/23210	6.3677e-05	0.00152043	0.00117156	Cd36/P2rx5/Slmap/Dsc2/Chrna1/Atp2a2/Myh14/Rapgef4/Ctnna3/Kcnma1/Scn2a	11
GO:0008201	MF	GO:0008201	heparin binding	13/461	155/22710	1.7562e-05	0.00154107	0.00126863	Fgfrl1/Lpl/Rspo3/Fgf9/Ccdc80/Lamc2/Fgf7/F2/Ccn1/Anxa4/Fgf1/Ncam1/Colq	13
GO:0033275	BP	GO:0033275	actin-myosin filament sliding	4/458	12/23210	6.53265e-05	0.00155031	0.00119458	Myl6b/Myh6/Myh7/Tnnc1	4
GO:0060415	BP	GO:0060415	muscle tissue morphogenesis	9/458	89/23210	6.5995e-05	0.00155668	0.00119949	Prox1/Myl2/Angpt1/Tnni1/Myom3/Myh6/Myh7/Myl3/Tnnc1	9
GO:0097720	BP	GO:0097720	calcineurin-mediated signaling	7/458	52/23210	6.91412e-05	0.00162107	0.0012491	Fhl2/Camta1/Rcan1/Homer2/Myoz2/Rcan2/Lmcd1	7
GO:1904950	BP	GO:1904950	negative regulation of establishment of protein localization	14/458	209/23210	7.53313e-05	0.00175562	0.00135278	Cd36/Hdac9/Ube2g2/Ppp2ca/Angpt1/Cidea/Map4k4/Hadh/Anxa4/Idh2/Rab11fip1/Serpinb1a/F2r/Rab11fip5	14
GO:0032413	BP	GO:0032413	negative regulation of ion transmembrane transporter activity	8/458	71/23210	7.75075e-05	0.00179559	0.00138358	Gstm7/Ppp2ca/Gsto1/Casq2/Rrad/Pln/Sln/Actn2	8
GO:0055010	BP	GO:0055010	ventricular cardiac muscle tissue morphogenesis	7/458	53/23210	7.83234e-05	0.00180376	0.00138987	Prox1/Myl2/Tnni1/Myh6/Myh7/Myl3/Tnnc1	7
GO:1904396	BP	GO:1904396	regulation of neuromuscular junction development	4/458	13/23210	9.28911e-05	0.00212065	0.00163405	Sorbs1/Fzd9/Musk/Colq	4
GO:0001676	BP	GO:0001676	long-chain fatty acid metabolic process	9/458	93/23210	9.31735e-05	0.00212065	0.00163405	Cd36/Gstm7/Acot2/Ephx2/Slc27a1/Mgll/Cyp2j6/Qk/Acot1	9
GO:1990542	BP	GO:1990542	mitochondrial transmembrane transport	8/458	73/23210	9.4623e-05	0.00214112	0.00164982	Slc25a13/Micu1/Mcur1/Micu2/Timm10/Slc25a36/Slc25a23/Tomm20	8
GO:0051209	BP	GO:0051209	release of sequestered calcium ion into cytosol	10/458	115/23210	9.54565e-05	0.0021475	0.00165473	Gstm7/Gsto1/Ddit3/Dbi/F2/Casq2/Pln/Mettl21c/F2r/Ryr3	10
GO:0007528	BP	GO:0007528	neuromuscular junction development	7/458	55/23210	9.96757e-05	0.0022199	0.00171052	Sorbs1/Chrna1/Unc13b/F2r/Fzd9/Musk/Colq	7
GO:1904064	BP	GO:1904064	positive regulation of cation transmembrane transport	12/458	163/23210	9.98155e-05	0.0022199	0.00171052	Gstm7/Gsto1/Dbi/Atp1b1/F2/Akap7/Lrrc52/F2r/Actn2/Prkg1/Hspa2/Strit1	12
GO:0005925	CC	GO:0005925	focal adhesion	11/461	152/23436	0.000218254	0.002384	0.00176724	Sdc4/Lims1/Enah/Sorbs1/Map4k4/Dst/Pgm5/Flrt2/Actn2/Arhgap24/Xirp1	11
GO:0051283	BP	GO:0051283	negative regulation of sequestering of calcium ion	10/458	117/23210	0.000110305	0.00243511	0.00187636	Gstm7/Gsto1/Ddit3/Dbi/F2/Casq2/Pln/Mettl21c/F2r/Ryr3	10
GO:0051924	BP	GO:0051924	regulation of calcium ion transport	16/458	272/23210	0.000110744	0.00243511	0.00187636	Gstm7/Ppp2ca/Gsto1/Homer2/Dbi/Atp1b1/F2/Casq2/Rrad/Pln/Wfs1/Sln/Mettl21c/F2r/Hspa2/Strit1	16
GO:0048871	BP	GO:0048871	multicellular organismal homeostasis	23/458	486/23210	0.000112876	0.00246804	0.00190173	Cd36/Ampd3/Pdk4/Esrrb/Npr3/Cidea/Ddit3/Homer2/Rp1/Esrrg/Fgf7/Map1a/Car2/Hadh/Decr1/Slc27a1/Tlr4/Wfs1/Sln/F2r/Abat/Cytl1/Tnfrsf11b	23
GO:0015672	BP	GO:0015672	monovalent inorganic cation transport	22/458	455/23210	0.000116671	0.00253678	0.00195469	Kcnn3/Atp1b4/Slc12a4/Slc4a7/Slmap/Fhl1/Slc38a1/Nnt/Atp1b1/Stom/Casq2/Dmpk/Atp1a1/Atp6v1h/Slc9a7/Akap7/Lrrc52/Actn2/Prkg1/Kcnma1/Fxyd6/Scn2a	22
GO:0072523	BP	GO:0072523	purine-containing compound catabolic process	6/458	40/23210	0.000124173	0.00268489	0.00206882	Nudt7/Acat1/Pde5a/Gda/Aox1/Mlycd	6
GO:0010882	BP	GO:0010882	regulation of cardiac muscle contraction by calcium ion signaling	4/458	14/23210	0.000128024	0.00273774	0.00210954	Atp1b1/Casq2/Atp2a2/Pln	4
GO:0071340	BP	GO:0071340	skeletal muscle acetylcholine-gated channel clustering	4/458	14/23210	0.000128024	0.00273774	0.00210954	Sorbs1/Fzd9/Musk/Colq	4
GO:0051287	MF	GO:0051287	NAD binding	8/461	62/22710	3.51132e-05	0.00273883	0.00225464	Cyb5r3/Nnt/Hadha/Hadh/Ldhb/Idh2/Hadhb/Aox1	8
GO:0098984	CC	GO:0098984	neuron to neuron synapse	20/461	418/23436	0.000259728	0.0027661	0.00205048	Hspb1/Syn2/Ppp2ca/Ablim1/Cnksr2/Homer2/Dst/Map1a/Arhgef2/Pdlim5/Unc13b/Prkcz/Cryab/Atp1a1/Arhgap44/Akap7/Rapgef4/Actn2/Dtnbp1/Bnip3	20
GO:0010634	BP	GO:0010634	positive regulation of epithelial cell migration	11/458	143/23210	0.000130943	0.00278487	0.00214586	Hdac9/Hspb1/Prox1/Amotl1/Lgmn/Angpt1/Map4k4/Fgf7/Plpp3/Fgf1/Jun	11
GO:0051090	BP	GO:0051090	regulation of DNA-binding transcription factor activity	20/458	396/23210	0.000132682	0.00280652	0.00216254	Cd36/Klf4/Prox1/Erbin/Ddit3/Cat/Arhgef2/Plpp3/Prkcz/Anxa4/Eda2r/Mavs/Tlr4/Wfs1/Abra/Otulin/Nlrc3/Flot1/Cytl1/Tceal7	20
GO:0009108	BP	GO:0009108	coenzyme biosynthetic process	13/458	194/23210	0.000134493	0.00281424	0.00216849	Pdk1/Pdk4/Esrrb/Ppara/Gsto1/Coq8a/Acss1/Acss2/Coq3/Idh2/Acat1/Pank1/Mlycd	13
GO:0099173	BP	GO:0099173	postsynapse organization	13/458	194/23210	0.000134493	0.00281424	0.00216849	Myh10/Lgmn/Sorbs1/Cnksr2/Myo5b/Stau2/Pdlim5/Arhgap44/Rapgef4/Fzd9/Musk/Dtnbp1/Colq	13
GO:0090208	BP	GO:0090208	positive regulation of triglyceride metabolic process	5/458	26/23210	0.000136711	0.00284535	0.00219246	Cd36/Plin5/Pnpla2/Dgat2/Slc27a1	5
GO:0046890	BP	GO:0046890	regulation of lipid biosynthetic process	12/458	170/23210	0.000148682	0.00307802	0.00237174	Prox1/Plin5/Pdk4/Sorbs1/Dbi/Ccn1/Fabp3/Dgat2/Slc27a1/Atp1a1/Fgf1/Prkg1	12
GO:0019318	BP	GO:0019318	hexose metabolic process	14/458	223/23210	0.000149751	0.00308377	0.00237617	Pdk1/Arpp19/Pdk4/Esrrb/Nln/Ppara/Sorbs1/Atf3/Pck1/Dgat2/Nfe2l1/Pgm5/Acadm/Mlycd	14
GO:0003007	BP	GO:0003007	heart morphogenesis	16/458	280/23210	0.000154621	0.00316728	0.00244052	Fgfrl1/Fhl2/Prox1/Myl2/Fgf9/Angpt1/Tnni1/Ccn1/Myom3/Myh6/Flrt2/Jun/Myh7/Myl3/Xirp1/Tnnc1	16
GO:1901016	BP	GO:1901016	regulation of potassium ion transmembrane transporter activity	7/458	59/23210	0.000156595	0.00319093	0.00245874	Fhl1/Atp1b1/Casq2/Akap7/Lrrc52/Actn2/Prkg1	7
GO:0010883	BP	GO:0010883	regulation of lipid storage	6/458	42/23210	0.000164148	0.0032569	0.00250958	Cd36/Plin5/Lpl/Ppara/Cidea/Pnpla2	6
GO:1903523	BP	GO:1903523	negative regulation of blood circulation	6/458	42/23210	0.000164148	0.0032569	0.00250958	Atp2a2/Atp1a1/Pln/F2r/Prkg1/Pde5a	6
GO:0051560	BP	GO:0051560	mitochondrial calcium ion homeostasis	5/458	27/23210	0.000165078	0.0032569	0.00250958	Micu1/Mcur1/Micu2/Slc25a23/Bnip3	5
GO:1901018	BP	GO:1901018	positive regulation of potassium ion transmembrane transporter activity	5/458	27/23210	0.000165078	0.0032569	0.00250958	Atp1b1/Akap7/Lrrc52/Actn2/Prkg1	5
GO:0005996	BP	GO:0005996	monosaccharide metabolic process	15/458	253/23210	0.000165274	0.0032569	0.00250958	Pdk1/Arpp19/Pdk4/Esrrb/Nln/Ppara/Sorbs1/Gsto1/Atf3/Pck1/Dgat2/Nfe2l1/Pgm5/Acadm/Mlycd	15
GO:0003208	BP	GO:0003208	cardiac ventricle morphogenesis	8/458	79/23210	0.00016569	0.0032569	0.00250958	Prox1/Myl2/Fgf9/Tnni1/Myh6/Myh7/Myl3/Tnnc1	8
GO:0051279	BP	GO:0051279	regulation of release of sequestered calcium ion into cytosol	8/458	79/23210	0.00016569	0.0032569	0.00250958	Gstm7/Gsto1/Dbi/F2/Casq2/Pln/Mettl21c/F2r	8
GO:0046855	BP	GO:0046855	inositol phosphate dephosphorylation	4/458	15/23210	0.000171863	0.00336126	0.00258999	Impa2/Inpp5a/Inpp5j/Inpp4b	4
GO:0003300	BP	GO:0003300	cardiac muscle hypertrophy	9/458	101/23210	0.000176126	0.00342742	0.00264097	Ppara/Lmna/Pdlim5/Atp2a2/Myh6/Prkg1/Myh7/Pde5a/Lmcd1	9
GO:0003206	BP	GO:0003206	cardiac chamber morphogenesis	11/458	148/23210	0.00017745	0.003436	0.00264758	Fgfrl1/Fhl2/Prox1/Myl2/Fgf9/Tnni1/Ccn1/Myh6/Myh7/Myl3/Tnnc1	11
GO:0030898	MF	GO:0030898	actin-dependent ATPase activity	4/461	11/22710	4.93908e-05	0.00346724	0.00285427	Myh10/Myh14/Myh6/Myh7	4
GO:0032410	BP	GO:0032410	negative regulation of transporter activity	8/458	80/23210	0.000180973	0.00346968	0.00267354	Gstm7/Ppp2ca/Gsto1/Casq2/Rrad/Pln/Sln/Actn2	8
GO:1904427	BP	GO:1904427	positive regulation of calcium ion transmembrane transport	8/458	80/23210	0.000180973	0.00346968	0.00267354	Gstm7/Gsto1/Dbi/Atp1b1/F2/F2r/Hspa2/Strit1	8
GO:0009636	BP	GO:0009636	response to toxic substance	18/458	344/23210	0.000184519	0.00352033	0.00271256	Cd36/Nqo1/Gstm7/Mb/Net1/Ephx2/Ppara/Pde8a/Chrna1/Cat/Alad/Cryab/Abtb2/Ephx1/Tlr4/Abat/Kcnma1/Bnip3	18
GO:0046578	BP	GO:0046578	regulation of Ras protein signal transduction	14/458	228/23210	0.000188636	0.00358133	0.00275956	Arpp19/Net1/Tiam2/Map4k4/Arhgef2/Arhgap44/Fgd3/Rapgef1/Abra/Cdc42se1/F2r/Arhgap24/Arhgef12/Flot1	14
GO:0045121	CC	GO:0045121	membrane raft	18/461	364/23436	0.000352475	0.003608	0.00267457	Cd36/Pacsin2/Sdc4/Ppp2ca/Angpt1/Gabbr1/Sorbs1/Atp1b1/Stom/Prkcz/Ldhb/Slc27a1/Atp1a1/Tlr4/F2r/Flot1/Kcnma1/Hspa1a	18
GO:0099572	CC	GO:0099572	postsynaptic specialization	20/461	429/23436	0.000362752	0.003608	0.00267457	Hspb1/Syn2/Ppp2ca/Erbin/Ablim1/Cnksr2/Homer2/Dst/Chrna1/Map1a/Arhgef2/Pdlim5/Prkcz/Cryab/Atp1a1/Arhgap44/Rapgef4/Actn2/Dtnbp1/Bnip3	20
GO:0098857	CC	GO:0098857	membrane microdomain	18/461	365/23436	0.000364187	0.003608	0.00267457	Cd36/Pacsin2/Sdc4/Ppp2ca/Angpt1/Gabbr1/Sorbs1/Atp1b1/Stom/Prkcz/Ldhb/Slc27a1/Atp1a1/Tlr4/F2r/Flot1/Kcnma1/Hspa1a	18
GO:0001933	BP	GO:0001933	negative regulation of protein phosphorylation	20/458	408/23210	0.000197029	0.00371768	0.00286462	Klf4/Hspb1/Ppp2ca/Angpt1/Fam129a/Atf3/Plpp3/Prkcz/Uchl1/Mvp/Inpp5j/Socs5/Dusp8/Tlr4/Rapgef1/Aida/Cdc42se1/Jun/Inca1/Dtnbp1	20
GO:0045822	BP	GO:0045822	negative regulation of heart contraction	5/458	28/23210	0.000197728	0.00371768	0.00286462	Atp2a2/Atp1a1/Pln/Prkg1/Pde5a	5
GO:0003229	BP	GO:0003229	ventricular cardiac muscle tissue development	7/458	62/23210	0.000214575	0.00398505	0.00307064	Prox1/Myl2/Tnni1/Myh6/Myh7/Myl3/Tnnc1	7
GO:0046364	BP	GO:0046364	monosaccharide biosynthetic process	8/458	82/23210	0.00021502	0.00398505	0.00307064	Arpp19/Nln/Ppara/Gsto1/Atf3/Pck1/Dgat2/Acadm	8
GO:0048747	BP	GO:0048747	muscle fiber development	8/458	82/23210	0.00021502	0.00398505	0.00307064	Hdac9/Myl2/Rcan1/Uchl1/Myom3/Myh6/Nrap/Flnc	8
GO:0050709	BP	GO:0050709	negative regulation of protein secretion	11/458	152/23210	0.000224108	0.00410278	0.00316136	Hdac9/Angpt1/Cidea/Map4k4/Hadh/Anxa4/Idh2/Rab11fip1/Serpinb1a/F2r/Rab11fip5	11
GO:0060314	BP	GO:0060314	regulation of ryanodine-sensitive calcium-release channel activity	4/458	16/23210	0.000225589	0.00410278	0.00316136	Gstm7/Gsto1/Casq2/Pln	4
GO:0070885	BP	GO:0070885	negative regulation of calcineurin-NFAT signaling cascade	4/458	16/23210	0.000225589	0.00410278	0.00316136	Fhl2/Rcan1/Homer2/Myoz2	4
GO:0106057	BP	GO:0106057	negative regulation of calcineurin-mediated signaling	4/458	16/23210	0.000225589	0.00410278	0.00316136	Fhl2/Rcan1/Homer2/Myoz2	4
GO:0051048	BP	GO:0051048	negative regulation of secretion	15/458	261/23210	0.000231628	0.004193	0.00323088	Hdac9/Angpt1/Gabbr1/Cidea/Map4k4/Hadh/Anxa4/Idh2/Rab11fip1/Serpinb1a/F2r/Vamp8/Rab11fip5/Prkg1/Abat	15
GO:0034764	BP	GO:0034764	positive regulation of transmembrane transport	14/458	233/23210	0.000235937	0.00423747	0.00326515	Gstm7/Sorbs1/Gsto1/Dbi/Atp1b1/F2/Car2/Akap7/Lrrc52/F2r/Actn2/Prkg1/Hspa2/Strit1	14
GO:0014897	BP	GO:0014897	striated muscle hypertrophy	9/458	105/23210	0.000236501	0.00423747	0.00326515	Ppara/Lmna/Pdlim5/Atp2a2/Myh6/Prkg1/Myh7/Pde5a/Lmcd1	9
GO:0043462	BP	GO:0043462	regulation of ATPase activity	7/458	63/23210	0.000237351	0.00423747	0.00326515	Atp1b1/Pln/Myh6/Sln/Hspa2/Tnnc1/Strit1	7
GO:0034767	BP	GO:0034767	positive regulation of ion transmembrane transport	12/458	179/23210	0.000240458	0.00427335	0.00329279	Gstm7/Gsto1/Dbi/Atp1b1/F2/Akap7/Lrrc52/F2r/Actn2/Prkg1/Hspa2/Strit1	12
GO:0019228	BP	GO:0019228	neuronal action potential	6/458	45/23210	0.00024247	0.00428952	0.00330525	P2rx5/Chrna1/Myh14/Rapgef4/Kcnma1/Scn2a	6
GO:1901615	BP	GO:1901615	organic hydroxy compound metabolic process	22/458	481/23210	0.000254819	0.00448758	0.00345787	Mvd/Prox1/Cyb5r3/Plpp1/Ephx2/Dhrs4/Impa2/Inpp5a/Cat/Pck1/Coq3/Ldhb/Dgat2/Ppip5k1/Inpp5j/Fgf1/Inpp4b/Nfe2l1/Ephx1/Prkg1/Abat/Kcnma1	22
GO:0072330	BP	GO:0072330	monocarboxylic acid biosynthetic process	15/458	264/23210	0.000261867	0.00457324	0.00352387	Prox1/Lpl/Pdk4/Esrrb/Ppara/Dhrs9/Acss1/Acss2/Ldhb/Mgll/Fads6/Tecrl/Abat/Qk/Mlycd	15
GO:0051926	BP	GO:0051926	negative regulation of calcium ion transport	7/458	64/23210	0.000262033	0.00457324	0.00352387	Gstm7/Ppp2ca/Gsto1/Casq2/Rrad/Pln/Sln	7
GO:0014896	BP	GO:0014896	muscle hypertrophy	9/458	107/23210	0.00027259	0.00473625	0.00364948	Ppara/Lmna/Pdlim5/Atp2a2/Myh6/Prkg1/Myh7/Pde5a/Lmcd1	9
GO:0042026	BP	GO:0042026	protein refolding	5/458	30/23210	0.000277552	0.00477979	0.00368302	Hspa1l/Dnaja4/Hspa2/Hspa1b/Hspa1a	5
GO:0051085	BP	GO:0051085	chaperone cofactor-dependent protein refolding	5/458	30/23210	0.000277552	0.00477979	0.00368302	Hspa1l/Dnajb4/Hspa2/Hspa1b/Hspa1a	5
GO:0008180	CC	GO:0008180	COP9 signalosome	5/461	34/23436	0.000500774	0.0048484	0.00359407	Hspa1l/Amotl1/Flot1/Hspa1b/Hspa1a	5
GO:0050807	BP	GO:0050807	regulation of synapse organization	15/458	266/23210	0.000283867	0.00486701	0.00375023	Myh10/Sorbs1/Myo5b/Stau2/Pdlim5/Dmpk/Arhgap44/Lrrn1/Rims4/Flrt2/Rapgef4/Fzd9/Musk/Dtnbp1/Colq	15
GO:0046838	BP	GO:0046838	phosphorylated carbohydrate dephosphorylation	4/458	17/23210	0.00029042	0.00491441	0.00378676	Impa2/Inpp5a/Inpp5j/Inpp4b	4
GO:0055012	BP	GO:0055012	ventricular cardiac muscle cell differentiation	4/458	17/23210	0.00029042	0.00491441	0.00378676	Fhl2/Prox1/Myh10/Lmna	4
GO:0071545	BP	GO:0071545	inositol phosphate catabolic process	4/458	17/23210	0.00029042	0.00491441	0.00378676	Impa2/Inpp5a/Inpp5j/Inpp4b	4
GO:0032611	BP	GO:0032611	interleukin-1 beta production	8/458	86/23210	0.000298924	0.00503642	0.00388077	Cd36/Hspb1/Lpl/Casp4/Tlr4/Serpinb1a/F2r/Nlrc3	8
GO:0098589	CC	GO:0098589	membrane region	18/461	377/23436	0.000533352	0.00504907	0.00374282	Cd36/Pacsin2/Sdc4/Ppp2ca/Angpt1/Gabbr1/Sorbs1/Atp1b1/Stom/Prkcz/Ldhb/Slc27a1/Atp1a1/Tlr4/F2r/Flot1/Kcnma1/Hspa1a	18
GO:1990351	CC	GO:1990351	transporter complex	16/461	315/23436	0.000553731	0.00512803	0.00380136	Atp1b4/Micu1/Micu2/Cacna2d3/Atp1b1/Timm10/Chrna1/Atp2a2/Atp1a1/Catsper2/Clic4/Lrrc52/Ryr3/Hspa2/Kcnma1/Scn2a	16
GO:0098573	CC	GO:0098573	intrinsic component of mitochondrial membrane	7/461	73/23436	0.000579668	0.00525401	0.00389475	Micu1/Mcur1/Etfdh/Dmpk/Dusp18/Bnip3/Tomm20	7
GO:1901879	BP	GO:1901879	regulation of protein depolymerization	8/458	87/23210	0.000323611	0.00542886	0.00418316	Wdr1/Twf2/Rp1/Map1a/Arhgef2/Lmod2/Actn2/Cfl2	8
GO:0050707	BP	GO:0050707	regulation of cytokine secretion	13/458	213/23210	0.000335999	0.00561248	0.00432465	Cd36/Hdac9/Lpl/Angpt1/Cidea/Prkcz/Anxa4/Casp4/Mavs/Tlr4/Serpinb1a/F2r/Cyp2j6	13
GO:0006109	BP	GO:0006109	regulation of carbohydrate metabolic process	12/458	186/23210	0.000341734	0.00568388	0.00437966	Pdk1/Arpp19/Pdk4/Esrrb/Nln/Ppara/Sorbs1/Dgat2/Nfe2l1/Prkg1/Acadm/Mlycd	12
GO:0045177	CC	GO:0045177	apical part of cell	19/461	416/23436	0.000646786	0.00574022	0.00425517	Cd36/Amotl1/Lgmn/Slc4a7/Homer2/Myo5b/Atp1b1/Car2/Prkcz/Anxa4/Atp6ap2/Atp1a1/Myl12b/Clic4/Akap7/Rapgef4/Patj/Kcnma1/Hspa1a	19
GO:0031594	CC	GO:0031594	neuromuscular junction	8/461	97/23436	0.000661181	0.00574823	0.0042611	Kcnn3/Myh10/Erbin/Chrna1/Unc13b/F2r/Musk/Colq	8
GO:0019932	BP	GO:0019932	second-messenger-mediated signaling	20/458	427/23210	0.000355288	0.00588417	0.004534	Cd36/Gstm7/Fhl2/Camta1/Rcan1/Gsto1/Inpp5a/Homer2/Atp1b1/Casq2/Myoz2/Atp2a2/Dmpk/Pln/Ncam1/Rcan2/Rapgef4/Prkg1/Pde5a/Lmcd1	20
GO:0006656	BP	GO:0006656	phosphatidylcholine biosynthetic process	4/458	18/23210	0.000367602	0.00603673	0.00465155	Chkb/Fgf7/Fabp3/Slc27a1	4
GO:0006851	BP	GO:0006851	mitochondrial calcium ion transmembrane transport	4/458	18/23210	0.000367602	0.00603673	0.00465155	Micu1/Mcur1/Micu2/Slc25a23	4
GO:0005539	MF	GO:0005539	glycosaminoglycan binding	14/461	208/22710	9.62828e-05	0.00614459	0.0050583	Fgfrl1/Lpl/Rspo3/Fgf9/Ccdc80/Lamc2/Fgf7/F2/Ccn1/Anxa4/Mamdc2/Fgf1/Ncam1/Colq	14
GO:0097553	BP	GO:0097553	calcium ion transmembrane import into cytosol	10/458	136/23210	0.000377466	0.00615523	0.00474286	Gstm7/Gsto1/Ddit3/Dbi/F2/Casq2/Pln/Mettl21c/F2r/Ryr3	10
GO:1904063	BP	GO:1904063	negative regulation of cation transmembrane transport	8/458	89/23210	0.00037798	0.00615523	0.00474286	Gstm7/Ppp2ca/Gsto1/Casq2/Rrad/Pln/Sln/Actn2	8
GO:0002792	BP	GO:0002792	negative regulation of peptide secretion	11/458	162/23210	0.00038805	0.00629075	0.00484729	Hdac9/Angpt1/Cidea/Map4k4/Hadh/Anxa4/Idh2/Rab11fip1/Serpinb1a/F2r/Rab11fip5	11
GO:0046834	BP	GO:0046834	lipid phosphorylation	6/458	49/23210	0.000389535	0.00629075	0.00484729	Dgke/Efr3b/Impa2/Pik3r3/Fam126a/Socs5	6
GO:0044853	CC	GO:0044853	plasma membrane raft	9/461	123/23436	0.000742669	0.00632754	0.00469054	Cd36/Pacsin2/Sorbs1/Atp1b1/Slc27a1/Atp1a1/F2r/Flot1/Kcnma1	9
GO:0014069	CC	GO:0014069	postsynaptic density	18/461	390/23436	0.000789303	0.006593	0.00488732	Hspb1/Syn2/Ppp2ca/Ablim1/Cnksr2/Homer2/Dst/Map1a/Arhgef2/Pdlim5/Prkcz/Cryab/Atp1a1/Arhgap44/Rapgef4/Actn2/Dtnbp1/Bnip3	18
GO:0006979	BP	GO:0006979	response to oxidative stress	19/458	400/23210	0.000417261	0.00668305	0.00514956	Cd36/Nqo1/Hspb1/Pdk1/Mb/Net1/Fos/Rcan1/Ankrd2/Pde8a/Cat/Etfdh/Atp2a2/Cryab/Nfe2l1/Tlr4/Rcan2/Jun/Bnip3	19
GO:0007015	BP	GO:0007015	actin filament organization	19/458	400/23210	0.000417261	0.00668305	0.00514956	Wdr1/Prox1/Sdc4/Rhobtb1/Myh10/Nedd9/Iqgap2/Enah/Twf2/Sorbs1/Tpm3/Arhgef2/Lmod2/Casp4/Myom3/Nrap/Actn2/Cfl2/Xirp1	19
GO:0050803	BP	GO:0050803	regulation of synapse structure or activity	15/458	276/23210	0.000419388	0.00668958	0.0051546	Myh10/Sorbs1/Myo5b/Stau2/Pdlim5/Dmpk/Arhgap44/Lrrn1/Rims4/Flrt2/Rapgef4/Fzd9/Musk/Dtnbp1/Colq	15
GO:0032680	BP	GO:0032680	regulation of tumor necrosis factor production	11/458	164/23210	0.0004307	0.00682547	0.00525931	Cd36/Hspb1/Lpl/Mapkapk2/Angpt1/Cidea/Arhgef2/Mavs/Tlr4/Nlrc3/Cyp2j6	11
GO:0071804	BP	GO:0071804	cellular potassium ion transport	12/458	191/23210	0.000434419	0.00682547	0.00525931	Kcnn3/Slc12a4/Fhl1/Atp1b1/Casq2/Atp1a1/Slc9a7/Akap7/Lrrc52/Actn2/Prkg1/Kcnma1	12
GO:0071805	BP	GO:0071805	potassium ion transmembrane transport	12/458	191/23210	0.000434419	0.00682547	0.00525931	Kcnn3/Slc12a4/Fhl1/Atp1b1/Casq2/Atp1a1/Slc9a7/Akap7/Lrrc52/Actn2/Prkg1/Kcnma1	12
GO:0032414	BP	GO:0032414	positive regulation of ion transmembrane transporter activity	9/458	114/23210	0.000436676	0.00682547	0.00525931	Gstm7/Gsto1/Atp1b1/Akap7/Lrrc52/Actn2/Prkg1/Hspa2/Strit1	9
GO:0060419	BP	GO:0060419	heart growth	9/458	114/23210	0.000436676	0.00682547	0.00525931	Prox1/Fgf9/Ppara/Pdlim5/Fgf1/Ncam1/Myh6/Dipk2a/Prkg1	9
GO:0032279	CC	GO:0032279	asymmetric synapse	18/461	393/23436	0.000861444	0.00705721	0.00523144	Hspb1/Syn2/Ppp2ca/Ablim1/Cnksr2/Homer2/Dst/Map1a/Arhgef2/Pdlim5/Prkcz/Cryab/Atp1a1/Arhgap44/Rapgef4/Actn2/Dtnbp1/Bnip3	18
GO:0019915	BP	GO:0019915	lipid storage	7/458	70/23210	0.000456939	0.00711363	0.00548135	Cd36/Plin5/Lpl/Ppara/Cidea/Pnpla2/Dgat2	7
GO:0043244	BP	GO:0043244	regulation of protein complex disassembly	9/458	115/23210	0.000465647	0.00722031	0.00556355	Wdr1/Twf2/Rp1/Map1a/Arhgef2/Lmod2/Actn2/Cfl2/Bnip3	9
GO:0072659	BP	GO:0072659	protein localization to plasma membrane	15/458	279/23210	0.00046956	0.00725209	0.00558803	Map7/Efr3b/Rab15/Slmap/Myl12a/Sorbs1/Myo5b/Atp1b1/Fam126a/Prkcz/Arhgap44/Zdhhc23/Vamp8/Actn2/Flot1	15
GO:1903555	BP	GO:1903555	regulation of tumor necrosis factor superfamily cytokine production	11/458	166/23210	0.000477211	0.00734113	0.00565665	Cd36/Hspb1/Lpl/Mapkapk2/Angpt1/Cidea/Arhgef2/Mavs/Tlr4/Nlrc3/Cyp2j6	11
GO:0051261	BP	GO:0051261	protein depolymerization	9/458	116/23210	0.000496179	0.00760287	0.00585833	Wdr1/Twf2/Rp1/Map1a/Arhgef2/Lmod2/Nckap5/Actn2/Cfl2	9
GO:0051188	BP	GO:0051188	cofactor biosynthetic process	14/458	251/23210	0.000500137	0.00761185	0.00586525	Pdk1/Pdk4/Esrrb/Ppara/Gsto1/Coq8a/Acss1/Acss2/Coq3/Alad/Idh2/Acat1/Pank1/Mlycd	14
GO:0032640	BP	GO:0032640	tumor necrosis factor production	11/458	167/23210	0.000501998	0.00761185	0.00586525	Cd36/Hspb1/Lpl/Mapkapk2/Angpt1/Cidea/Arhgef2/Mavs/Tlr4/Nlrc3/Cyp2j6	11
GO:0035637	BP	GO:0035637	multicellular organismal signaling	10/458	141/23210	0.000502632	0.00761185	0.00586525	P2rx5/Dsc2/Chrna1/Myh14/Jam3/Pln/Rapgef4/Ctnna3/Kcnma1/Scn2a	10
GO:0046889	BP	GO:0046889	positive regulation of lipid biosynthetic process	8/458	93/23210	0.000509039	0.00767899	0.00591698	Plin5/Sorbs1/Dbi/Ccn1/Fabp3/Dgat2/Slc27a1/Fgf1	8
GO:0006887	BP	GO:0006887	exocytosis	18/458	375/23210	0.000519391	0.00780491	0.006014	Ralb/Syn2/Sdc4/Myh10/Rab15/Snx4/Myo5b/Unc13b/Atp2a2/Rab11fip1/Rims4/Ncam1/Trim72/Rapgef4/Vamp8/Rab11fip5/Dtnbp1/Unc13d	18
GO:0003205	BP	GO:0003205	cardiac chamber development	12/458	195/23210	0.000523076	0.00783004	0.00603337	Fgfrl1/Fhl2/Prox1/Myl2/Myh10/Fgf9/Tnni1/Ccn1/Myh6/Myh7/Myl3/Tnnc1	12
GO:2001257	BP	GO:2001257	regulation of cation channel activity	11/458	168/23210	0.000527853	0.00787127	0.00606514	Gstm7/Slmap/Gsto1/Stom/Casq2/Rrad/Pln/Akap7/Lrrc52/Actn2/Prkg1	11
GO:1990778	BP	GO:1990778	protein localization to cell periphery	17/458	344/23210	0.000531506	0.0078955	0.00608381	Map7/Efr3b/Rab15/Slmap/Myl12a/Sorbs1/Myo5b/Atp1b1/Fam126a/Prkcz/Arhgap44/Zdhhc23/Rapgef4/Vamp8/Actn2/Flot1/Lgi1	17
GO:0043268	BP	GO:0043268	positive regulation of potassium ion transport	6/458	52/23210	0.000539589	0.0079851	0.00615285	Fhl1/Atp1b1/Akap7/Lrrc52/Actn2/Prkg1	6
GO:0010632	BP	GO:0010632	regulation of epithelial cell migration	13/458	225/23210	0.000565545	0.0083375	0.00642439	Klf4/Hdac9/Hspb1/Prox1/Amotl1/Lgmn/Angpt1/Map4k4/Fgf7/Plpp3/Dnaja4/Fgf1/Jun	13
GO:0071706	BP	GO:0071706	tumor necrosis factor superfamily cytokine production	11/458	170/23210	0.000582907	0.00849946	0.00654919	Cd36/Hspb1/Lpl/Mapkapk2/Angpt1/Cidea/Arhgef2/Mavs/Tlr4/Nlrc3/Cyp2j6	11
GO:0014823	BP	GO:0014823	response to activity	5/458	35/23210	0.000583082	0.00849946	0.00654919	Fndc5/Smtnl1/Hadh/Myh2/Perm1	5
GO:0051084	BP	GO:0051084	'de novo' posttranslational protein folding	5/458	35/23210	0.000583082	0.00849946	0.00654919	Hspa1l/Dnajb4/Hspa2/Hspa1b/Hspa1a	5
GO:0006094	BP	GO:0006094	gluconeogenesis	7/458	73/23210	0.00059043	0.00857446	0.00660698	Arpp19/Nln/Ppara/Atf3/Pck1/Dgat2/Acadm	7
GO:0043271	BP	GO:0043271	negative regulation of ion transport	11/458	171/23210	0.000612181	0.00885728	0.0068249	Gstm7/Ppp2ca/Gabbr1/Gsto1/Casq2/Rrad/Pln/Sln/Actn2/Prkg1/Abat	11
GO:1901653	BP	GO:1901653	cellular response to peptide	15/458	287/23210	0.000629155	0.0090102	0.00694273	Cd36/Hdac9/Lpl/Pdk4/Lgmn/Sorbs1/Pck1/Car2/Arhgef2/Pik3r3/Prkcz/Casp4/Tlr4/Trim72/Actn2	15
GO:0014066	BP	GO:0014066	regulation of phosphatidylinositol 3-kinase signaling	8/458	96/23210	0.000629696	0.0090102	0.00694273	Klf4/Angpt1/Cat/F2/Fbxl2/Dipk2a/F2r/Nlrc3	8
GO:0030004	BP	GO:0030004	cellular monovalent inorganic cation homeostasis	8/458	96/23210	0.000629696	0.0090102	0.00694273	Slc4a3/Slc4a7/Atp1b1/Car2/Atp1a1/Clic4/Slc9a7/Kcnma1	8
GO:0007265	BP	GO:0007265	Ras protein signal transduction	19/458	414/23210	0.000633224	0.00902271	0.00695237	Ralb/Arpp19/Rhobtb1/Rab15/Net1/Tiam2/Map4k4/Arhgef2/Cnksr1/Arhgap44/Fgd3/Rapgef1/Abra/Cdc42se1/F2r/Jun/Arhgap24/Arhgef12/Flot1	19
GO:0031109	BP	GO:0031109	microtubule polymerization or depolymerization	9/458	120/23210	0.000635206	0.00902271	0.00695237	Tppp3/Rp1/Dst/Map1a/Arhgef2/Cryab/Inpp5j/Nckap5/Gda	9
GO:0032651	BP	GO:0032651	regulation of interleukin-1 beta production	7/458	74/23210	0.000641222	0.00907503	0.00699269	Hspb1/Lpl/Casp4/Tlr4/Serpinb1a/F2r/Nlrc3	7
GO:0034704	CC	GO:0034704	calcium channel complex	6/461	60/23436	0.00114396	0.00919481	0.00681602	Micu1/Micu2/Cacna2d3/Catsper2/Ryr3/Hspa2	6
GO:0051260	BP	GO:0051260	protein homooligomerization	18/458	383/23210	0.000663843	0.0093277	0.00718738	P2rx5/Fgfrl1/Micu1/Angpt1/Stom/Cat/Decr1/Alad/Cda/Acat1/Cryab/Pln/Trim72/Actn2/Flot1/Acadm/Kcnma1/Lgi1	18
GO:0006458	BP	GO:0006458	'de novo' protein folding	5/458	36/23210	0.000666264	0.0093277	0.00718738	Hspa1l/Dnajb4/Hspa2/Hspa1b/Hspa1a	5
GO:0046839	BP	GO:0046839	phospholipid dephosphorylation	5/458	36/23210	0.000666264	0.0093277	0.00718738	Plpp1/Ephx2/Plpp3/Inpp5j/Inpp4b	5
GO:0051082	MF	GO:0051082	unfolded protein binding	9/461	97/22710	0.000159514	0.00933158	0.00768187	Hspa1l/Dnajb4/Cryab/Dnaja4/Hspb6/Hspa2/Hspa1b/Hspa1a/Tomm20	9
GO:0032411	BP	GO:0032411	positive regulation of transporter activity	9/458	121/23210	0.000674524	0.00934955	0.00720421	Gstm7/Gsto1/Atp1b1/Akap7/Lrrc52/Actn2/Prkg1/Hspa2/Strit1	9
GO:0010595	BP	GO:0010595	positive regulation of endothelial cell migration	8/458	97/23210	0.000674686	0.00934955	0.00720421	Hdac9/Hspb1/Prox1/Amotl1/Lgmn/Angpt1/Plpp3/Fgf1	8
GO:0019439	BP	GO:0019439	aromatic compound catabolic process	21/458	483/23210	0.000675032	0.00934955	0.00720421	Carhsp1/Mapkapk2/Esrrb/Samd4/Ephx2/Ppara/Pcbp4/Cidea/Xrn2/Cda/Dffa/Nudt7/Acat1/Lsm3/Ephx1/Cirbp/Pde5a/Gda/Qk/Aox1/Mlycd	21
GO:0001818	BP	GO:0001818	negative regulation of cytokine production	14/458	259/23210	0.000681227	0.00936867	0.00721895	Klf4/Hdac9/Erbin/Angpt1/Cidea/Homer2/F2/Anxa4/Socs5/Tlr4/Vsig4/Serpinb1a/Nlrc3/Ppm1b	14
GO:0051056	BP	GO:0051056	regulation of small GTPase mediated signal transduction	14/458	259/23210	0.000681227	0.00936867	0.00721895	Arpp19/Net1/Tiam2/Map4k4/Arhgef2/Arhgap44/Fgd3/Rapgef1/Abra/Cdc42se1/F2r/Arhgap24/Arhgef12/Flot1	14
GO:0010743	BP	GO:0010743	regulation of macrophage derived foam cell differentiation	4/458	21/23210	0.000686068	0.00936904	0.00721924	Cd36/Lpl/Abca5/Ppara	4
GO:0046174	BP	GO:0046174	polyol catabolic process	4/458	21/23210	0.000686068	0.00936904	0.00721924	Impa2/Inpp5a/Inpp5j/Inpp4b	4
GO:0050808	BP	GO:0050808	synapse organization	20/458	451/23210	0.000705753	0.00960416	0.00740041	Myh10/Lgmn/Sorbs1/Cnksr2/Myo5b/Stau2/Chrna1/Pdlim5/Unc13b/Dmpk/Arhgap44/Lrrn1/Rims4/Flrt2/F2r/Rapgef4/Fzd9/Musk/Dtnbp1/Colq	20
GO:0032760	BP	GO:0032760	positive regulation of tumor necrosis factor production	8/458	98/23210	0.000722232	0.00979417	0.00754682	Cd36/Hspb1/Lpl/Mapkapk2/Arhgef2/Mavs/Tlr4/Cyp2j6	8
GO:0042326	BP	GO:0042326	negative regulation of phosphorylation	20/458	452/23210	0.00072527	0.00980122	0.00755225	Klf4/Hspb1/Ppp2ca/Angpt1/Fam129a/Atf3/Plpp3/Prkcz/Uchl1/Mvp/Inpp5j/Socs5/Dusp8/Tlr4/Rapgef1/Aida/Cdc42se1/Jun/Inca1/Dtnbp1	20
GO:1902495	CC	GO:1902495	transmembrane transporter complex	15/461	308/23436	0.0012439	0.00981297	0.00727425	Atp1b4/Micu1/Micu2/Cacna2d3/Atp1b1/Chrna1/Atp2a2/Atp1a1/Catsper2/Clic4/Lrrc52/Ryr3/Hspa2/Kcnma1/Scn2a	15
GO:0003231	BP	GO:0003231	cardiac ventricle development	10/458	148/23210	0.000734025	0.00985113	0.0075907	Fgfrl1/Prox1/Myl2/Fgf9/Tnni1/Ccn1/Myh6/Myh7/Myl3/Tnnc1	10
GO:0055067	BP	GO:0055067	monovalent inorganic cation homeostasis	10/458	148/23210	0.000734025	0.00985113	0.0075907	Slc4a3/Slc12a4/Pdk4/Slc4a7/Atp1b1/Car2/Atp1a1/Clic4/Slc9a7/Kcnma1	10
GO:0007611	BP	GO:0007611	learning or memory	15/458	292/23210	0.000750714	0.0100389	0.0077354	Lgmn/Amph/Rcan1/Dbi/Map1a/Prkcz/Ndrg4/Slc24a2/Ncam1/Rcan2/Fzd9/Jun/Pde5a/Musk/Scn2a	15
GO:0019319	BP	GO:0019319	hexose biosynthetic process	7/458	76/23210	0.000753176	0.0100389	0.0077354	Arpp19/Nln/Ppara/Atf3/Pck1/Dgat2/Acadm	7
GO:0046470	BP	GO:0046470	phosphatidylcholine metabolic process	5/458	37/23210	0.000758015	0.0100494	0.00774348	Chkb/Dbi/Fgf7/Fabp3/Slc27a1	5
GO:0051153	BP	GO:0051153	regulation of striated muscle cell differentiation	9/458	123/23210	0.000759127	0.0100494	0.00774348	Hdac9/Prox1/Nln/Ppara/Ankrd2/Dmpk/Mylk3/Trim72/Flot1	9
GO:1903557	BP	GO:1903557	positive regulation of tumor necrosis factor superfamily cytokine production	8/458	99/23210	0.000772439	0.010191	0.00785255	Cd36/Hspb1/Lpl/Mapkapk2/Arhgef2/Mavs/Tlr4/Cyp2j6	8
GO:0001666	BP	GO:0001666	response to hypoxia	12/458	204/23210	0.00077937	0.0102477	0.00789624	Pdk1/Mb/Acot2/Ppara/Atp1b1/Cat/Cryab/Acaa2/Abat/Kcnma1/Scn2a/Bnip3	12
GO:0016411	MF	GO:0016411	acylglycerol O-acyltransferase activity	4/461	15/22710	0.000191525	0.0103423	0.00851392	Agpat3/Agpat2/Gpat3/Dgat2	4
GO:0022411	BP	GO:0022411	cellular component disassembly	17/458	357/23210	0.000803329	0.0105271	0.00811159	Wdr1/Retreg1/Twf2/Cidea/Rp1/Map1a/Arhgef2/Dffa/Lmod2/Gabarapl1/Nckap5/Vamp8/Actn2/Flot1/Hspa2/Cfl2/Bnip3	17
GO:0006813	BP	GO:0006813	potassium ion transport	13/458	234/23210	0.000814515	0.0106043	0.00817102	Kcnn3/Atp1b4/Slc12a4/Fhl1/Atp1b1/Casq2/Atp1a1/Slc9a7/Akap7/Lrrc52/Actn2/Prkg1/Kcnma1	13
GO:0032088	BP	GO:0032088	negative regulation of NF-kappaB transcription factor activity	7/458	77/23210	0.000814664	0.0106043	0.00817102	Klf4/Erbin/Cat/Anxa4/Otulin/Nlrc3/Tceal7	7
GO:0010884	BP	GO:0010884	positive regulation of lipid storage	4/458	22/23210	0.000825548	0.0106822	0.00823109	Cd36/Plin5/Lpl/Cidea	4
GO:0043651	BP	GO:0043651	linoleic acid metabolic process	3/458	10/23210	0.000826143	0.0106822	0.00823109	Gstm7/Ephx2/Cyp2j6	3
GO:0046854	BP	GO:0046854	phosphatidylinositol phosphorylation	5/458	38/23210	0.000858876	0.0110687	0.00852888	Efr3b/Impa2/Pik3r3/Fam126a/Socs5	5
GO:0001659	BP	GO:0001659	temperature homeostasis	11/458	179/23210	0.000893486	0.011439	0.0088142	Cd36/Npr3/Cidea/Ddit3/Esrrg/Hadh/Decr1/Slc27a1/Tlr4/Sln/Abat	11
GO:1903034	BP	GO:1903034	regulation of response to wounding	11/458	179/23210	0.000893486	0.011439	0.0088142	Cd36/Klf4/P2rx5/Kremen1/Tnfrsf12a/F2/Plpp3/Tlr4/F2r/Prkg1/Abat	11
GO:0042623	MF	GO:0042623	ATPase activity, coupled	16/461	282/22710	0.000230013	0.0115335	0.00949454	Hspa1l/Abca5/Myh10/Myh3/Mcm6/Atp1b1/Atp2a2/Myh14/Atp1a1/Atp6v1h/Myh6/Myh7/Hspa2/Tnnt1/Hspa1b/Hspa1a	16
GO:0010522	BP	GO:0010522	regulation of calcium ion transport into cytosol	8/458	102/23210	0.000940109	0.0119964	0.00924373	Gstm7/Gsto1/Dbi/F2/Casq2/Pln/Mettl21c/F2r	8
GO:0006457	BP	GO:0006457	protein folding	10/458	153/23210	0.000948035	0.0120373	0.00927524	Hspb1/Hspa1l/Dnajb4/Dffa/Cryab/Dnaja4/Hspb6/Hspa2/Hspa1b/Hspa1a	10
GO:0044272	BP	GO:0044272	sulfur compound biosynthetic process	7/458	79/23210	0.000949499	0.0120373	0.00927524	Pdk1/Pdk4/Angpt1/Acss1/Acss2/Acat1/Mlycd	7
GO:1901021	BP	GO:1901021	positive regulation of calcium ion transmembrane transporter activity	5/458	39/23210	0.000969399	0.0122346	0.00942725	Gstm7/Gsto1/Atp1b1/Hspa2/Strit1	5
GO:0098900	BP	GO:0098900	regulation of action potential	6/458	58/23210	0.000971347	0.0122346	0.00942725	Cd36/Slmap/Dsc2/Atp2a2/Rapgef4/Ctnna3	6
GO:0009154	BP	GO:0009154	purine ribonucleotide catabolic process	4/458	23/23210	0.000983889	0.0123128	0.00948756	Nudt7/Acat1/Pde5a/Mlycd	4
GO:0009261	BP	GO:0009261	ribonucleotide catabolic process	4/458	23/23210	0.000983889	0.0123128	0.00948756	Nudt7/Acat1/Pde5a/Mlycd	4
GO:0009408	BP	GO:0009408	response to heat	8/458	103/23210	0.00100206	0.0124601	0.00960102	Hspb7/Hspa1l/Dnaja4/Arpp21/Fgf1/Hspa2/Hspa1b/Hspa1a	8
GO:0043255	BP	GO:0043255	regulation of carbohydrate biosynthetic process	8/458	103/23210	0.00100206	0.0124601	0.00960102	Arpp19/Esrrb/Nln/Ppara/Sorbs1/Dgat2/Prkg1/Acadm	8
GO:0010810	BP	GO:0010810	regulation of cell-substrate adhesion	12/458	211/23210	0.00104478	0.01295	0.00997852	Cd36/Sdc4/Lims1/Net1/Nedd9/Ccdc80/Map4k4/Ccn1/Prkcz/Edil3/Mmrn1/Unc13d	12
GO:0032612	BP	GO:0032612	interleukin-1 production	8/458	104/23210	0.00106723	0.0131862	0.0101605	Cd36/Hspb1/Lpl/Casp4/Tlr4/Serpinb1a/F2r/Nlrc3	8
GO:0009409	BP	GO:0009409	response to cold	5/458	40/23210	0.00109015	0.0134267	0.0103458	Rbm3/Slc27a1/Nfe2l1/Cirbp/Acadm	5
GO:0017016	MF	GO:0017016	Ras GTPase binding	20/461	409/22710	0.000292852	0.0134715	0.0110899	Net1/Iqgap2/Slmap/Tiam2/Myo5b/Arhgef2/Ipo5/Adprhl1/Rab11fip1/Mycbp2/Micall1/Arhgap44/Rims4/Fgd3/Rapgef1/Cdc42se1/Rapgef4/Rab11fip5/Unc13d/Arhgef12	20
GO:0019208	MF	GO:0019208	phosphatase regulator activity	8/461	84/22710	0.000307042	0.0134715	0.0110899	Arpp19/Ppp1r12a/Rcan1/Ppp1r27/Smtnl1/Dmpk/Rcan2/Ppp1r12b	8
GO:0003774	MF	GO:0003774	motor activity	10/461	131/22710	0.000349013	0.0135485	0.0111533	Myh10/Myh3/Kif21a/Myo5b/Myh14/Myl6b/Myh6/Myh7/Myl3/Myh7b	10
GO:0099106	MF	GO:0099106	ion channel regulator activity	9/461	108/22710	0.000358973	0.0135485	0.0111533	Arpp19/Lynx1/Prkcz/Rrad/Pln/Lrrc52/Vamp8/Prkg1/Fxyd6	9
GO:0016791	MF	GO:0016791	phosphatase activity	15/461	265/22710	0.000366698	0.0135485	0.0111533	Ppp1r12a/Ppp2ca/Plpp1/Ephx2/Impa2/Nt5c2/Inpp5a/Ptp4a1/Plpp3/Atp1a1/Inpp5j/Dusp8/Inpp4b/Dusp18/Ppm1b	15
GO:0033539	BP	GO:0033539	fatty acid beta-oxidation using acyl-CoA dehydrogenase	3/458	11/23210	0.00111936	0.0136998	0.0105563	Etfdh/Etfa/Acadm	3
GO:0070493	BP	GO:0070493	thrombin-activated receptor signaling pathway	3/458	11/23210	0.00111936	0.0136998	0.0105563	Iqgap2/F2/F2r	3
GO:0034766	BP	GO:0034766	negative regulation of ion transmembrane transport	8/458	105/23210	0.00113574	0.0138568	0.0106772	Gstm7/Ppp2ca/Gsto1/Casq2/Rrad/Pln/Sln/Actn2	8
GO:0010594	BP	GO:0010594	regulation of endothelial cell migration	10/458	157/23210	0.00115391	0.0139908	0.0107805	Klf4/Hdac9/Hspb1/Prox1/Amotl1/Lgmn/Angpt1/Plpp3/Dnaja4/Fgf1	10
GO:0060402	BP	GO:0060402	calcium ion transport into cytosol	10/458	157/23210	0.00115391	0.0139908	0.0107805	Gstm7/Gsto1/Ddit3/Dbi/F2/Casq2/Pln/Mettl21c/F2r/Ryr3	10
GO:0034620	BP	GO:0034620	cellular response to unfolded protein	7/458	82/23210	0.00118403	0.0143113	0.0110275	Hspa1l/Ddit3/Atf3/Wfs1/Hspa2/Hspa1b/Hspa1a	7
GO:0017157	BP	GO:0017157	regulation of exocytosis	13/458	244/23210	0.00119321	0.0143333	0.0110444	Ralb/Sdc4/Rab15/Snx4/Myo5b/Unc13b/Atp2a2/Rims4/Ncam1/Rapgef4/Vamp8/Dtnbp1/Unc13d	13
GO:0050663	BP	GO:0050663	cytokine secretion	13/458	244/23210	0.00119321	0.0143333	0.0110444	Cd36/Hdac9/Lpl/Angpt1/Cidea/Prkcz/Anxa4/Casp4/Mavs/Tlr4/Serpinb1a/F2r/Cyp2j6	13
GO:0016208	MF	GO:0016208	AMP binding	4/461	18/22710	0.000409103	0.0143595	0.0118209	Cyb5r3/Acss1/Acss2/Akap7	4
GO:0005916	CC	GO:0005916	fascia adherens	3/461	13/23436	0.0018672	0.0144623	0.0107207	Nrap/Ctnna3/Xirp1	3
GO:0051281	BP	GO:0051281	positive regulation of release of sequestered calcium ion into cytosol	5/458	41/23210	0.00122168	0.0145853	0.0112386	Gstm7/Gsto1/Dbi/F2/F2r	5
GO:0086009	BP	GO:0086009	membrane repolarization	5/458	41/23210	0.00122168	0.0145853	0.0112386	Wdr1/Atp1b1/Casq2/Atp1a1/Akap7	5
GO:0035265	BP	GO:0035265	organ growth	12/458	215/23210	0.00122755	0.0146105	0.011258	Prox1/Map7/Fgf9/Ppara/Fgf7/Pdlim5/Fgf1/Ncam1/Myh6/Dipk2a/Ostn/Prkg1	12
GO:0070997	BP	GO:0070997	neuron death	18/458	405/23210	0.00125124	0.014847	0.0114402	Nqo1/Lgmn/Fos/Retreg1/Angpt1/Ppara/Ddit3/Egln3/Tlr4/Wfs1/F2r/Fzd9/Jun/Musk/Dtnbp1/Kcnma1/Scn2a/Bnip3	18
GO:0031267	MF	GO:0031267	small GTPase binding	20/461	424/22710	0.000463655	0.0154993	0.0127592	Net1/Iqgap2/Slmap/Tiam2/Myo5b/Arhgef2/Ipo5/Adprhl1/Rab11fip1/Mycbp2/Micall1/Arhgap44/Rims4/Fgd3/Rapgef1/Cdc42se1/Rapgef4/Rab11fip5/Unc13d/Arhgef12	20
GO:0034763	BP	GO:0034763	negative regulation of transmembrane transport	9/458	133/23210	0.00132163	0.0156347	0.0120471	Gstm7/Ppp2ca/Gsto1/Casq2/Rrad/Pln/Sln/Ostn/Actn2	9
GO:0043433	BP	GO:0043433	negative regulation of DNA-binding transcription factor activity	10/458	160/23210	0.00133115	0.0156995	0.0120972	Klf4/Prox1/Erbin/Ddit3/Cat/Anxa4/Wfs1/Otulin/Nlrc3/Tceal7	10
GO:0010742	BP	GO:0010742	macrophage derived foam cell differentiation	4/458	25/23210	0.00136245	0.0158472	0.0122109	Cd36/Lpl/Abca5/Ppara	4
GO:0030194	BP	GO:0030194	positive regulation of blood coagulation	4/458	25/23210	0.00136245	0.0158472	0.0122109	Cd36/F2/Tlr4/F2r	4
GO:0055094	BP	GO:0055094	response to lipoprotein particle	4/458	25/23210	0.00136245	0.0158472	0.0122109	Cd36/Lpl/Socs5/Tlr4	4
GO:1900048	BP	GO:1900048	positive regulation of hemostasis	4/458	25/23210	0.00136245	0.0158472	0.0122109	Cd36/F2/Tlr4/F2r	4
GO:1901379	BP	GO:1901379	regulation of potassium ion transmembrane transport	7/458	84/23210	0.00136403	0.0158472	0.0122109	Fhl1/Atp1b1/Casq2/Akap7/Lrrc52/Actn2/Prkg1	7
GO:0086003	BP	GO:0086003	cardiac muscle cell contraction	6/458	62/23210	0.00138095	0.0159961	0.0123256	Dsc2/Casq2/Atp1a1/Pln/Ctnna3/Strit1	6
GO:0006633	BP	GO:0006633	fatty acid biosynthetic process	9/458	134/23210	0.00139265	0.016015	0.0123402	Lpl/Pdk4/Acss1/Acss2/Mgll/Fads6/Tecrl/Qk/Mlycd	9
GO:0051928	BP	GO:0051928	positive regulation of calcium ion transport	9/458	134/23210	0.00139265	0.016015	0.0123402	Gstm7/Gsto1/Dbi/Atp1b1/F2/Wfs1/F2r/Hspa2/Strit1	9
GO:0051147	BP	GO:0051147	regulation of muscle cell differentiation	10/458	161/23210	0.00139493	0.016015	0.0123402	Hdac9/Prox1/Nln/Fgf9/Ppara/Ankrd2/Dmpk/Mylk3/Trim72/Flot1	10
GO:0035418	BP	GO:0035418	protein localization to synapse	7/458	85/23210	0.00146169	0.0165432	0.0127473	Hspb1/Stau2/Map1a/Prkcz/Arhgap44/Rapgef4/Lgi1	7
GO:0035023	BP	GO:0035023	regulation of Rho protein signal transduction	9/458	135/23210	0.00146671	0.0165432	0.0127473	Net1/Tiam2/Arhgef2/Fgd3/Abra/Cdc42se1/F2r/Arhgef12/Flot1	9
GO:0001778	BP	GO:0001778	plasma membrane repair	3/458	12/23210	0.0014707	0.0165432	0.0127473	Myh10/Myh2/Trim72	3
GO:0030836	BP	GO:0030836	positive regulation of actin filament depolymerization	3/458	12/23210	0.0014707	0.0165432	0.0127473	Wdr1/Actn2/Cfl2	3
GO:0051280	BP	GO:0051280	negative regulation of release of sequestered calcium ion into cytosol	3/458	12/23210	0.0014707	0.0165432	0.0127473	Gstm7/Gsto1/Casq2	3
GO:0070423	BP	GO:0070423	nucleotide-binding oligomerization domain containing signaling pathway	3/458	12/23210	0.0014707	0.0165432	0.0127473	Erbin/Tlr4/Otulin	3
GO:0070431	BP	GO:0070431	nucleotide-binding oligomerization domain containing 2 signaling pathway	3/458	12/23210	0.0014707	0.0165432	0.0127473	Erbin/Tlr4/Otulin	3
GO:0010830	BP	GO:0010830	regulation of myotube differentiation	6/458	63/23210	0.00150133	0.0167908	0.012938	Hdac9/Nln/Ankrd2/Dmpk/Trim72/Flot1	6
GO:0032677	BP	GO:0032677	regulation of interleukin-8 production	6/458	63/23210	0.00150133	0.0167908	0.012938	Klf4/Ddit3/Anxa4/Mavs/Tlr4/F2r	6
GO:0010907	BP	GO:0010907	positive regulation of glucose metabolic process	5/458	43/23210	0.00151946	0.0168964	0.0130194	Arpp19/Esrrb/Ppara/Sorbs1/Dgat2	5
GO:1901381	BP	GO:1901381	positive regulation of potassium ion transmembrane transport	5/458	43/23210	0.00151946	0.0168964	0.0130194	Atp1b1/Akap7/Lrrc52/Actn2/Prkg1	5
GO:0006986	BP	GO:0006986	response to unfolded protein	8/458	110/23210	0.00153279	0.0169961	0.0130962	Hspb1/Hspa1l/Ddit3/Atf3/Wfs1/Hspa2/Hspa1b/Hspa1a	8
GO:0043624	BP	GO:0043624	cellular protein complex disassembly	9/458	136/23210	0.0015439	0.0170706	0.0131536	Wdr1/Twf2/Rp1/Map1a/Arhgef2/Lmod2/Nckap5/Actn2/Cfl2	9
GO:0070509	BP	GO:0070509	calcium ion import	7/458	86/23210	0.00156472	0.0172518	0.0132933	Micu1/Mcur1/Micu2/Atp2a2/Pln/Slc25a23/Strit1	7
GO:0003299	BP	GO:0003299	muscle hypertrophy in response to stress	4/458	26/23210	0.00158531	0.017283	0.0133173	Lmna/Atp2a2/Myh6/Myh7	4
GO:0014898	BP	GO:0014898	cardiac muscle hypertrophy in response to stress	4/458	26/23210	0.00158531	0.017283	0.0133173	Lmna/Atp2a2/Myh6/Myh7	4
GO:0090077	BP	GO:0090077	foam cell differentiation	4/458	26/23210	0.00158531	0.017283	0.0133173	Cd36/Lpl/Abca5/Ppara	4
GO:0098901	BP	GO:0098901	regulation of cardiac muscle cell action potential	4/458	26/23210	0.00158531	0.017283	0.0133173	Slmap/Dsc2/Atp2a2/Ctnna3	4
GO:1902903	BP	GO:1902903	regulation of supramolecular fiber organization	16/458	348/23210	0.00162468	0.0176627	0.0136098	Wdr1/Prox1/Sdc4/Rhobtb1/Iqgap2/Twf2/Rp1/Map1a/Arhgef2/Lmod2/Mylk3/Cryab/Inpp5j/Actn2/Gda/Cfl2	16
GO:0034605	BP	GO:0034605	cellular response to heat	6/458	64/23210	0.00162954	0.0176662	0.0136125	Hspa1l/Arpp21/Fgf1/Hspa2/Hspa1b/Hspa1a	6
GO:0015711	BP	GO:0015711	organic anion transport	18/458	415/23210	0.00163841	0.017713	0.0136486	Cd36/Slc4a3/Slc25a13/Slc4a7/Slc38a1/Gabbr1/Slco5a1/Atp9a/Pla2g12a/Fabp3/Slc27a1/Slc16a1/Pqlc1/Slc43a2/Nfe2l1/Prkg1/Dtnbp1/Abat	18
GO:0007264	BP	GO:0007264	small GTPase mediated signal transduction	20/458	485/23210	0.00169022	0.0182226	0.0140413	Ralb/Arpp19/Rhobtb1/Rab15/Net1/Tiam2/Map4k4/Arhgef2/Cnksr1/Arhgap44/Fgd3/Rapgef1/Abra/Cdc42se1/F2r/Rapgef4/Jun/Arhgap24/Arhgef12/Flot1	20
GO:0046822	BP	GO:0046822	regulation of nucleocytoplasmic transport	8/458	112/23210	0.00171944	0.0184864	0.0142445	Cd36/Ppp1r12a/Ppp2ca/Xpo4/Angpt1/Ipo5/Mavs/Inpp4b	8
GO:0016616	MF	GO:0016616	oxidoreductase activity, acting on the CH-OH group of donors, NAD or NADP as acceptor	10/461	140/22710	0.000590901	0.0188551	0.0155218	Dhrs4/Hadha/Dhrs9/Hadh/Ldhb/Idh2/Dhrs11/Bdh1/Hadhb/Ptgr2	10
GO:0043647	BP	GO:0043647	inositol phosphate metabolic process	6/458	65/23210	0.00176589	0.0189335	0.014589	Impa2/Inpp5a/Ppip5k1/Inpp5j/Inpp4b/Prkg1	6
GO:0007266	BP	GO:0007266	Rho protein signal transduction	11/458	195/23210	0.00177931	0.0190249	0.0146595	Rhobtb1/Net1/Tiam2/Arhgef2/Cnksr1/Fgd3/Abra/Cdc42se1/F2r/Arhgef12/Flot1	11
GO:0014887	BP	GO:0014887	cardiac muscle adaptation	4/458	27/23210	0.00183231	0.0194846	0.0150137	Lmna/Atp2a2/Myh6/Myh7	4
GO:0071402	BP	GO:0071402	cellular response to lipoprotein particle stimulus	4/458	27/23210	0.00183231	0.0194846	0.0150137	Cd36/Lpl/Socs5/Tlr4	4
GO:0090207	BP	GO:0090207	regulation of triglyceride metabolic process	5/458	45/23210	0.00186742	0.0196587	0.0151478	Cd36/Plin5/Pnpla2/Dgat2/Slc27a1	5
GO:0007614	BP	GO:0007614	short-term memory	3/458	13/23210	0.00188404	0.0196587	0.0151478	Rcan1/Rcan2/Pde5a	3
GO:0010885	BP	GO:0010885	regulation of cholesterol storage	3/458	13/23210	0.00188404	0.0196587	0.0151478	Cd36/Lpl/Ppara	3
GO:0035872	BP	GO:0035872	nucleotide-binding domain, leucine rich repeat containing receptor signaling pathway	3/458	13/23210	0.00188404	0.0196587	0.0151478	Erbin/Tlr4/Otulin	3
GO:0046322	BP	GO:0046322	negative regulation of fatty acid oxidation	3/458	13/23210	0.00188404	0.0196587	0.0151478	Plin5/Dbi/Dgat2	3
GO:0055119	BP	GO:0055119	relaxation of cardiac muscle	3/458	13/23210	0.00188404	0.0196587	0.0151478	Atp1b1/Atp2a2/Pde5a	3
GO:1900225	BP	GO:1900225	regulation of NLRP3 inflammasome complex assembly	3/458	13/23210	0.00188404	0.0196587	0.0151478	Cd36/Tlr4/Nlrc3	3
GO:0019226	BP	GO:0019226	transmission of nerve impulse	7/458	89/23210	0.00190803	0.0198307	0.0152804	P2rx5/Chrna1/Myh14/Jam3/Rapgef4/Kcnma1/Scn2a	7
GO:0034394	BP	GO:0034394	protein localization to cell surface	6/458	66/23210	0.00191072	0.0198307	0.0152804	Angpt1/Fgf7/Map1a/Astn2/Rab11fip5/Actn2	6
GO:0061041	BP	GO:0061041	regulation of wound healing	9/458	141/23210	0.00198024	0.0204975	0.0157942	Cd36/P2rx5/Tnfrsf12a/F2/Plpp3/Tlr4/F2r/Prkg1/Abat	9
GO:0032592	CC	GO:0032592	integral component of mitochondrial membrane	6/461	71/23436	0.00273133	0.0207776	0.0154022	Micu1/Mcur1/Etfdh/Dmpk/Bnip3/Tomm20	6
GO:0045833	BP	GO:0045833	negative regulation of lipid metabolic process	7/458	90/23210	0.00203455	0.0210039	0.0161844	Prox1/Plin5/Cidea/Dbi/Dgat2/Slc27a1/Atp1a1	7
GO:0106106	BP	GO:0106106	cold-induced thermogenesis	9/458	142/23210	0.00207828	0.0213421	0.016445	Cd36/Npr3/Cidea/Ddit3/Esrrg/Hadh/Decr1/Tlr4/Sln	9
GO:0120161	BP	GO:0120161	regulation of cold-induced thermogenesis	9/458	142/23210	0.00207828	0.0213421	0.016445	Cd36/Npr3/Cidea/Ddit3/Esrrg/Hadh/Decr1/Tlr4/Sln	9
GO:0043434	BP	GO:0043434	response to peptide hormone	15/458	324/23210	0.00209971	0.0214441	0.0165236	Hdac9/Lpl/Pdk4/Serpina3n/Ppara/Sorbs1/Hadha/Pck1/Car2/Pik3r3/Prkcz/Atp2a2/Slc27a1/Trim72/Actn2	15
GO:0006195	BP	GO:0006195	purine nucleotide catabolic process	4/458	28/23210	0.00210474	0.0214441	0.0165236	Nudt7/Acat1/Pde5a/Mlycd	4
GO:0050820	BP	GO:0050820	positive regulation of coagulation	4/458	28/23210	0.00210474	0.0214441	0.0165236	Cd36/F2/Tlr4/F2r	4
GO:1903828	BP	GO:1903828	negative regulation of cellular protein localization	8/458	116/23210	0.00214644	0.0218118	0.0168069	Cd36/Ube2g2/Ppp2ca/Angpt1/Map1a/Astn2/Fzd9/Actn2	8
GO:0036293	BP	GO:0036293	response to decreased oxygen levels	12/458	230/23210	0.00216454	0.0219111	0.0168834	Pdk1/Mb/Acot2/Ppara/Atp1b1/Cat/Cryab/Acaa2/Abat/Kcnma1/Scn2a/Bnip3	12
GO:0032652	BP	GO:0032652	regulation of interleukin-1 production	7/458	91/23210	0.00216747	0.0219111	0.0168834	Hspb1/Lpl/Casp4/Tlr4/Serpinb1a/F2r/Nlrc3	7
GO:0060249	BP	GO:0060249	anatomical structure homeostasis	17/458	392/23210	0.00218459	0.0220185	0.0169662	Large1/Pdk4/Esrrb/Homer2/Rp1/Chrna1/Fgf7/Map1a/Car2/Lmna/Tlr4/F2r/Nsmce2/Cytl1/Cfl2/Tnfrsf11b/Hspa1a	17
GO:0051402	BP	GO:0051402	neuron apoptotic process	14/458	293/23210	0.00218941	0.0220185	0.0169662	Nqo1/Lgmn/Retreg1/Angpt1/Ddit3/Egln3/Wfs1/F2r/Fzd9/Jun/Musk/Kcnma1/Scn2a/Bnip3	14
GO:0050890	BP	GO:0050890	cognition	15/458	326/23210	0.00222714	0.0222258	0.0171259	Lgmn/Amph/Rcan1/Dbi/Map1a/Prkcz/Ndrg4/Slc24a2/Ncam1/Rcan2/Fzd9/Jun/Pde5a/Musk/Scn2a	15
GO:0032387	BP	GO:0032387	negative regulation of intracellular transport	6/458	68/23210	0.00222715	0.0222258	0.0171259	Cd36/Ube2g2/Ppp2ca/Angpt1/Cryab/Pln	6
GO:0034109	BP	GO:0034109	homotypic cell-cell adhesion	6/458	68/23210	0.00222715	0.0222258	0.0171259	Dsc2/Plpp3/Ncam1/Prkg1/Abat/Ctnna3	6
GO:0098858	CC	GO:0098858	actin-based cell projection	11/461	209/23436	0.00297841	0.0222597	0.0165009	Kcnn3/Iqgap2/Slc4a7/Angpt1/Enah/Twf2/Homer2/Car2/Clic4/Fzd9/Actn2	11
GO:0016408	MF	GO:0016408	C-acyltransferase activity	4/461	21/22710	0.000762498	0.0223031	0.0183601	Hadha/Acat1/Acaa2/Hadhb	4
GO:0051371	MF	GO:0051371	muscle alpha-actinin binding	4/461	21/22710	0.000762498	0.0223031	0.0183601	Pdlim5/Myom3/Nrap/Pdlim1	4
GO:0050702	BP	GO:0050702	interleukin-1 beta secretion	5/458	47/23210	0.00227034	0.0225989	0.0174134	Cd36/Lpl/Casp4/Tlr4/Serpinb1a	5
GO:0007613	BP	GO:0007613	memory	9/458	144/23210	0.00228596	0.0226963	0.0174885	Lgmn/Rcan1/Map1a/Prkcz/Slc24a2/Rcan2/Pde5a/Musk/Scn2a	9
GO:0016887	MF	GO:0016887	ATPase activity	18/461	379/22710	0.000811874	0.0227974	0.0187671	Hspa1l/Abca5/Myh10/Myh3/Kif21a/Myo5b/Mcm6/Atp1b1/Atp2a2/Myh14/Atp1a1/Atp6v1h/Myh6/Myh7/Hspa2/Tnnt1/Hspa1b/Hspa1a	18
GO:0044270	BP	GO:0044270	cellular nitrogen compound catabolic process	19/458	463/23210	0.00230511	0.0228282	0.0175901	Carhsp1/Mapkapk2/Esrrb/Samd4/Ppara/Pcbp4/Cidea/Xrn2/Cda/Dffa/Nudt7/Acat1/Lsm3/Cirbp/Pde5a/Gda/Qk/Aox1/Mlycd	19
GO:0014819	BP	GO:0014819	regulation of skeletal muscle contraction	3/458	14/23210	0.00236296	0.0228772	0.0176278	Dmpk/Myh7/Strit1	3
GO:0015936	BP	GO:0015936	coenzyme A metabolic process	3/458	14/23210	0.00236296	0.0228772	0.0176278	Nudt7/Acat1/Pank1	3
GO:0030007	BP	GO:0030007	cellular potassium ion homeostasis	3/458	14/23210	0.00236296	0.0228772	0.0176278	Atp1b1/Atp1a1/Kcnma1	3
GO:0035970	BP	GO:0035970	peptidyl-threonine dephosphorylation	3/458	14/23210	0.00236296	0.0228772	0.0176278	Ppp2ca/Dusp18/Ppm1b	3
GO:0042308	BP	GO:0042308	negative regulation of protein import into nucleus	3/458	14/23210	0.00236296	0.0228772	0.0176278	Cd36/Ppp2ca/Angpt1	3
GO:0044546	BP	GO:0044546	NLRP3 inflammasome complex assembly	3/458	14/23210	0.00236296	0.0228772	0.0176278	Cd36/Tlr4/Nlrc3	3
GO:0046459	BP	GO:0046459	short-chain fatty acid metabolic process	3/458	14/23210	0.00236296	0.0228772	0.0176278	Acss1/Pck1/Acss2	3
GO:0051284	BP	GO:0051284	positive regulation of sequestering of calcium ion	3/458	14/23210	0.00236296	0.0228772	0.0176278	Gstm7/Gsto1/Casq2	3
GO:1904590	BP	GO:1904590	negative regulation of protein import	3/458	14/23210	0.00236296	0.0228772	0.0176278	Cd36/Ppp2ca/Angpt1	3
GO:0032637	BP	GO:0032637	interleukin-8 production	6/458	69/23210	0.00239943	0.0231726	0.0178555	Klf4/Ddit3/Anxa4/Mavs/Tlr4/F2r	6
GO:0051393	MF	GO:0051393	alpha-actinin binding	5/461	37/22710	0.000860383	0.0232303	0.0191235	Myot/Pdlim5/Myom3/Nrap/Pdlim1	5
GO:0046394	BP	GO:0046394	carboxylic acid biosynthetic process	16/458	362/23210	0.00241385	0.0232543	0.0179184	Prox1/Lpl/Pdk4/Esrrb/Ppara/Gsto1/Dhrs9/Acss1/Acss2/Ldhb/Mgll/Fads6/Tecrl/Abat/Qk/Mlycd	16
GO:0042577	MF	GO:0042577	lipid phosphatase activity	3/461	10/22710	0.000896723	0.0233148	0.019193	Plpp1/Ephx2/Plpp3	3
GO:0016053	BP	GO:0016053	organic acid biosynthetic process	16/458	363/23210	0.00248069	0.0238391	0.018369	Prox1/Lpl/Pdk4/Esrrb/Ppara/Gsto1/Dhrs9/Acss1/Acss2/Ldhb/Mgll/Fads6/Tecrl/Abat/Qk/Mlycd	16
GO:0050850	BP	GO:0050850	positive regulation of calcium-mediated signaling	5/458	48/23210	0.00249392	0.0238485	0.0183763	Gstm7/Camta1/Gsto1/Ncam1/Lmcd1	5
GO:0050873	BP	GO:0050873	brown fat cell differentiation	5/458	48/23210	0.00249392	0.0238485	0.0183763	Fndc5/Mb/Lamb3/Nudt7/Bnip3	5
GO:0016614	MF	GO:0016614	oxidoreductase activity, acting on CH-OH group of donors	10/461	149/22710	0.000957363	0.0240025	0.0197591	Dhrs4/Hadha/Dhrs9/Hadh/Ldhb/Idh2/Dhrs11/Bdh1/Hadhb/Ptgr2	10
GO:0022804	MF	GO:0022804	active transmembrane transporter activity	17/461	355/22710	0.00102636	0.0240167	0.0197708	Slc4a3/Slc41a1/Slc12a4/Abca5/Slc4a7/Slc38a1/Slc22a3/Slco5a1/Atp1b1/Atp2a2/Slc16a1/Atp1a1/Atp6v1h/Slc9a7/Slc24a2/Slc15a5/Tomm20	17
GO:0042578	MF	GO:0042578	phosphoric ester hydrolase activity	17/461	355/22710	0.00102636	0.0240167	0.0197708	Ppp1r12a/Ppp2ca/Plpp1/Ephx2/Impa2/Nt5c2/Inpp5a/Pde8a/Ptp4a1/Plpp3/Atp1a1/Inpp5j/Dusp8/Inpp4b/Dusp18/Pde5a/Ppm1b	17
GO:0051787	MF	GO:0051787	misfolded protein binding	4/461	23/22710	0.00109252	0.0247403	0.0203665	Hspa1l/Hspa2/Hspa1b/Hspa1a	4
GO:0046700	BP	GO:0046700	heterocycle catabolic process	19/458	469/23210	0.0026572	0.0253476	0.0195314	Carhsp1/Mapkapk2/Esrrb/Samd4/Ppara/Pcbp4/Cidea/Xrn2/Cda/Dffa/Nudt7/Acat1/Lsm3/Cirbp/Pde5a/Gda/Qk/Aox1/Mlycd	19
GO:0034599	BP	GO:0034599	cellular response to oxidative stress	13/458	268/23210	0.00272795	0.025908	0.0199632	Cd36/Nqo1/Hspb1/Pdk1/Net1/Fos/Ankrd2/Pde8a/Atp2a2/Nfe2l1/Tlr4/Jun/Bnip3	13
GO:0034329	BP	GO:0034329	cell junction assembly	11/458	206/23210	0.00272926	0.025908	0.0199632	Wdr1/Sdc4/Lims1/Sorbs1/Map4k4/Dst/Rapgef1/Actn2/Cdh22/Mpp7/Flot1	11
GO:0005758	CC	GO:0005758	mitochondrial intermembrane space	6/461	75/23436	0.00359653	0.0262769	0.0194788	Micu1/Nln/Micu2/Timm10/Cat/Dusp18	6
GO:0005938	CC	GO:0005938	cell cortex	14/461	312/23436	0.00374551	0.0262769	0.0194788	Wdr1/Myh10/Myl12a/Myo5b/Lamc2/Tpm3/Unc13b/Cnksr1/Prkcz/Myh2/Rims4/Cdc42se1/Actn2/Flot1	14
GO:0031252	CC	GO:0031252	cell leading edge	16/461	380/23436	0.00376144	0.0262769	0.0194788	Amotl1/Myh10/Amph/Iqgap2/Enah/Twf2/Tnfrsf12a/Gabbr1/Ablim1/Arhgef2/Prkcz/Gabarapl1/Arhgap44/Inpp5j/Flot1/Ctnna3	16
GO:0099738	CC	GO:0099738	cell cortex region	5/461	53/23436	0.00380647	0.0262769	0.0194788	Myl12a/Myo5b/Unc13b/Prkcz/Rims4	5
GO:0044455	CC	GO:0044455	mitochondrial membrane part	11/461	216/23436	0.00382433	0.0262769	0.0194788	Micu1/Mcur1/Micu2/Ndufb3/Coq8a/Etfdh/Dmpk/Dusp18/Immp2l/Bnip3/Tomm20	11
GO:0008202	BP	GO:0008202	steroid metabolic process	14/458	301/23210	0.00279571	0.0264742	0.0203995	Mvd/Prox1/Cyb5r3/Ephx2/Dhrs4/Dhrs9/Cat/Dgat2/Atp1a1/Dhrs11/Fgf1/Nfe2l1/Prkg1/Kcnma1	14
GO:0003841	MF	GO:0003841	1-acylglycerol-3-phosphate O-acyltransferase activity	3/461	11/22710	0.00121447	0.0266425	0.0219324	Agpat3/Agpat2/Gpat3	3
GO:0019898	CC	GO:0019898	extrinsic component of membrane	14/461	314/23436	0.00396222	0.0267921	0.0198607	Scube2/Syn2/Pacsin2/Amph/Cnksr2/Coq8a/Pik3r3/Atp2a2/Micall1/Mgll/Inpp5j/Socs5/Dusp18/Cdh22	14
GO:1901214	BP	GO:1901214	regulation of neuron death	16/458	368/23210	0.0028384	0.0268133	0.0206607	Nqo1/Lgmn/Fos/Retreg1/Angpt1/Ppara/Ddit3/Egln3/Tlr4/Wfs1/F2r/Fzd9/Jun/Musk/Dtnbp1/Kcnma1	16
GO:1903532	BP	GO:1903532	positive regulation of secretion by cell	19/458	472/23210	0.00284951	0.026853	0.0206913	Cd36/Lpl/Sdc4/Myh10/Snx4/Gabbr1/Myo5b/Unc13b/Prkcz/Casp4/Mavs/Tlr4/F2r/Rapgef4/Vamp8/Cyp2j6/Dtnbp1/Abat/Unc13d	19
GO:0006470	BP	GO:0006470	protein dephosphorylation	12/458	238/23210	0.00286491	0.0269329	0.0207529	Arpp19/Camta1/Ppp1r12a/Nuak1/Ppp2ca/Plpp1/Rcan1/Nceh1/Dusp8/Dusp18/Ppm1b/Fam220a	12
GO:0051098	BP	GO:0051098	regulation of binding	17/458	403/23210	0.00290293	0.0271018	0.0208831	Cd36/Klf4/Ralb/Ppp2ca/Angpt1/Ppara/Ddit3/Larp7/Pln/Tlr4/Sln/Aida/Jun/Dtnbp1/Flot1/Xirp1/Fam220a	17
GO:0010523	BP	GO:0010523	negative regulation of calcium ion transport into cytosol	3/458	15/23210	0.00291073	0.0271018	0.0208831	Gstm7/Gsto1/Casq2	3
GO:0010878	BP	GO:0010878	cholesterol storage	3/458	15/23210	0.00291073	0.0271018	0.0208831	Cd36/Lpl/Ppara	3
GO:0071404	BP	GO:0071404	cellular response to low-density lipoprotein particle stimulus	3/458	15/23210	0.00291073	0.0271018	0.0208831	Cd36/Lpl/Socs5	3
GO:0140029	BP	GO:0140029	exocytic process	7/458	96/23210	0.0029355	0.0272672	0.0210105	Ralb/Rab15/Snx4/Unc13b/Ncam1/Vamp8/Unc13d	7
GO:0045932	BP	GO:0045932	negative regulation of muscle contraction	4/458	31/23210	0.00308737	0.0285417	0.0219926	Prkg1/Pde5a/Kcnma1/Tnnt1	4
GO:0055075	BP	GO:0055075	potassium ion homeostasis	4/458	31/23210	0.00308737	0.0285417	0.0219926	Slc12a4/Atp1b1/Atp1a1/Kcnma1	4
GO:0014902	BP	GO:0014902	myotube differentiation	8/458	124/23210	0.00324766	0.029718	0.0228989	Hdac9/Nln/Rcan1/Ankrd2/Dmpk/Barx2/Trim72/Flot1	8
GO:0006111	BP	GO:0006111	regulation of gluconeogenesis	5/458	51/23210	0.00326042	0.029718	0.0228989	Arpp19/Nln/Ppara/Dgat2/Acadm	5
GO:0030834	BP	GO:0030834	regulation of actin filament depolymerization	5/458	51/23210	0.00326042	0.029718	0.0228989	Wdr1/Twf2/Lmod2/Actn2/Cfl2	5
GO:0032648	BP	GO:0032648	regulation of interferon-beta production	5/458	51/23210	0.00326042	0.029718	0.0228989	Mavs/Tlr4/Nlrc3/Flot1/Ppm1b	5
GO:0043618	BP	GO:0043618	regulation of transcription from RNA polymerase II promoter in response to stress	5/458	51/23210	0.00326042	0.029718	0.0228989	Cd36/Ankrd2/Ddit3/Atf3/Jun	5
GO:0070542	BP	GO:0070542	response to fatty acid	5/458	51/23210	0.00326042	0.029718	0.0228989	Cd36/Lpl/Pdk4/Dgat2/Tlr4	5
GO:0006814	BP	GO:0006814	sodium ion transport	11/458	211/23210	0.00327881	0.0298157	0.0229743	Atp1b4/Slc4a7/Slmap/Slc38a1/Atp1b1/Stom/Dmpk/Atp1a1/Slc9a7/Fxyd6/Scn2a	11
GO:0032984	BP	GO:0032984	protein-containing complex disassembly	11/458	212/23210	0.0033987	0.0308339	0.0237588	Wdr1/Twf2/Rp1/Map1a/Arhgef2/Lmod2/Nckap5/Vamp8/Actn2/Cfl2/Bnip3	11
GO:0099175	BP	GO:0099175	regulation of postsynapse organization	8/458	125/23210	0.00341146	0.0308402	0.0237637	Sorbs1/Stau2/Pdlim5/Arhgap44/Rapgef4/Fzd9/Musk/Dtnbp1	8
GO:0002532	BP	GO:0002532	production of molecular mediator involved in inflammatory response	6/458	74/23210	0.00341525	0.0308402	0.0237637	Ephx2/Snx4/F2/Tlr4/Nlrc3/Vamp8	6
GO:0032675	BP	GO:0032675	regulation of interleukin-6 production	9/458	153/23210	0.00343344	0.0309328	0.023835	Cd36/Lpl/Mapkapk2/Arhgef2/Socs5/Mavs/Tlr4/F2r/Nlrc3	9
GO:0005811	CC	GO:0005811	lipid droplet	6/461	79/23436	0.00465032	0.0309537	0.0229456	Plin5/Aifm2/Cidea/Pnpla2/Dffa/Dgat2	6
GO:0043243	BP	GO:0043243	positive regulation of protein complex disassembly	4/458	32/23210	0.00347418	0.0311556	0.0240067	Wdr1/Actn2/Cfl2/Bnip3	4
GO:1904646	BP	GO:1904646	cellular response to amyloid-beta	4/458	32/23210	0.00347418	0.0311556	0.0240067	Cd36/Lgmn/Casp4/Tlr4	4
GO:0051091	BP	GO:0051091	positive regulation of DNA-binding transcription factor activity	12/458	244/23210	0.00350261	0.0312989	0.0241171	Cd36/Ddit3/Cat/Arhgef2/Plpp3/Prkcz/Eda2r/Mavs/Tlr4/Abra/Flot1/Cytl1	12
GO:0007512	BP	GO:0007512	adult heart development	3/458	16/23210	0.00353038	0.0312989	0.0241171	Myh10/Myh6/Myh7	3
GO:0060979	BP	GO:0060979	vasculogenesis involved in coronary vascular morphogenesis	3/458	16/23210	0.00353038	0.0312989	0.0241171	Fgf9/Angpt1/Fgf1	3
GO:0099640	BP	GO:0099640	axo-dendritic protein transport	3/458	16/23210	0.00353038	0.0312989	0.0241171	Hspb1/Stau2/Map1a	3
GO:1901881	BP	GO:1901881	positive regulation of protein depolymerization	3/458	16/23210	0.00353038	0.0312989	0.0241171	Wdr1/Actn2/Cfl2	3
GO:0001954	BP	GO:0001954	positive regulation of cell-matrix adhesion	5/458	52/23210	0.00354988	0.0314003	0.0241952	Cd36/Sdc4/Lims1/Map4k4/Prkcz	5
GO:0071248	BP	GO:0071248	cellular response to metal ion	9/458	154/23210	0.00358471	0.0316365	0.0243772	Fosb/Slc41a1/Lgmn/Fos/Clic4/Nfe2l1/Slc25a23/Jun/Bnip3	9
GO:0140056	BP	GO:0140056	organelle localization by membrane tethering	6/458	75/23210	0.00365175	0.0321553	0.024777	Ralb/Rab15/Unc13b/Ndrg4/Ncam1/Vamp8	6
GO:0005080	MF	GO:0005080	protein kinase C binding	6/461	62/22710	0.0015936	0.032932	0.02711	Hdac9/Hspb1/Sdc4/Twf2/Casq2/Pdlim5	6
GO:0042171	MF	GO:0042171	lysophosphatidic acid acyltransferase activity	3/461	12/22710	0.001595	0.032932	0.02711	Agpat3/Agpat2/Gpat3	3
GO:0014065	BP	GO:0014065	phosphatidylinositol 3-kinase signaling	8/458	127/23210	0.00375821	0.0329436	0.0253844	Klf4/Angpt1/Cat/F2/Fbxl2/Dipk2a/F2r/Nlrc3	8
GO:0051592	BP	GO:0051592	response to calcium ion	8/458	127/23210	0.00375821	0.0329436	0.0253844	Fosb/Slc25a13/Lgmn/Fos/Clic4/Slc25a23/Jun/Kcnma1	8
GO:0044438	CC	GO:0044438	microbody part	5/461	57/23436	0.00521042	0.0336309	0.0249302	Mvd/Dhrs4/Cat/Mavs/Mlycd	5
GO:0044439	CC	GO:0044439	peroxisomal part	5/461	57/23436	0.00521042	0.0336309	0.0249302	Mvd/Dhrs4/Cat/Mavs/Mlycd	5
GO:0062023	CC	GO:0062023	collagen-containing extracellular matrix	15/461	359/23436	0.00529268	0.033652	0.0249459	Aspn/Fgf9/Ccdc80/Gsto1/Lamc2/Lamb3/F2/Ccn1/Anxa4/Zp2/Mamdc2/P3h2/Serpinb1a/Mmrn1/Colq	15
GO:0032608	BP	GO:0032608	interferon-beta production	5/458	53/23210	0.00385731	0.0337363	0.0259952	Mavs/Tlr4/Nlrc3/Flot1/Ppm1b	5
GO:1901890	BP	GO:1901890	positive regulation of cell junction assembly	4/458	33/23210	0.00389265	0.0338309	0.0260681	Sdc4/Lims1/Map4k4/Flot1	4
GO:1904467	BP	GO:1904467	regulation of tumor necrosis factor secretion	4/458	33/23210	0.00389265	0.0338309	0.0260681	Lpl/Mavs/Tlr4/Cyp2j6	4
GO:0008088	BP	GO:0008088	axo-dendritic transport	6/458	76/23210	0.0039002	0.0338309	0.0260681	Hspb1/Stau2/Dst/Map1a/Uchl1/Dtnbp1	6
GO:1990845	BP	GO:1990845	adaptive thermogenesis	9/458	156/23210	0.0039029	0.0338309	0.0260681	Cd36/Npr3/Cidea/Ddit3/Esrrg/Hadh/Decr1/Tlr4/Sln	9
GO:0010631	BP	GO:0010631	epithelial cell migration	13/458	280/23210	0.00395582	0.0342135	0.0263629	Klf4/Hdac9/Hspb1/Prox1/Amotl1/Lgmn/Angpt1/Map4k4/Fgf7/Pik3r3/Dnaja4/Fgf1/Jun	13
GO:0043254	BP	GO:0043254	regulation of protein complex assembly	18/458	451/23210	0.00396986	0.0342588	0.0263978	Cd36/Ralb/Tppp3/Rhobtb1/Iqgap2/Twf2/Arhgef2/Unc13b/Prkcz/Lmod2/Cryab/Inpp5j/Tlr4/Ncam1/Nlrc3/Jun/Mpp7/Gda	18
GO:0000062	MF	GO:0000062	fatty-acyl-CoA binding	4/461	26/22710	0.001758	0.034281	0.0282205	Hadha/Dbi/Hadhb/Acadm	4
GO:0005104	MF	GO:0005104	fibroblast growth factor receptor binding	4/461	26/22710	0.001758	0.034281	0.0282205	Fgf9/Fgf7/Fgf1/Flrt2	4
GO:0016247	MF	GO:0016247	channel regulator activity	9/461	137/22710	0.00196694	0.0349701	0.0287878	Arpp19/Lynx1/Prkcz/Rrad/Pln/Lrrc52/Vamp8/Prkg1/Fxyd6	9
GO:0003785	MF	GO:0003785	actin monomer binding	4/461	27/22710	0.002031	0.0349701	0.0287878	Myl2/Twf2/Lmod2/Myl3	4
GO:0016289	MF	GO:0016289	CoA hydrolase activity	4/461	27/22710	0.002031	0.0349701	0.0287878	Acot2/Nudt7/Acaa2/Acot1	4
GO:0005523	MF	GO:0005523	tropomyosin binding	3/461	13/22710	0.00204241	0.0349701	0.0287878	Smtnl1/Lmod2/Tnnt1	3
GO:0031402	MF	GO:0031402	sodium ion binding	3/461	13/22710	0.00204241	0.0349701	0.0287878	Atp1b1/Atp1a1/Scn2a	3
GO:0048015	BP	GO:0048015	phosphatidylinositol-mediated signaling	9/458	157/23210	0.00407006	0.0350458	0.0270042	Klf4/Npr3/Angpt1/Cat/F2/Fbxl2/Dipk2a/F2r/Nlrc3	9
GO:0019218	BP	GO:0019218	regulation of steroid metabolic process	7/458	102/23210	0.00411419	0.0352697	0.0271767	Prox1/Ephx2/Dgat2/Atp1a1/Fgf1/Prkg1/Kcnma1	7
GO:0106027	BP	GO:0106027	neuron projection organization	7/458	102/23210	0.00411419	0.0352697	0.0271767	Lgmn/Myo5b/Stau2/Map1a/Pdlim5/Arhgap44/Dtnbp1	7
GO:0046488	BP	GO:0046488	phosphatidylinositol metabolic process	8/458	129/23210	0.0041316	0.0353411	0.0272317	Efr3b/Impa2/Pik3r3/Fam126a/Slc27a1/Inpp5j/Socs5/Inpp4b	8
GO:0030193	BP	GO:0030193	regulation of blood coagulation	6/458	77/23210	0.00416095	0.035359	0.0272456	Cd36/F2/Tlr4/F2r/Prkg1/Abat	6
GO:0071277	BP	GO:0071277	cellular response to calcium ion	6/458	77/23210	0.00416095	0.035359	0.0272456	Fosb/Lgmn/Fos/Clic4/Slc25a23/Jun	6
GO:2001259	BP	GO:2001259	positive regulation of cation channel activity	6/458	77/23210	0.00416095	0.035359	0.0272456	Gstm7/Gsto1/Akap7/Lrrc52/Actn2/Prkg1	6
GO:0000287	MF	GO:0000287	magnesium ion binding	11/461	194/22710	0.00212759	0.0354558	0.0291876	Mast2/Nt5c3b/Ephx2/Mark1/Pck1/Atp9a/Idh2/Adprhl1/Nudt7/Pgm5/Ppm1b	11
GO:0031072	MF	GO:0031072	heat shock protein binding	9/461	139/22710	0.0021718	0.0354558	0.0291876	Mvd/Hspa1l/Stau2/Dnaja4/Fgf1/Mettl21c/Hspa2/Hspa1b/Hspa1a	9
GO:0051495	BP	GO:0051495	positive regulation of cytoskeleton organization	11/458	218/23210	0.00419382	0.0355212	0.0273705	Wdr1/Prox1/Sdc4/Rhobtb1/Iqgap2/Lmod2/Mylk3/Cep120/Actn2/Gda/Cfl2	11
GO:0090132	BP	GO:0090132	epithelium migration	13/458	282/23210	0.00419829	0.0355212	0.0273705	Klf4/Hdac9/Hspb1/Prox1/Amotl1/Lgmn/Angpt1/Map4k4/Fgf7/Pik3r3/Dnaja4/Fgf1/Jun	13
GO:0010867	BP	GO:0010867	positive regulation of triglyceride biosynthetic process	3/458	17/23210	0.00422465	0.0355895	0.0274232	Plin5/Dgat2/Slc27a1	3
GO:0071360	BP	GO:0071360	cellular response to exogenous dsRNA	3/458	17/23210	0.00422465	0.0355895	0.0274232	Ralb/Mavs/Flot1	3
GO:0008654	BP	GO:0008654	phospholipid biosynthetic process	9/458	158/23210	0.00424278	0.0356481	0.0274683	Agpat3/Mvd/Ptdss1/Chkb/Agpat2/Fgf7/Fabp3/Gpat3/Slc27a1	9
GO:1904951	BP	GO:1904951	positive regulation of establishment of protein localization	18/458	454/23210	0.00424992	0.0356481	0.0274683	Cd36/Hspa1l/Lpl/Myh10/Xpo4/Stom/Unc13b/Prkcz/Ipo5/Casp4/Mavs/Tlr4/F2r/Cep120/Rapgef4/Vamp8/Cyp2j6/Abat	18
GO:0035967	BP	GO:0035967	cellular response to topologically incorrect protein	7/458	103/23210	0.00434112	0.0363347	0.0279974	Hspa1l/Ddit3/Atf3/Wfs1/Hspa2/Hspa1b/Hspa1a	7
GO:0016323	CC	GO:0016323	basolateral plasma membrane	11/461	229/23436	0.00589728	0.0369448	0.0273868	Slc41a1/Erbin/Slc4a7/Atp1b1/Car2/Atp1a1/Ndrg4/Rapgef4/Vamp8/Flot1/Hspa1a	11
GO:0034637	BP	GO:0034637	cellular carbohydrate biosynthetic process	6/458	78/23210	0.00443436	0.0369562	0.0284763	Esrrb/Gbe1/Sorbs1/Pck1/Extl1/Acadm	6
GO:1900046	BP	GO:1900046	regulation of hemostasis	6/458	78/23210	0.00443436	0.0369562	0.0284763	Cd36/F2/Tlr4/F2r/Prkg1/Abat	6
GO:0090130	BP	GO:0090130	tissue migration	13/458	284/23210	0.00445261	0.037029	0.0285324	Klf4/Hdac9/Hspb1/Prox1/Amotl1/Lgmn/Angpt1/Map4k4/Fgf7/Pik3r3/Dnaja4/Fgf1/Jun	13
GO:0030042	BP	GO:0030042	actin filament depolymerization	5/458	55/23210	0.00452857	0.0375004	0.0288956	Wdr1/Twf2/Lmod2/Actn2/Cfl2	5
GO:0050701	BP	GO:0050701	interleukin-1 secretion	5/458	55/23210	0.00452857	0.0375004	0.0288956	Cd36/Lpl/Casp4/Tlr4/Serpinb1a	5
GO:0007009	BP	GO:0007009	plasma membrane organization	7/458	104/23210	0.00457738	0.0378241	0.029145	Pacsin2/Myh10/Atp2a2/Micall1/Myh2/Trim72/Flot1	7
GO:0048017	BP	GO:0048017	inositol lipid-mediated signaling	9/458	160/23210	0.00460533	0.0379745	0.0292609	Klf4/Npr3/Angpt1/Cat/F2/Fbxl2/Dipk2a/F2r/Nlrc3	9
GO:1902117	BP	GO:1902117	positive regulation of organelle assembly	6/458	79/23210	0.00472079	0.0388442	0.0299311	Ralb/Prox1/Sdc4/Rp1/Mylk3/Cep120	6
GO:0005759	CC	GO:0005759	mitochondrial matrix	12/461	264/23436	0.00634466	0.0389977	0.0289086	Pdk1/Hadha/Acss1/Etfdh/Acat1/Etfa/Acaa2/Abat/Hadhb/Acadm/Mlycd/Hspa1b	12
GO:0012506	CC	GO:0012506	vesicle membrane	14/461	332/23436	0.00640869	0.0389977	0.0289086	Syn2/Amph/Unc13b/Atp2a2/Ccdc136/Anxa4/Wfs1/Rapgef1/Trim72/Dipk2a/Vamp8/Sv2b/Ryr3/Dtnbp1	14
GO:0031012	CC	GO:0031012	extracellular matrix	18/461	475/23436	0.00649962	0.0389977	0.0289086	Aspn/Fgf9/Ccdc80/Gsto1/Lamc2/Lamb3/F2/Ccn1/Anxa4/Zp2/Mamdc2/Lrrn1/Fgf1/P3h2/Serpinb1a/Mmrn1/Colq/Tnfrsf11b	18
GO:0043266	BP	GO:0043266	regulation of potassium ion transport	7/458	105/23210	0.00482321	0.0393207	0.0302982	Fhl1/Atp1b1/Casq2/Akap7/Lrrc52/Actn2/Prkg1	7
GO:0055017	BP	GO:0055017	cardiac muscle tissue growth	7/458	105/23210	0.00482321	0.0393207	0.0302982	Fgf9/Ppara/Pdlim5/Fgf1/Ncam1/Dipk2a/Prkg1	7
GO:0046461	BP	GO:0046461	neutral lipid catabolic process	4/458	35/23210	0.00482921	0.0393207	0.0302982	Plin5/Lpl/Pnpla2/Mgll	4
GO:0046464	BP	GO:0046464	acylglycerol catabolic process	4/458	35/23210	0.00482921	0.0393207	0.0302982	Plin5/Lpl/Pnpla2/Mgll	4
GO:1990774	BP	GO:1990774	tumor necrosis factor secretion	4/458	35/23210	0.00482921	0.0393207	0.0302982	Lpl/Mavs/Tlr4/Cyp2j6	4
GO:0043620	BP	GO:0043620	regulation of DNA-templated transcription in response to stress	5/458	56/23210	0.00489358	0.0395963	0.0305106	Cd36/Ankrd2/Ddit3/Atf3/Jun	5
GO:0051196	BP	GO:0051196	regulation of coenzyme metabolic process	5/458	56/23210	0.00489358	0.0395963	0.0305106	Pdk1/Pdk4/Esrrb/Ppara/Coq3	5
GO:0090303	BP	GO:0090303	positive regulation of wound healing	5/458	56/23210	0.00489358	0.0395963	0.0305106	Cd36/F2/Plpp3/Tlr4/F2r	5
GO:0034655	BP	GO:0034655	nucleobase-containing compound catabolic process	17/458	425/23210	0.00493329	0.039683	0.0305774	Carhsp1/Mapkapk2/Esrrb/Samd4/Ppara/Pcbp4/Cidea/Xrn2/Cda/Dffa/Nudt7/Acat1/Lsm3/Cirbp/Pde5a/Qk/Mlycd	17
GO:0035966	BP	GO:0035966	response to topologically incorrect protein	8/458	133/23210	0.00496358	0.039683	0.0305774	Hspb1/Hspa1l/Ddit3/Atf3/Wfs1/Hspa2/Hspa1b/Hspa1a	8
GO:0009152	BP	GO:0009152	purine ribonucleotide biosynthetic process	11/458	223/23210	0.00496388	0.039683	0.0305774	Ampd3/Pdk1/Slc25a13/Pdk4/Esrrb/Ppara/Acss1/Acss2/Acat1/Pank1/Mlycd	11
GO:0034330	BP	GO:0034330	cell junction organization	12/458	255/23210	0.00496661	0.039683	0.0305774	Wdr1/Sdc4/Lims1/Sorbs1/Map4k4/Dst/Rapgef1/F2r/Actn2/Cdh22/Mpp7/Flot1	12
GO:0032635	BP	GO:0032635	interleukin-6 production	9/458	162/23210	0.00499155	0.039683	0.0305774	Cd36/Lpl/Mapkapk2/Arhgef2/Socs5/Mavs/Tlr4/F2r/Nlrc3	9
GO:0045722	BP	GO:0045722	positive regulation of gluconeogenesis	3/458	18/23210	0.00499606	0.039683	0.0305774	Arpp19/Ppara/Dgat2	3
GO:0046321	BP	GO:0046321	positive regulation of fatty acid oxidation	3/458	18/23210	0.00499606	0.039683	0.0305774	Plin5/Ppara/Mlycd	3
GO:0051608	BP	GO:0051608	histamine transport	3/458	18/23210	0.00499606	0.039683	0.0305774	Snx4/Slc22a3/Vamp8	3
GO:1903909	BP	GO:1903909	regulation of receptor clustering	3/458	18/23210	0.00499606	0.039683	0.0305774	Sorbs1/Fzd9/Musk	3
GO:0022406	BP	GO:0022406	membrane docking	6/458	80/23210	0.00502059	0.0397966	0.030665	Ralb/Rab15/Unc13b/Ndrg4/Ncam1/Vamp8	6
GO:0071617	MF	GO:0071617	lysophospholipid acyltransferase activity	3/461	14/22710	0.00256051	0.0408517	0.0336296	Agpat3/Agpat2/Gpat3	3
GO:0050994	BP	GO:0050994	regulation of lipid catabolic process	5/458	57/23210	0.00527899	0.0417598	0.0321776	Plin5/Cidea/Pnpla2/Dbi/Mlycd	5
GO:0032868	BP	GO:0032868	response to insulin	11/458	225/23210	0.00530157	0.0418534	0.0322498	Hdac9/Lpl/Pdk4/Ppara/Sorbs1/Hadha/Pck1/Pik3r3/Prkcz/Slc27a1/Trim72	11
GO:0050818	BP	GO:0050818	regulation of coagulation	6/458	81/23210	0.00533414	0.0420252	0.0323822	Cd36/F2/Tlr4/F2r/Prkg1/Abat	6
GO:1902905	BP	GO:1902905	positive regulation of supramolecular fiber organization	10/458	195/23210	0.00554208	0.0435753	0.0335766	Wdr1/Prox1/Sdc4/Rhobtb1/Iqgap2/Lmod2/Mylk3/Actn2/Gda/Cfl2	10
GO:0042805	MF	GO:0042805	actinin binding	5/461	48/22710	0.00281648	0.0439371	0.0361695	Myot/Pdlim5/Myom3/Nrap/Pdlim1	5
GO:0035725	BP	GO:0035725	sodium ion transmembrane transport	7/458	108/23210	0.00562052	0.0441029	0.0339831	Slmap/Atp1b1/Stom/Atp1a1/Slc9a7/Fxyd6/Scn2a	7
GO:0098930	BP	GO:0098930	axonal transport	5/458	58/23210	0.00568537	0.044522	0.0343061	Hspb1/Dst/Map1a/Uchl1/Dtnbp1	5
GO:0042594	BP	GO:0042594	response to starvation	9/458	166/23210	0.00583905	0.0449724	0.0346531	Ralb/Pdk4/Dsc2/Ddit3/Atf3/Pck1/Gabarapl1/Jun/Acadm	9
GO:0006071	BP	GO:0006071	glycerol metabolic process	3/458	19/23210	0.00584687	0.0449724	0.0346531	Pck1/Coq3/Dgat2	3
GO:0010447	BP	GO:0010447	response to acidic pH	3/458	19/23210	0.00584687	0.0449724	0.0346531	Lgmn/Pck1/Rab11fip5	3
GO:0031998	BP	GO:0031998	regulation of fatty acid beta-oxidation	3/458	19/23210	0.00584687	0.0449724	0.0346531	Plin5/Dbi/Mlycd	3
GO:0035994	BP	GO:0035994	response to muscle stretch	3/458	19/23210	0.00584687	0.0449724	0.0346531	Fos/Ankrd2/Jun	3
GO:0051956	BP	GO:0051956	negative regulation of amino acid transport	3/458	19/23210	0.00584687	0.0449724	0.0346531	Gabbr1/Prkg1/Abat	3
GO:0061081	BP	GO:0061081	positive regulation of myeloid leukocyte cytokine production involved in immune response	3/458	19/23210	0.00584687	0.0449724	0.0346531	Cd36/Mavs/Tlr4	3
GO:0098840	BP	GO:0098840	protein transport along microtubule	3/458	19/23210	0.00584687	0.0449724	0.0346531	Hspb1/Stau2/Map1a	3
GO:0099118	BP	GO:0099118	microtubule-based protein transport	3/458	19/23210	0.00584687	0.0449724	0.0346531	Hspb1/Stau2/Map1a	3
GO:0002753	BP	GO:0002753	cytoplasmic pattern recognition receptor signaling pathway	4/458	37/23210	0.00590614	0.0453386	0.0349353	Erbin/Mavs/Tlr4/Otulin	4
GO:0007409	BP	GO:0007409	axonogenesis	18/458	470/23210	0.00603259	0.0462182	0.035613	Cyfip2/Myh10/Enah/Twf2/Tnfrsf12a/Myot/Ablim1/Myo5b/Dst/Map1a/Uchl1/Mycbp2/Mgll/Ncam1/Flrt2/B4galt6/Flot1/Lgi1	18
GO:0031970	CC	GO:0031970	organelle envelope lumen	6/461	88/23436	0.00782859	0.0463191	0.0343359	Micu1/Nln/Micu2/Timm10/Cat/Dusp18	6
GO:0033267	CC	GO:0033267	axon part	17/461	448/23436	0.00793866	0.046327	0.0343417	Ppp2ca/Myh10/Amph/Twf2/Gabbr1/Map1a/Tpm3/Unc13b/Prkcz/Myh14/Mgll/Inpp5j/Ncam1/Rapgef4/Dtnbp1/Kcnma1/Scn2a	17
GO:0010524	BP	GO:0010524	positive regulation of calcium ion transport into cytosol	5/458	59/23210	0.00611331	0.0467446	0.0360187	Gstm7/Gsto1/Dbi/F2/F2r	5
GO:0043542	BP	GO:0043542	endothelial cell migration	10/458	198/23210	0.00615376	0.0469616	0.0361859	Klf4/Hdac9/Hspb1/Prox1/Amotl1/Lgmn/Angpt1/Pik3r3/Dnaja4/Fgf1	10
GO:0051222	BP	GO:0051222	positive regulation of protein transport	17/458	435/23210	0.00618017	0.0470709	0.0362701	Cd36/Hspa1l/Lpl/Myh10/Xpo4/Stom/Unc13b/Prkcz/Ipo5/Casp4/Mavs/Tlr4/F2r/Rapgef4/Vamp8/Cyp2j6/Abat	17
GO:0044448	CC	GO:0044448	cell cortex part	10/461	208/23436	0.00840438	0.048382	0.0358651	Wdr1/Myl12a/Myo5b/Tpm3/Unc13b/Prkcz/Myh2/Rims4/Actn2/Flot1	10
GO:0070507	BP	GO:0070507	regulation of microtubule cytoskeleton organization	10/458	199/23210	0.00636892	0.0484138	0.0373048	Rp1/Dst/Map1a/Chmp4c/Arhgef2/Inpp5j/Cep120/Gda/Hspa1b/Hspa1a	10
GO:0002793	BP	GO:0002793	positive regulation of peptide secretion	14/458	331/23210	0.00641228	0.0486426	0.0374811	Cd36/Lpl/Myh10/Gabbr1/Unc13b/Prkcz/Casp4/Mavs/Tlr4/F2r/Rapgef4/Vamp8/Cyp2j6/Abat	14
GO:0006836	BP	GO:0006836	neurotransmitter transport	13/458	297/23210	0.00642402	0.0486426	0.0374811	Syn2/Slc25a13/Snx4/Slc22a3/Gabbr1/Unc13b/Atp2a2/Rims4/Vamp8/Sv2b/Dtnbp1/Abat/Flot1	13
GO:0019888	MF	GO:0019888	protein phosphatase regulator activity	6/461	71/22710	0.00318755	0.0486448	0.040045	Arpp19/Rcan1/Ppp1r27/Smtnl1/Dmpk/Rcan2	6
GO:0043523	BP	GO:0043523	regulation of neuron apoptotic process	12/458	264/23210	0.00649648	0.0489318	0.037704	Nqo1/Lgmn/Retreg1/Angpt1/Ddit3/Egln3/Wfs1/F2r/Fzd9/Jun/Musk/Kcnma1	12
GO:1900026	BP	GO:1900026	positive regulation of substrate adhesion-dependent cell spreading	4/458	38/23210	0.00649993	0.0489318	0.037704	Lims1/Net1/Nedd9/Unc13d	4
GO:1904645	BP	GO:1904645	response to amyloid-beta	4/458	38/23210	0.00649993	0.0489318	0.037704	Cd36/Lgmn/Casp4/Tlr4	4
GO:0032388	BP	GO:0032388	positive regulation of intracellular transport	10/458	200/23210	0.00658989	0.0495132	0.038152	Hspa1l/Xpo4/Snx4/Stom/Unc13b/Ipo5/Mavs/Vamp8/Actn2/Strit1	10
GO:0001894	BP	GO:0001894	tissue homeostasis	11/458	232/23210	0.00662867	0.0496131	0.0382289	Pdk4/Esrrb/Homer2/Rp1/Fgf7/Map1a/Car2/Tlr4/F2r/Cytl1/Tnfrsf11b	11
GO:0009260	BP	GO:0009260	ribonucleotide biosynthetic process	11/458	232/23210	0.00662867	0.0496131	0.0382289	Ampd3/Pdk1/Slc25a13/Pdk4/Esrrb/Ppara/Acss1/Acss2/Acat1/Pank1/Mlycd	11

## Sheet: REViGO_BP
term_ID	description	frequency	plot_X	plot_Y	plot_size	log10 p-value	uniqueness	dispensability	representative	eliminated
GO:0003012	muscle system process	0.01643	-7.685	2.257	2.54	-12.3686	0.892	0	3012	0
GO:0014706	striated muscle tissue development	0.01823	-3.203	-1.701	2.585	-12.1746	0.914	0	14706	0
GO:0060415	muscle tissue morphogenesis	0.00389	null	null	1.919	-2.8078	0.823	0.965	14706	1
GO:0060537	muscle tissue development	0.01918	null	null	2.607	-11.7055	0.932	0.564	14706	1
GO:0055010	ventricular cardiac muscle tissue morphogenesis	0.00252	null	null	1.732	-2.7438	0.805	0.945	14706	1
GO:0055008	cardiac muscle tissue morphogenesis	0.00332	null	null	1.851	-3.2418	0.803	0.799	14706	1
GO:0003208	cardiac ventricle morphogenesis	0.0038	null	null	1.908	-2.4872	0.842	0.89	14706	1
GO:0003206	cardiac chamber morphogenesis	0.00632	null	null	2.127	-2.4639	0.835	0.811	14706	1
GO:0003229	ventricular cardiac muscle tissue development	0.00285	null	null	1.785	-2.3996	0.841	0.786	14706	1
GO:0003231	cardiac ventricle development	0.00646	null	null	2.137	-2.0065	0.841	0.937	14706	1
GO:0007519	skeletal muscle tissue development	0.00845	null	null	2.253	-2.9699	0.812	0.884	14706	1
GO:0048738	cardiac muscle tissue development	0.01011	null	null	2.33	-8.4401	0.827	0.902	14706	1
GO:0030258	lipid modification	0.00916	2.821	7.333	2.288	-12.1746	0.788	0	30258	0
GO:0072329	monocarboxylic acid catabolic process	0.0047	null	null	2	-6.9355	0.78	0.858	30258	1
GO:0072330	monocarboxylic acid biosynthetic process	0.00836	null	null	2.248	-2.3398	0.769	0.809	30258	1
GO:0016042	lipid catabolic process	0.01301	null	null	2.439	-4.7352	0.79	0.603	30258	1
GO:0045834	positive regulation of lipid metabolic process	0.00613	null	null	2.114	-3.3165	0.771	0.556	30258	1
GO:0016054	organic acid catabolic process	0.00893	null	null	2.276	-3.6605	0.774	0.859	30258	1
GO:0046395	carboxylic acid catabolic process	0.00893	null	null	2.276	-3.6605	0.772	0.928	30258	1
GO:0019216	regulation of lipid metabolic process	0.01349	null	null	2.455	-4.6126	0.781	0.63	30258	1
GO:0044242	cellular lipid catabolic process	0.0085	null	null	2.255	-5.0585	0.766	0.832	30258	1
GO:0009062	fatty acid catabolic process	0.00394	null	null	1.924	-7.1215	0.748	0.746	30258	1
GO:0045017	glycerolipid biosynthetic process	0.00679	null	null	2.158	-3.1468	0.766	0.816	30258	1
GO:0006650	glycerophospholipid metabolic process	0.00992	null	null	2.322	-2.9351	0.746	0.872	30258	1
GO:0046463	acylglycerol biosynthetic process	0.00147	null	null	1.505	-3.5326	0.787	0.886	30258	1
GO:0046460	neutral lipid biosynthetic process	0.00147	null	null	1.505	-3.5326	0.792	0.886	30258	1
GO:0006656	phosphatidylcholine biosynthetic process	0.00076	null	null	1.23	-2.2192	0.774	0.672	30258	1
GO:0046470	phosphatidylcholine metabolic process	0.00161	null	null	1.544	-1.9979	0.776	0.72	30258	1
GO:0019395	fatty acid oxidation	0.00399	null	null	1.929	-9.6364	0.758	0.747	30258	1
GO:0019432	triglyceride biosynthetic process	0.00138	null	null	1.477	-2.8493	0.788	0.993	30258	1
GO:0046486	glycerolipid metabolic process	0.01429	null	null	2.48	-6.5391	0.78	0.725	30258	1
GO:0046889	positive regulation of lipid biosynthetic process	0.0028	null	null	1.778	-2.1147	0.766	0.774	30258	1
GO:0046890	regulation of lipid biosynthetic process	0.00636	null	null	2.13	-2.5117	0.768	0.837	30258	1
GO:0046854	phosphatidylinositol phosphorylation	0.00161	null	null	1.544	-1.9559	0.77	0.778	30258	1
GO:0034440	lipid oxidation	0.00408	null	null	1.94	-9.5157	0.793	0.843	30258	1
GO:0046839	phospholipid dephosphorylation	0.00166	null	null	1.556	-2.0302	0.791	0.78	30258	1
GO:0033539	fatty acid beta-oxidation using acyl-CoA dehydrogenase	0.00043	null	null	1	-1.8633	0.78	0.825	30258	1
GO:0006639	acylglycerol metabolic process	0.00513	null	null	2.037	-4.224	0.784	0.607	30258	1
GO:0006638	neutral lipid metabolic process	0.00522	null	null	2.045	-4.1612	0.798	0.609	30258	1
GO:0006641	triglyceride metabolic process	0.00432	null	null	1.964	-3.1219	0.787	0.975	30258	1
GO:0006631	fatty acid metabolic process	0.01653	null	null	2.543	-11.3655	0.74	0.688	30258	1
GO:0006635	fatty acid beta-oxidation	0.00294	null	null	1.799	-7.0044	0.746	0.965	30258	1
GO:0006633	fatty acid biosynthetic process	0.00617	null	null	2.117	-1.7955	0.741	0.885	30258	1
GO:0090208	positive regulation of triglyceride metabolic process	0.00095	null	null	1.322	-2.5459	0.768	0.855	30258	1
GO:0044282	small molecule catabolic process	0.01249	null	null	2.422	-4.1593	0.805	0.752	30258	1
GO:0046320	regulation of fatty acid oxidation	0.00123	null	null	1.431	-3.7211	0.75	0.897	30258	1
GO:0001676	long-chain fatty acid metabolic process	0.00423	null	null	1.954	-2.6735	0.766	0.751	30258	1
GO:0046834	lipid phosphorylation	0.00214	null	null	1.663	-2.2013	0.789	0.797	30258	1
GO:0031589	cell-substrate adhesion	0.01396	1.136	1.794	2.47	-3.3146	0.988	0	31589	0
GO:0010810	regulation of cell-substrate adhesion	0.00831	null	null	2.246	-1.8877	0.942	0.839	31589	1
GO:0010811	positive regulation of cell-substrate adhesion	0.00522	null	null	2.045	-3.5326	0.923	0.533	31589	1
GO:0042391	regulation of membrane potential	0.01819	-3.585	6.641	2.584	-4.7352	0.892	0	42391	0
GO:0070588	calcium ion transmembrane transport	0.01249	-2.455	3.521	2.422	-5.9208	0.746	0	70588	0
GO:1903170	negative regulation of calcium ion transmembrane transport	0.00138	null	null	1.477	-3.3427	0.702	0.914	70588	1
GO:1903169	regulation of calcium ion transmembrane transport	0.00565	null	null	2.079	-3.7779	0.692	0.831	70588	1
GO:0006813	potassium ion transport	0.01035	null	null	2.34	-1.9745	0.78	0.704	70588	1
GO:0006816	calcium ion transport	0.01752	null	null	2.568	-5.0195	0.754	0.91	70588	1
GO:0071805	potassium ion transmembrane transport	0.00874	null	null	2.267	-2.1659	0.71	0.858	70588	1
GO:2001257	regulation of cation channel activity	0.00513	null	null	2.037	-2.104	0.699	0.935	70588	1
GO:0071804	cellular potassium ion transport	0.00874	null	null	2.267	-2.1659	0.725	0.954	70588	1
GO:0006851	mitochondrial calcium ion transport	0.00066	null	null	1.176	-2.2192	0.806	0.679	70588	1
GO:0051280	negative regulation of release of sequestered calcium ion into cytosol	0.00043	null	null	1	-1.7814	0.634	0.908	70588	1
GO:0051281	positive regulation of release of sequestered calcium ion into cytosol	0.00161	null	null	1.544	-1.8361	0.606	0.91	70588	1
GO:0036444	mitochondrial calcium uptake	0.00043	null	null	1	-2.9351	0.793	0.655	70588	1
GO:0032411	positive regulation of transporter activity	0.00337	null	null	1.857	-2.0292	0.763	0.801	70588	1
GO:0032412	regulation of ion transmembrane transporter activity	0.00859	null	null	2.26	-3.8016	0.697	0.886	70588	1
GO:0070838	divalent metal ion transport	0.01999	null	null	2.625	-4.6498	0.751	0.962	70588	1
GO:0032410	negative regulation of transporter activity	0.00285	null	null	1.785	-2.4597	0.756	0.766	70588	1
GO:0032413	negative regulation of ion transmembrane transporter activity	0.00247	null	null	1.724	-2.7458	0.705	0.917	70588	1
GO:0032414	positive regulation of ion transmembrane transporter activity	0.00304	null	null	1.813	-2.1659	0.706	0.941	70588	1
GO:0070296	sarcoplasmic reticulum calcium ion transport	0.00114	null	null	1.398	-5.202	0.801	0.712	70588	1
GO:0051926	negative regulation of calcium ion transport	0.00223	null	null	1.681	-2.3398	0.706	0.8	70588	1
GO:0051928	positive regulation of calcium ion transport	0.0047	null	null	2	-1.7955	0.698	0.875	70588	1
GO:1904427	positive regulation of calcium ion transmembrane transport	0.00252	null	null	1.732	-2.4597	0.695	0.926	70588	1
GO:0051924	regulation of calcium ion transport	0.00954	null	null	2.305	-2.6135	0.699	0.88	70588	1
GO:1901018	positive regulation of potassium ion transmembrane transporter activity	0.00062	null	null	1.146	-2.4872	0.689	0.856	70588	1
GO:1901019	regulation of calcium ion transmembrane transporter activity	0.00318	null	null	1.833	-3.6643	0.69	0.892	70588	1
GO:1901020	negative regulation of calcium ion transmembrane transporter activity	0.00119	null	null	1.415	-3.9998	0.693	0.715	70588	1
GO:1901016	regulation of potassium ion transmembrane transporter activity	0.00199	null	null	1.633	-2.4961	0.674	0.728	70588	1
GO:0070509	calcium ion import	0.0075	null	null	2.201	-1.7632	0.769	0.857	70588	1
GO:1901021	positive regulation of calcium ion transmembrane transporter activity	0.00123	null	null	1.431	-1.9124	0.698	0.871	70588	1
GO:0010959	regulation of metal ion transport	0.01534	null	null	2.511	-4.58	0.707	0.737	70588	1
GO:0034763	negative regulation of transmembrane transport	0.0038	null	null	1.908	-1.8059	0.741	0.716	70588	1
GO:0034764	positive regulation of transmembrane transport	0.00527	null	null	2.049	-2.3729	0.741	0.55	70588	1
GO:0034765	regulation of ion transmembrane transport	0.01857	null	null	2.593	-4.5735	0.695	0.855	70588	1
GO:0034766	negative regulation of ion transmembrane transport	0.00351	null	null	1.875	-1.8583	0.712	0.969	70588	1
GO:0034767	positive regulation of ion transmembrane transport	0.00499	null	null	2.025	-2.3692	0.71	0.974	70588	1
GO:0022898	regulation of transmembrane transporter activity	0.00883	null	null	2.272	-3.6812	0.723	0.976	70588	1
GO:0072511	divalent inorganic cation transport	0.02013	null	null	2.628	-4.6108	0.782	0.686	70588	1
GO:1990542	mitochondrial transmembrane transport	0.00228	null	null	1.69	-2.6694	0.843	0.506	70588	1
GO:1901379	regulation of potassium ion transmembrane transport	0.0029	null	null	1.792	-1.8	0.678	0.923	70588	1
GO:1901381	positive regulation of potassium ion transmembrane transport	0.00119	null	null	1.415	-1.7722	0.685	0.927	70588	1
GO:0015672	monovalent inorganic cation transport	0.02389	null	null	2.702	-2.5957	0.778	0.744	70588	1
GO:0060401	cytosolic calcium ion transport	0.00627	null	null	2.124	-4.068	0.772	0.84	70588	1
GO:0043270	positive regulation of ion transport	0.01035	null	null	2.34	-3.562	0.719	0.798	70588	1
GO:0043268	positive regulation of potassium ion transport	0.00142	null	null	1.491	-2.0977	0.731	0.871	70588	1
GO:1904063	negative regulation of cation transmembrane transport	0.00299	null	null	1.806	-2.2108	0.704	0.953	70588	1
GO:1904064	positive regulation of cation transmembrane transport	0.00446	null	null	1.978	-2.6537	0.701	0.84	70588	1
GO:1904062	regulation of cation transmembrane transport	0.01116	null	null	2.373	-3.9998	0.702	0.914	70588	1
GO:1901894	regulation of calcium-transporting ATPase activity	0.00038	null	null	0.954	-2.9351	0.732	0.785	70588	1
GO:0061077	chaperone-mediated protein folding	0.00304	5.495	0.001	1.813	-3.5583	0.965	0.014	61077	0
GO:0042026	protein refolding	0.00095	null	null	1.322	-2.3206	0.967	0.751	61077	1
GO:0051084	'de novo' posttranslational protein folding	0.00095	null	null	1.322	-2.0706	0.966	0.908	61077	1
GO:0051085	chaperone mediated protein folding requiring cofactor	0.00071	null	null	1.204	-2.3206	0.966	0.735	61077	1
GO:0006458	'de novo' protein folding	0.00157	null	null	1.531	-2.0302	0.966	0.782	61077	1
GO:0006457	protein folding	0.00798	0.248	0.8	2.228	-1.9195	0.98	0.015	6457	0
GO:0050848	regulation of calcium-mediated signaling	0.00342	-2.496	-6.592	1.863	-4.2907	0.863	0.049	50848	0
GO:0048016	inositol phosphate-mediated signaling	0.00166	null	null	1.556	-3.3146	0.879	0.754	50848	1
GO:0050849	negative regulation of calcium-mediated signaling	0.00062	null	null	1.146	-4.2958	0.856	0.766	50848	1
GO:0019722	calcium-mediated signaling	0.00651	null	null	2.14	-3.2382	0.866	0.85	50848	1
GO:0070884	regulation of calcineurin-NFAT signaling cascade	0.00085	null	null	1.279	-3.413	0.873	0.785	50848	1
GO:0070885	negative regulation of calcineurin-NFAT signaling cascade	0.00024	null	null	0.778	-2.3869	0.863	0.873	50848	1
GO:0010882	regulation of cardiac muscle contraction by calcium ion signaling	0.00057	null	null	1.114	-2.5626	0.751	0.761	50848	1
GO:0033173	calcineurin-NFAT signaling cascade	0.00119	null	null	1.415	-2.9251	0.877	0.975	50848	1
GO:0097720	calcineurin-mediated signaling	0.00119	null	null	1.415	-2.7902	0.88	0.806	50848	1
GO:0006637	acyl-CoA metabolic process	0.00332	1.898	5.699	1.851	-5.9788	0.881	0.082	6637	0
GO:0044272	sulfur compound biosynthetic process	0.0048	null	null	2.009	-1.9195	0.913	0.778	6637	1
GO:0009108	coenzyme biosynthetic process	0.00461	null	null	1.991	-2.5506	0.911	0.837	6637	1
GO:0006732	coenzyme metabolic process	0.01301	null	null	2.439	-4.2495	0.92	0.81	6637	1
GO:0035383	thioester metabolic process	0.00332	null	null	1.851	-5.9788	0.927	0.753	6637	1
GO:0035384	thioester biosynthetic process	0.001	null	null	1.342	-3.5615	0.917	0.902	6637	1
GO:0071616	acyl-CoA biosynthetic process	0.001	null	null	1.342	-3.5615	0.882	0.984	6637	1
GO:0006085	acetyl-CoA biosynthetic process	0.00081	null	null	1.255	-4.2351	0.883	0.887	6637	1
GO:0006084	acetyl-CoA metabolic process	0.00142	null	null	1.491	-5.9031	0.889	0.928	6637	1
GO:0051188	cofactor biosynthetic process	0.00655	null	null	2.143	-2.1185	0.911	0.869	6637	1
GO:0031032	actomyosin structure organization	0.00831	2.167	-2.423	2.246	-5.5768	0.876	0.083	31032	0
GO:0033275	actin-myosin filament sliding	0.00047	null	null	1.041	-2.8096	0.895	0.813	31032	1
GO:0070252	actin-mediated cell contraction	0.00351	null	null	1.875	-4.1593	0.879	0.642	31032	1
GO:1903115	regulation of actin filament-based movement	0.00157	null	null	1.531	-3.7481	0.763	0.893	31032	1
GO:0032970	regulation of actin filament-based process	0.01558	null	null	2.517	-2.962	0.855	0.749	31032	1
GO:0086003	cardiac muscle cell contraction	0.00261	null	null	1.748	-1.796	0.75	0.933	31032	1
GO:0007015	actin filament organization	0.01643	null	null	2.54	-2.175	0.868	0.81	31032	1
GO:0031109	microtubule polymerization or depolymerization	0.00427	null	null	1.959	-2.0447	0.908	0.533	31032	1
GO:0030049	muscle filament sliding	0.00038	null	null	0.954	-3.0996	0.8	0.8	31032	1
GO:0030048	actin filament-based movement	0.00437	null	null	1.968	-4.7352	0.886	0.656	31032	1
GO:1901615	organic hydroxy compound metabolic process	0.01918	1.378	3.285	2.607	-2.348	0.955	0.084	1901615	0
GO:0014823	response to activity	0.00285	4.292	-0.782	1.785	-2.0706	0.973	0.085	14823	0
GO:0070997	neuron death	0.01501	2.384	0.511	2.501	-1.8284	0.922	0.088	70997	0
GO:0009266	response to temperature stimulus	0.00722	2.714	-4.056	2.185	-3.7211	0.963	0.093	9266	0
GO:0009409	response to cold	0.00233	null	null	1.699	-1.872	0.952	0.852	9266	1
GO:0009408	response to heat	0.00437	null	null	1.968	-1.9045	0.95	0.554	9266	1
GO:0001666	response to hypoxia	0.01287	null	null	2.435	-1.9894	0.948	0.618	9266	1
GO:0044262	cellular carbohydrate metabolic process	0.01206	4.837	1.253	2.407	-5.2306	0.893	0.094	44262	0
GO:0046364	monosaccharide biosynthetic process	0.00375	null	null	1.903	-2.3996	0.791	0.851	44262	1
GO:0016051	carbohydrate biosynthetic process	0.00836	null	null	2.248	-3.0402	0.807	0.775	44262	1
GO:0010675	regulation of cellular carbohydrate metabolic process	0.00655	null	null	2.143	-2.894	0.851	0.944	44262	1
GO:0019318	hexose metabolic process	0.01035	null	null	2.34	-2.5109	0.793	0.943	44262	1
GO:0019319	hexose biosynthetic process	0.00351	null	null	1.875	-1.9983	0.791	0.981	44262	1
GO:0046838	phosphorylated carbohydrate dephosphorylation	0.00052	null	null	1.079	-2.3085	0.884	0.596	44262	1
GO:0006006	glucose metabolic process	0.00878	null	null	2.27	-3.0402	0.795	0.796	44262	1
GO:0010907	positive regulation of glucose metabolic process	0.00204	null	null	1.643	-1.7722	0.769	0.828	44262	1
GO:0010906	regulation of glucose metabolic process	0.00527	null	null	2.049	-3.0996	0.769	0.906	44262	1
GO:0006109	regulation of carbohydrate metabolic process	0.00755	null	null	2.204	-2.2454	0.863	0.766	44262	1
GO:0006094	gluconeogenesis	0.00337	null	null	1.857	-2.0668	0.792	0.868	44262	1
GO:0005996	monosaccharide metabolic process	0.01178	null	null	2.396	-2.4872	0.794	0.826	44262	1
GO:0043255	regulation of carbohydrate biosynthetic process	0.00437	null	null	1.968	-1.9045	0.785	0.908	44262	1
GO:0006790	sulfur compound metabolic process	0.01287	6.924	0.528	2.435	-3.5232	0.943	0.097	6790	0
GO:0051090	regulation of sequence-specific DNA binding transcription factor activity	0.01615	5.161	3.471	2.533	-2.5518	0.841	0.101	51090	0
GO:0042060	wound healing	0.01833	1.279	-7.126	2.588	-3.428	0.945	0.11	42060	0
GO:1900048	positive regulation of hemostasis	0.00109	null	null	1.38	-1.8	0.892	0.816	42060	1
GO:0030194	positive regulation of blood coagulation	0.00109	null	null	1.38	-1.8	0.778	0.681	42060	1
GO:1903034	regulation of response to wounding	0.00717	null	null	2.182	-1.9416	0.897	0.824	42060	1
GO:0050881	musculoskeletal movement	0.00228	-7.957	-0.196	1.69	-4.0491	0.907	0.122	50881	0
GO:0003009	skeletal muscle contraction	0.00166	null	null	1.556	-4.2076	0.826	0.972	50881	1
GO:0010035	response to inorganic substance	0.02232	3.808	-5.66	2.673	-3.2418	0.962	0.126	10035	0
GO:0070493	thrombin-activated receptor signaling pathway	0.00052	-0.914	-5.223	1.079	-1.8633	0.921	0.13	70493	0
GO:0050879	multicellular organismal movement	0.00228	-7.553	0.279	1.69	-4.0491	0.912	0.15	50879	0
GO:0032611	interleukin-1 beta production	0.00256	-6.893	-0.825	1.74	-2.2979	0.88	0.152	32611	0
GO:0032760	positive regulation of tumor necrosis factor production	0.00304	null	null	1.813	-2.009	0.814	0.943	32611	1
GO:0071706	tumor necrosis factor superfamily cytokine production	0.00551	null	null	2.068	-2.0706	0.875	0.657	32611	1
GO:0001818	negative regulation of cytokine production	0.01011	null	null	2.33	-2.0283	0.793	0.721	32611	1
GO:0032612	interleukin-1 production	0.00304	null	null	1.813	-1.8799	0.881	0.622	32611	1
GO:0032640	tumor necrosis factor production	0.00537	null	null	2.057	-2.1185	0.868	0.99	32611	1
GO:0032651	regulation of interleukin-1 beta production	0.00199	null	null	1.633	-2.0422	0.841	0.949	32611	1
GO:0032680	regulation of tumor necrosis factor production	0.00532	null	null	2.053	-2.1659	0.824	0.612	32611	1
GO:0032677	regulation of interleukin-8 production	0.00266	null	null	1.756	-1.7749	0.84	0.635	32611	1
GO:1903557	positive regulation of tumor necrosis factor superfamily cytokine production	0.00309	null	null	1.82	-1.9918	0.814	0.942	32611	1
GO:1903555	regulation of tumor necrosis factor superfamily cytokine production	0.00541	null	null	2.061	-2.1342	0.824	0.989	32611	1
GO:0035637	multicellular organismal signaling	0.00579	-6.426	-3.321	2.09	-2.1185	0.894	0.165	35637	0
GO:0010743	regulation of macrophage derived foam cell differentiation	0.001	-2.61	-1.439	1.342	-2.0283	0.879	0.17	10743	0
GO:0010742	macrophage derived foam cell differentiation	0.00119	null	null	1.415	-1.8	0.902	0.98	10743	1
GO:0035418	protein localization to synapse	0.00128	-2.975	2.95	1.447	-1.7814	0.902	0.174	35418	0
GO:0007528	neuromuscular junction development	0.00237	0.962	-1.993	1.708	-2.6537	0.914	0.175	7528	0
GO:0050807	regulation of synapse organization	0.00603	null	null	2.107	-2.3127	0.832	0.783	7528	1
GO:0071340	skeletal muscle acetylcholine-gated channel clustering	0.00057	null	null	1.114	-2.5626	0.829	0.792	7528	1
GO:1904396	regulation of neuromuscular junction development	0.00043	null	null	1	-2.6735	0.861	0.629	7528	1
GO:0043244	regulation of protein complex disassembly	0.00408	4.603	-2.287	1.94	-2.1414	0.876	0.184	43244	0
GO:0030836	positive regulation of actin filament depolymerization	0.00057	null	null	1.114	-1.7814	0.809	0.776	43244	1
GO:0051261	protein depolymerization	0.00484	null	null	2.013	-2.119	0.9	0.929	43244	1
GO:0051260	protein homooligomerization	0.01363	null	null	2.459	-2.0302	0.946	0.547	43244	1
GO:0043624	cellular protein complex disassembly	0.0057	null	null	2.083	-1.7678	0.899	0.959	43244	1
GO:1901879	regulation of protein depolymerization	0.00356	null	null	1.881	-2.2653	0.877	0.937	43244	1
GO:0050808	synapse organization	0.01235	3.241	-2.45	2.417	-2.0175	0.911	0.206	50808	0
GO:0035265	organ growth	0.00741	-6.135	-1.403	2.196	-1.8353	0.886	0.208	35265	0
GO:0022411	cellular component disassembly	0.01501	0.473	-2.314	2.501	-1.9777	0.909	0.22	22411	0
GO:0019439	aromatic compound catabolic process	0.01415	4.363	4.032	2.476	-2.0292	0.9	0.239	19439	0
GO:0042692	muscle cell differentiation	0.01899	-3.947	-2.867	2.603	-10.9914	0.828	0.253	42692	0
GO:0060538	skeletal muscle organ development	0.00883	null	null	2.272	-3.7814	0.823	0.79	42692	1
GO:0030239	myofibril assembly	0.0029	null	null	1.792	-9.6655	0.798	0.89	42692	1
GO:0055013	cardiac muscle cell development	0.00304	null	null	1.813	-6.7235	0.773	0.894	42692	1
GO:0055001	muscle cell development	0.00788	null	null	2.223	-11.3098	0.835	0.844	42692	1
GO:0055002	striated muscle cell development	0.00708	null	null	2.176	-11.2076	0.83	0.834	42692	1
GO:0055003	cardiac myofibril assembly	0.00076	null	null	1.23	-3.4932	0.76	0.874	42692	1
GO:0048644	muscle organ morphogenesis	0.00427	null	null	1.959	-3.1801	0.829	0.729	42692	1
GO:0007517	muscle organ development	0.01724	null	null	2.561	-9.5157	0.815	0.856	42692	1
GO:0010830	regulation of myotube differentiation	0.00256	null	null	1.74	-1.7749	0.823	0.838	42692	1
GO:0051146	striated muscle cell differentiation	0.01263	null	null	2.427	-11.3655	0.829	0.824	42692	1
GO:0051147	regulation of muscle cell differentiation	0.00822	null	null	2.241	-1.7955	0.81	0.848	42692	1
GO:0051153	regulation of striated muscle cell differentiation	0.00451	null	null	1.982	-1.9979	0.815	0.734	42692	1
GO:0045214	sarcomere organization	0.00214	null	null	1.663	-7.1226	0.802	0.866	42692	1
GO:0048747	muscle fiber development	0.00294	null	null	1.799	-2.3996	0.841	0.892	42692	1
GO:0090077	foam cell differentiation	0.00123	-4.376	-3.102	1.431	-1.7624	0.905	0.258	90077	0
GO:0034032	purine nucleoside bisphosphate metabolic process	0.00085	4.398	5.633	1.279	-5.9393	0.795	0.265	34032	0
GO:0033866	nucleoside bisphosphate biosynthetic process	0.00052	null	null	1.079	-3.7211	0.792	0.965	34032	1
GO:0033875	ribonucleoside bisphosphate metabolic process	0.00085	null	null	1.279	-5.9393	0.798	0.999	34032	1
GO:0034033	purine nucleoside bisphosphate biosynthetic process	0.00052	null	null	1.079	-3.7211	0.789	0.965	34032	1
GO:0034030	ribonucleoside bisphosphate biosynthetic process	0.00052	null	null	1.079	-3.7211	0.792	0.999	34032	1
GO:0006163	purine nucleotide metabolic process	0.02222	null	null	2.671	-3.7949	0.744	0.95	34032	1
GO:0009150	purine ribonucleotide metabolic process	0.02161	null	null	2.659	-4.1175	0.744	0.666	34032	1
GO:0009259	ribonucleotide metabolic process	0.02227	null	null	2.672	-3.9998	0.748	0.968	34032	1
GO:0006644	phospholipid metabolic process	0.01558	null	null	2.517	-3.5918	0.745	0.74	34032	1
GO:0019693	ribose phosphate metabolic process	0.02275	null	null	2.681	-3.7641	0.874	0.776	34032	1
GO:0072523	purine-containing compound catabolic process	0.00223	null	null	1.681	-2.5711	0.896	0.731	34032	1
GO:0051561	positive regulation of mitochondrial calcium ion concentration	0.00047	-3.125	6.842	1.041	-4.1343	0.845	0.269	51561	0
GO:0055074	calcium ion homeostasis	0.01828	null	null	2.587	-2.9301	0.842	0.964	51561	1
GO:0055067	monovalent inorganic cation homeostasis	0.00622	null	null	2.121	-2.0065	0.863	0.751	51561	1
GO:0051209	release of sequestered calcium ion into cytosol	0.0047	null	null	2	-2.6681	0.612	0.992	51561	1
GO:0051208	sequestering of calcium ion	0.0048	null	null	2.009	-3.1219	0.746	0.958	51561	1
GO:0051279	regulation of release of sequestered calcium ion into cytosol	0.00313	null	null	1.826	-2.4872	0.598	0.956	51561	1
GO:0051283	negative regulation of sequestering of calcium ion	0.0047	null	null	2	-2.6135	0.692	0.993	51561	1
GO:0051282	regulation of sequestering of calcium ion	0.00475	null	null	2.004	-3.1466	0.699	0.837	51561	1
GO:0006874	cellular calcium ion homeostasis	0.01771	null	null	2.573	-3.117	0.794	0.672	51561	1
GO:0010522	regulation of calcium ion transport into cytosol	0.00375	null	null	1.903	-1.9209	0.625	0.941	51561	1
GO:0097553	calcium ion transmembrane import into cytosol	0.00489	null	null	2.017	-2.2108	0.642	0.84	51561	1
GO:0014808	release of sequestered calcium ion into cytosol by sarcoplasmic reticulum	0.0009	null	null	1.301	-2.9301	0.655	0.975	51561	1
GO:0051560	mitochondrial calcium ion homeostasis	0.001	null	null	1.342	-2.4872	0.836	0.718	51561	1
GO:0010880	regulation of release of sequestered calcium ion into cytosol by sarcoplasmic reticulum	0.00071	null	null	1.204	-3.117	0.637	0.844	51561	1
GO:0072503	cellular divalent inorganic cation homeostasis	0.01885	null	null	2.6	-3.1902	0.794	0.96	51561	1
GO:0030004	cellular monovalent inorganic cation homeostasis	0.00427	null	null	1.959	-2.0453	0.823	0.752	51561	1
GO:0060314	regulation of ryanodine-sensitive calcium-release channel activity	0.00076	null	null	1.23	-2.3869	0.577	0.848	51561	1
GO:1903514	calcium ion transport from endoplasmic reticulum to cytosol	0.00095	null	null	1.322	-2.8447	0.695	0.715	51561	1
GO:0060402	calcium ion transport into cytosol	0.00575	null	null	2.086	-1.8542	0.651	0.962	51561	1
GO:0010889	regulation of sequestering of triglyceride	0.00057	-4.04	5.207	1.114	-3.9893	0.794	0.273	10889	0
GO:0030730	sequestering of triglyceride	0.00071	null	null	1.204	-3.5615	0.829	0.767	10889	1
GO:0019915	lipid storage	0.00347	null	null	1.869	-2.1479	0.811	0.644	10889	1
GO:0010884	positive regulation of lipid storage	0.00104	null	null	1.362	-1.9713	0.78	0.871	10889	1
GO:0010883	regulation of lipid storage	0.00223	null	null	1.681	-2.4872	0.773	0.846	10889	1
GO:0009636	response to toxic substance	0.01002	4.65	-5.585	2.326	-2.4534	0.965	0.28	9636	0
GO:0006839	mitochondrial transport	0.0122	-3.222	3.731	2.412	-2.8393	0.874	0.284	6839	0
GO:0010927	cellular component assembly involved in morphogenesis	0.00475	-2.544	-2.884	2.004	-7.5436	0.873	0.284	10927	0
GO:0055006	cardiac cell development	0.00337	-6.16	-2.283	1.857	-6.3969	0.813	0.284	55006	0
GO:0060419	heart growth	0.00351	null	null	1.875	-2.1659	0.85	0.662	55006	1
GO:0003007	heart morphogenesis	0.01201	null	null	2.405	-2.4993	0.83	0.748	55006	1
GO:0035051	cardiocyte differentiation	0.00689	null	null	2.164	-4.2958	0.812	0.659	55006	1
GO:0055015	ventricular cardiac muscle cell development	0.00062	null	null	1.146	-2.9351	0.798	0.756	55006	1
GO:0055012	ventricular cardiac muscle cell differentiation	0.0009	null	null	1.301	-2.3085	0.795	0.778	55006	1
GO:0055007	cardiac muscle cell differentiation	0.00532	null	null	2.053	-5.5784	0.766	0.905	55006	1
GO:0003205	cardiac chamber development	0.00845	null	null	2.253	-2.1062	0.841	0.765	55006	1
GO:0010038	response to metal ion	0.01425	4.329	-5.565	2.479	-3.5615	0.964	0.293	10038	0
GO:0070431	nucleotide-binding oligomerization domain containing 2 signaling pathway	0.00047	-1.135	-6.75	1.041	-1.7814	0.872	0.297	70431	0
GO:0070423	nucleotide-binding oligomerization domain containing signaling pathway	0.00052	null	null	1.079	-1.7814	0.871	0.982	70431	1
GO:1901652	response to peptide	0.01923	3.856	-5.949	2.609	-3.0962	0.957	0.304	1901652	0
GO:1901653	cellular response to peptide	0.01263	null	null	2.427	-2.0453	0.942	0.767	1901652	1
GO:0032386	regulation of intracellular transport	0.02332	-3.685	3.004	2.692	-3.9298	0.759	0.341	32386	0
GO:0051224	negative regulation of protein transport	0.00969	null	null	2.312	-2.8449	0.751	0.753	32386	1
GO:0006887	exocytosis	0.01463	null	null	2.49	-2.1076	0.792	0.746	32386	1
GO:1904950	negative regulation of establishment of protein localization	0.01026	null	null	2.336	-2.7556	0.787	0.739	32386	1
GO:0032409	regulation of transporter activity	0.00935	null	null	2.297	-3.5232	0.784	0.545	32386	1
GO:0050709	negative regulation of protein secretion	0.00565	null	null	2.079	-2.3869	0.716	0.924	32386	1
GO:0017157	regulation of exocytosis	0.00798	null	null	2.228	-1.8437	0.74	0.774	32386	1
GO:0050708	regulation of protein secretion	0.01861	null	null	2.594	-2.9235	0.711	0.593	32386	1
GO:0050707	regulation of cytokine secretion	0.0076	null	null	2.207	-2.2508	0.651	0.83	32386	1
GO:0050663	cytokine secretion	0.00864	null	null	2.262	-1.8437	0.716	0.843	32386	1
GO:0002792	negative regulation of peptide secretion	0.00252	null	null	1.732	-2.2013	0.762	0.855	32386	1
GO:0051048	negative regulation of secretion	0.00964	null	null	2.31	-2.3775	0.736	0.808	32386	1
GO:1903531	negative regulation of secretion by cell	0.00845	null	null	2.253	-2.8198	0.714	0.796	32386	1
GO:0043271	negative regulation of ion transport	0.0057	null	null	2.083	-2.0527	0.724	0.764	32386	1
GO:0001508	action potential	0.00575	-3.981	6.757	2.086	-2.818	0.893	0.342	1508	0
GO:0098901	regulation of cardiac muscle cell action potential	0.00119	null	null	1.415	-1.7624	0.899	0.781	1508	1
GO:0098900	regulation of action potential	0.00218	null	null	1.672	-1.9124	0.895	0.819	1508	1
GO:0019228	neuronal action potential	0.00166	null	null	1.556	-2.3676	0.798	0.681	1508	1
GO:0086009	membrane repolarization	0.00176	null	null	1.58	-1.8361	0.766	0.684	1508	1
GO:0050803	regulation of synapse structure or activity	0.00627	-4.008	6.911	2.124	-2.1746	0.901	0.345	50803	0
GO:0016311	dephosphorylation	0.01933	5.719	4.633	2.611	-2.9301	0.901	0.35	16311	0
GO:0043462	regulation of ATPase activity	0.00266	3.802	2.603	1.756	-2.3729	0.932	0.355	43462	0
GO:0051235	maintenance of location	0.01372	-4.321	5.706	2.462	-3.1432	0.832	0.378	51235	0
GO:0006986	response to unfolded protein	0.00456	2.815	-6.205	1.987	-1.7697	0.947	0.38	6986	0
GO:0034620	cellular response to unfolded protein	0.00328	null	null	1.845	-1.8443	0.934	0.934	6986	1
GO:0042180	cellular ketone metabolic process	0.00779	3.589	7.053	2.217	-4.0146	0.808	0.381	42180	0
GO:0019932	second-messenger-mediated signaling	0.01007	-2.181	-6.721	2.328	-2.2303	0.882	0.385	19932	0
GO:0043433	negative regulation of sequence-specific DNA binding transcription factor activity	0.00651	5.297	3.604	2.14	-1.8041	0.827	0.389	43433	0
GO:0032088	negative regulation of NF-kappaB transcription factor activity	0.00323	null	null	1.839	-1.9745	0.837	0.754	43433	1
GO:0009611	response to wounding	0.02303	1.167	-6.808	2.687	-2.86	0.951	0.394	9611	0
GO:0006979	response to oxidative stress	0.01876	1.434	-6.331	2.598	-2.175	0.952	0.395	6979	0
GO:0048871	multicellular organismal homeostasis	0.01586	-5.877	4.193	2.525	-2.6076	0.801	0.403	48871	0
GO:0072521	purine-containing compound metabolic process	0.02422	3.676	4.359	2.708	-4.0026	0.916	0.404	72521	0
GO:0007611	learning or memory	0.0114	-7.429	1.303	2.382	-1.9983	0.858	0.412	7611	0
GO:0006936	muscle contraction	0.01273	-6.757	1.175	2.43	-11.0311	0.842	0.418	6936	0
GO:0008016	regulation of heart contraction	0.0075	null	null	2.201	-3.918	0.805	0.917	6936	1
GO:0090075	relaxation of muscle	0.00142	null	null	1.491	-3.9998	0.867	0.74	6936	1
GO:0055117	regulation of cardiac muscle contraction	0.0028	null	null	1.778	-3.5326	0.787	0.881	6936	1
GO:0014883	transition between fast and slow fiber	0.00047	null	null	1.041	-4.3019	0.8	0.673	6936	1
GO:0014888	striated muscle adaptation	0.00214	null	null	1.663	-3.7111	0.841	0.782	6936	1
GO:0060047	heart contraction	0.00916	null	null	2.288	-4.1612	0.865	0.967	6936	1
GO:0014897	striated muscle hypertrophy	0.00299	null	null	1.806	-2.3729	0.855	0.989	6936	1
GO:0060048	cardiac muscle contraction	0.00527	null	null	2.049	-5.5884	0.828	0.841	6936	1
GO:0014898	cardiac muscle hypertrophy in response to stress	0.00104	null	null	1.362	-1.7624	0.833	0.912	6936	1
GO:0014896	muscle hypertrophy	0.00309	null	null	1.82	-2.3246	0.859	0.797	6936	1
GO:0043500	muscle adaptation	0.00442	null	null	1.973	-3.7876	0.838	0.826	6936	1
GO:0043501	skeletal muscle adaptation	0.00119	null	null	1.415	-3.7268	0.846	0.853	6936	1
GO:0043502	regulation of muscle adaptation	0.00323	null	null	1.839	-3.1801	0.772	0.909	6936	1
GO:0003300	cardiac muscle hypertrophy	0.0029	null	null	1.792	-2.465	0.855	0.792	6936	1
GO:0003299	muscle hypertrophy in response to stress	0.00104	null	null	1.362	-1.7624	0.834	0.907	6936	1
GO:0086004	regulation of cardiac muscle cell contraction	0.00147	null	null	1.505	-3.413	0.641	0.92	6936	1
GO:0014733	regulation of skeletal muscle adaptation	0.00071	null	null	1.204	-3.4418	0.794	0.903	6936	1
GO:0090257	regulation of muscle system process	0.00897	null	null	2.279	-7.7416	0.786	0.89	6936	1
GO:0006942	regulation of striated muscle contraction	0.00328	null	null	1.845	-5.1068	0.796	0.894	6936	1
GO:0006941	striated muscle contraction	0.00717	null	null	2.182	-7.9351	0.847	0.869	6936	1
GO:0006937	regulation of muscle contraction	0.00617	null	null	2.117	-7.3298	0.788	0.855	6936	1
GO:0010634	positive regulation of epithelial cell migration	0.00522	-6.108	0.596	2.045	-2.5552	0.699	0.425	10634	0
GO:0010632	regulation of epithelial cell migration	0.0084	null	null	2.25	-2.079	0.695	0.89	10634	1
GO:0010594	regulation of endothelial cell migration	0.00546	null	null	2.064	-1.8542	0.705	0.906	10634	1
GO:0010595	positive regulation of endothelial cell migration	0.00323	null	null	1.839	-2.0292	0.71	0.862	10634	1
GO:0001933	negative regulation of protein phosphorylation	0.01871	6.477	3.57	2.597	-2.4297	0.82	0.433	1933	0
GO:0042326	negative regulation of phosphorylation	0.02037	null	null	2.633	-2.0087	0.82	0.903	1933	1
GO:0008015	blood circulation	0.01918	-7.812	2.133	2.607	-5.9031	0.863	0.439	8015	0
GO:0003015	heart process	0.00931	null	null	2.294	-3.9893	0.871	0.896	8015	1
GO:0045822	negative regulation of heart contraction	0.00104	null	null	1.362	-2.4297	0.792	0.715	8015	1
GO:0002026	regulation of the force of heart contraction	0.00138	null	null	1.477	-4.9957	0.788	0.733	8015	1
GO:1903522	regulation of blood circulation	0.00964	null	null	2.31	-4.0857	0.808	0.899	8015	1
GO:1903523	negative regulation of blood circulation	0.00147	null	null	1.505	-2.4872	0.79	0.738	8015	1
GO:0010565	regulation of cellular ketone metabolic process	0.0048	4.318	6.373	2.009	-4.0857	0.788	0.445	10565	0
GO:0019217	regulation of fatty acid metabolic process	0.00332	null	null	1.851	-2.8359	0.74	0.872	10565	1
GO:0003013	circulatory system process	0.01942	-7.851	1.92	2.613	-5.6904	0.89	0.448	3013	0
GO:0055094	response to lipoprotein particle	0.00109	5.317	-4.782	1.38	-1.8	0.966	0.459	55094	0
GO:0001659	temperature homeostasis	0.00214	-5.584	4.71	1.663	-1.9416	0.832	0.462	1659	0
GO:0046578	regulation of Ras protein signal transduction	0.00959	-1.887	-6.559	2.307	-2.446	0.868	0.473	46578	0
GO:0035023	regulation of Rho protein signal transduction	0.0057	null	null	2.083	-1.7814	0.873	0.916	46578	1
GO:0007265	Ras protein signal transduction	0.01425	null	null	2.479	-2.0447	0.872	0.861	46578	1
GO:0051056	regulation of small GTPase mediated signal transduction	0.01064	null	null	2.352	-2.0283	0.867	0.871	46578	1
GO:0014066	regulation of phosphatidylinositol 3-kinase signaling	0.0038	-2.299	-6.45	1.908	-2.0453	0.883	0.478	14066	0
GO:0072659	protein localization to plasma membrane	0.01054	-2.559	1.022	2.348	-2.1395	0.795	0.479	72659	0
GO:1990778	protein localization to cell periphery	0.01121	null	null	2.375	-2.1026	0.87	0.541	72659	1
GO:0001778	plasma membrane repair	0.00043	null	null	1	-1.7814	0.894	0.688	72659	1
GO:0006066	alcohol metabolic process	0.01159	3.684	6.948	2.389	-3.2606	0.819	0.487	6066	0
GO:0019751	polyol metabolic process	0.0038	null	null	1.908	-3.1745	0.834	0.773	6066	1
GO:0009154	purine ribonucleotide catabolic process	0.00138	null	null	1.477	-1.9096	0.78	0.729	6066	1
GO:0046855	inositol phosphate dephosphorylation	0.00047	null	null	1.041	-2.4735	0.769	0.64	6066	1
GO:0009261	ribonucleotide catabolic process	0.00142	null	null	1.491	-1.9096	0.781	0.914	6066	1
GO:0071545	inositol phosphate catabolic process	0.00057	null	null	1.114	-2.3085	0.792	0.926	6066	1
GO:0046174	polyol catabolic process	0.0009	null	null	1.301	-2.0283	0.83	0.857	6066	1
GO:0043651	linoleic acid metabolic process	0.00047	3.579	7.156	1.041	-1.9713	0.802	0.49	43651	0
GO:0033865	nucleoside bisphosphate metabolic process	0.00085	4.736	5.596	1.279	-5.9393	0.808	0.492	33865	0

## Sheet: REViGO_CC
term_ID	description	frequency	plot_X	plot_Y	plot_size	log10 p-value	uniqueness	dispensability	representative	eliminated
GO:0005911	cell-cell junction	0.0212	1.036	-0.789	2.653	-6.1752	0.825	0	5911	0
GO:0005925	focal adhesion	0.01832	null	null	2.59	-2.6227	0.804	0.977	5911	1
GO:0005912	adherens junction	0.02337	null	null	2.695	-4.433	0.802	0.704	5911	1
GO:0005916	fascia adherens	0.00061	null	null	1.146	-1.8398	0.831	0.855	5911	1
GO:0005913	cell-cell adherens junction	0.00453	null	null	1.987	-3.6766	0.815	0.792	5911	1
GO:0070161	anchoring junction	0.02431	null	null	2.713	-4.6778	0.823	0.717	5911	1
GO:0005924	cell-substrate adherens junction	0.01855	null	null	2.595	-3.0191	0.804	0.937	5911	1
GO:0014704	intercalated disc	0.00231	null	null	1.699	-5.1415	0.831	0.637	5911	1
GO:0044291	cell-cell contact zone	0.00312	null	null	1.826	-6.5901	0.835	0.557	5911	1
GO:0030055	cell-substrate junction	0.01879	null	null	2.601	-3.4409	0.827	0.684	5911	1
GO:0030016	myofibril	0.00996	6.078	2.171	2.326	-18.1884	0.662	0	30016	0
GO:0044449	contractile fiber part	0.00939	null	null	2.301	-16	0.656	0.974	30016	1
GO:0031430	M band	0.00113	null	null	1.398	-4.2628	0.7	0.794	30016	1
GO:0005865	striated muscle thin filament	0.00099	null	null	1.342	-3.4694	0.639	0.784	30016	1
GO:0036379	myofilament	0.00113	null	null	1.398	-3.3303	0.701	0.794	30016	1
GO:0030018	Z disc	0.00581	null	null	2.093	-11.1568	0.665	0.926	30016	1
GO:0030017	sarcomere	0.00883	null	null	2.274	-16	0.655	0.968	30016	1
GO:0043292	contractile fiber	0.01039	null	null	2.344	-18.9666	0.713	0.665	30016	1
GO:0031672	A band	0.00184	null	null	1.602	-8.163	0.69	0.829	30016	1
GO:0031674	I band	0.00656	null	null	2.146	-13.2373	0.662	0.938	30016	1
GO:0031012	extracellular matrix	0.02332	-2.275	-1.125	2.695	-1.409	0.973	0	31012	0
GO:0090533	cation-transporting ATPase complex	0.00066	-0.751	-5.841	1.176	-3.2214	0.851	0	90533	0
GO:0034704	calcium channel complex	0.00222	null	null	1.681	-2.0365	0.851	0.808	90533	1
GO:0098533	ATPase dependent transmembrane transport complex	0.00076	null	null	1.23	-2.9394	0.85	0.974	90533	1
GO:1902495	transmembrane transporter complex	0.01388	null	null	2.47	-2.0082	0.834	0.724	90533	1
GO:0098984	neuron to neuron synapse	0.00996	-3.226	2.291	2.326	-2.5581	0.902	0	98984	0
GO:0032279	asymmetric synapse	0.00987	null	null	2.322	-2.1514	0.894	0.986	98984	1
GO:0099572	postsynaptic specialization	0.00982	null	null	2.32	-2.4427	0.855	0.677	98984	1
GO:0031594	neuromuscular junction	0.00283	null	null	1.785	-2.2405	0.908	0.597	98984	1
GO:0014069	postsynaptic density	0.00972	null	null	2.316	-2.1809	0.847	0.833	98984	1
GO:0098858	actin-based cell projection	0.00878	-5.921	-1.82	2.272	-1.6525	0.948	0.01	98858	0
GO:0043209	myelin sheath	0.00949	4.148	-4.302	2.305	-2.9394	0.96	0.011	43209	0
GO:0045177	apical part of cell	0.01737	-3.789	-5.139	2.567	-2.2411	0.959	0.011	45177	0
GO:0031252	cell leading edge	0.01643	-6.658	1.611	2.543	-1.5804	0.959	0.012	31252	0
GO:0016528	sarcoplasm	0.00316	6.049	-4.872	1.833	-6.5544	0.914	0.072	16528	0
GO:0005901	caveola	0.00368	-3.23	6.167	1.898	-2.9316	0.82	0.096	5901	0
GO:0098589	membrane region	0.01709	null	null	2.56	-2.2968	0.865	0.553	5901	1
GO:0098857	membrane microdomain	0.01355	null	null	2.459	-2.4427	0.845	0.93	5901	1
GO:0044853	plasma membrane raft	0.0042	null	null	1.954	-2.1988	0.818	0.868	5901	1
GO:0045121	membrane raft	0.01355	null	null	2.459	-2.4427	0.843	0.857	5901	1
GO:0016323	basolateral plasma membrane	0.00991	null	null	2.324	-1.4324	0.865	0.583	5901	1
GO:0016529	sarcoplasmic reticulum	0.00279	2.519	7.668	1.778	-4.433	0.856	0.119	16529	0
GO:0033017	sarcoplasmic reticulum membrane	0.0016	null	null	1.544	-4.0386	0.775	0.932	16529	1
GO:0019898	extrinsic component of membrane	0.01251	-5.615	4.402	2.425	-1.572	0.915	0.125	19898	0
GO:0005777	peroxisome	0.00661	5.037	6.311	2.149	-2.845	0.828	0.13	5777	0
GO:0044438	microbody part	0.00326	null	null	1.845	-1.4733	0.816	0.928	5777	1
GO:0044439	peroxisomal part	0.00326	null	null	1.845	-1.4733	0.816	0.928	5777	1
GO:0042579	microbody	0.00661	2.201	4.715	2.149	-2.845	0.87	0.13	42579	0
GO:0005743	mitochondrial inner membrane	0.01907	4.31	4.318	2.607	-5.4473	0.7	0.146	5743	0
GO:0044455	mitochondrial membrane part	0.00897	null	null	2.281	-1.5804	0.705	0.806	5743	1
GO:0012506	vesicle membrane	0.02016	null	null	2.631	-1.409	0.793	0.501	5743	1
GO:0098573	intrinsic component of mitochondrial membrane	0.00293	null	null	1.799	-2.2795	0.721	0.714	5743	1
GO:0031970	organelle envelope lumen	0.00411	null	null	1.944	-1.3342	0.801	0.608	5743	1
GO:0019866	organelle inner membrane	0.02162	null	null	2.662	-5.6904	0.74	0.738	5743	1
GO:0032592	integral component of mitochondrial membrane	0.00283	null	null	1.785	-1.6824	0.721	0.815	5743	1
GO:0005759	mitochondrial matrix	0.01459	null	null	2.491	-1.409	0.771	0.752	5743	1
GO:0005758	mitochondrial intermembrane space	0.00349	null	null	1.875	-1.5804	0.77	0.712	5743	1
GO:0008180	COP9 signalosome	0.00156	1.384	-5.241	1.531	-2.3144	0.841	0.159	8180	0
GO:0042383	sarcolemma	0.00552	-2.041	7.166	2.072	-2.9316	0.904	0.176	42383	0
GO:0005938	cell cortex	0.01194	0.012	6.294	2.405	-1.5804	0.821	0.192	5938	0
GO:0044448	cell cortex part	0.00623	null	null	2.124	-1.3153	0.827	0.878	5938	1
GO:0099738	cell cortex region	0.0009	null	null	1.301	-1.5804	0.847	0.729	5938	1
GO:1990351	transporter complex	0.01416	0.641	-6.412	2.479	-2.29	0.928	0.204	1990351	0
GO:0005811	lipid particle	0.00312	6.923	-0.511	1.826	-1.5093	0.829	0.264	5811	0
GO:0015629	actin cytoskeleton	0.02058	7.245	0.431	2.64	-13.032	0.773	0.323	15629	0
GO:0001725	stress fiber	0.00293	6.877	0.937	1.799	-9.3862	0.727	0.441	1725	0
GO:0042641	actomyosin	0.00345	null	null	1.869	-9.5072	0.731	0.667	1725	1
GO:0032432	actin filament bundle	0.00326	null	null	1.845	-9.6091	0.732	0.658	1725	1
GO:0016460	myosin II complex	0.00104	null	null	1.362	-6.5452	0.721	0.599	1725	1
GO:0016459	myosin complex	0.0033	null	null	1.851	-8.3546	0.706	0.668	1725	1
GO:0097517	contractile actin filament bundle	0.00293	null	null	1.799	-9.3862	0.727	0.978	1725	1
GO:0032982	myosin filament	0.00085	null	null	1.279	-4.9318	0.724	0.817	1725	1
GO:0033267	axon part	0.00854	-5.737	-2.314	2.26	-1.3342	0.948	0.467	33267	0

## Sheet: REViGO_MF
term_ID	description	frequency	plot_X	plot_Y	plot_size	log10 p-value	uniqueness	dispensability	representative	eliminated
GO:0000146	microfilament motor activity	0.00086	-5.726	2.914	1.279	-2.9108	0.782	0	146	0
GO:0003779	actin binding	0.01906	-1.27	-2.365	2.601	-7.9914	0.754	0	3779	0
GO:0051015	actin filament binding	0.00699	null	null	2.167	-4.9872	0.763	0.692	3779	1
GO:0051393	alpha-actinin binding	0.00148	null	null	1.505	-1.6339	0.77	0.589	3779	1
GO:0005523	tropomyosin binding	0.00062	null	null	1.146	-1.4563	0.797	0.544	3779	1
GO:0042805	actinin binding	0.00187	null	null	1.602	-1.3572	0.785	0.603	3779	1
GO:0051371	muscle alpha-actinin binding	0.00077	null	null	1.23	-1.6516	0.777	0.916	3779	1
GO:0003785	actin monomer binding	0.0012	null	null	1.415	-1.4563	0.785	0.578	3779	1
GO:0019208	phosphatase regulator activity	0.00369	-2.515	-6.274	1.892	-1.8706	0.893	0	19208	0
GO:0019888	protein phosphatase regulator activity	0.00316	null	null	1.826	-1.313	0.893	0.522	19208	1
GO:0022804	active transmembrane transporter activity	0.01758	-3.801	6.859	2.566	-1.6195	0.957	0	22804	0
GO:0008201	heparin binding	0.00642	4.612	3.605	2.13	-2.8122	0.856	0.035	8201	0
GO:0000062	fatty-acyl-CoA binding	0.00072	null	null	1.204	-1.4649	0.862	0.75	8201	1
GO:0050662	coenzyme binding	0.00853	1.664	7.487	2.253	-3.0478	0.863	0.036	50662	0
GO:0051287	NAD binding	0.00278	null	null	1.771	-2.5624	0.854	0.809	50662	1
GO:1901681	sulfur compound binding	0.00953	-1.008	7.762	2.301	-4.4145	0.925	0.037	1901681	0
GO:0051787	misfolded protein binding	0.00057	-1.134	5.191	1.114	-1.6066	0.891	0.1	51787	0
GO:0044183	protein binding involved in protein folding	0.00129	5.54	-1.666	1.447	-3.3997	0.887	0.108	44183	0
GO:0005104	fibroblast growth factor receptor binding	0.00134	-0.729	1.514	1.462	-1.4649	0.887	0.108	5104	0
GO:0051082	unfolded protein binding	0.00402	6.161	-3.517	1.929	-2.03	0.881	0.121	51082	0
GO:0031072	heat shock protein binding	0.00426	1.292	-2.373	1.954	-1.4503	0.88	0.122	31072	0
GO:0016411	acylglycerol O-acyltransferase activity	0.00072	-6.835	-1.128	1.204	-1.9854	0.779	0.129	16411	0
GO:0042171	lysophosphatidic acid acyltransferase activity	0.00048	null	null	1.041	-1.4824	0.776	0.969	16411	1
GO:0071617	lysophospholipid acyltransferase activity	0.00057	null	null	1.114	-1.3888	0.79	0.614	16411	1
GO:0003841	1-acylglycerol-3-phosphate O-acyltransferase activity	0.00043	null	null	1	-1.5744	0.769	0.83	16411	1
GO:0016408	C-acyltransferase activity	0.00101	null	null	1.342	-1.6516	0.784	0.638	16411	1
GO:0005516	calmodulin binding	0.00829	-5.021	-3.869	2.241	-4.7825	0.876	0.131	5516	0
GO:0017016	Ras GTPase binding	0.01264	2.967	-5.093	2.423	-1.8706	0.826	0.138	17016	0
GO:0031267	small GTPase binding	0.01341	null	null	2.449	-1.8097	0.826	0.961	17016	1
GO:0031402	sodium ion binding	0.00067	6.864	1.876	1.176	-1.4563	0.906	0.146	31402	0
GO:0016616	oxidoreductase activity, acting on the CH-OH group of donors, NAD or NADP as acceptor	0.00589	-6.761	0.508	2.093	-1.7246	0.833	0.151	16616	0
GO:0016614	oxidoreductase activity, acting on CH-OH group of donors	0.0069	null	null	2.161	-1.6197	0.832	0.622	16616	1
GO:0000287	magnesium ion binding	0.0092	5.162	5.136	2.286	-1.4503	0.897	0.227	287	0
GO:0016208	AMP binding	0.00057	5.407	3.255	1.114	-1.8429	0.87	0.319	16208	0
GO:0016791	phosphatase activity	0.01226	-6.248	2.009	2.41	-1.8681	0.748	0.325	16791	0
GO:0016289	CoA hydrolase activity	0.0011	null	null	1.38	-1.4563	0.786	0.578	16791	1
GO:0042578	phosphoric ester hydrolase activity	0.01633	null	null	2.534	-1.6195	0.749	0.761	16791	1
GO:0042577	lipid phosphatase activity	0.00048	null	null	1.041	-1.6324	0.79	0.672	16791	1
GO:0005539	glycosaminoglycan binding	0.00862	3.84	2.78	2.258	-2.2115	0.896	0.408	5539	0
GO:0005080	protein kinase C binding	0.00201	3.524	-5.718	1.633	-1.4824	0.859	0.421	5080	0
GO:0030898	actin-dependent ATPase activity	0.00057	-6.113	3.259	1.114	-2.46	0.782	0.435	30898	0
GO:0003774	motor activity	0.00637	null	null	2.127	-1.8681	0.754	0.682	30898	1
GO:0016887	ATPase activity	0.01983	null	null	2.618	-1.6421	0.736	0.777	30898	1
GO:0042623	ATPase activity, coupled	0.01485	null	null	2.493	-1.938	0.736	0.659	30898	1
GO:0099106	ion channel regulator activity	0.00374	-2.038	-6.362	1.898	-1.8681	0.895	0.473	99106	0
GO:0016247	channel regulator activity	0.0056	-1.571	-6.524	2.072	-1.4563	0.894	0.491	16247	0

## Sheet: REViGO_Summary
	term_ID	description	frequency	plot_X	plot_Y	plot_size	log10 p-value	uniqueness	dispensability	representative	eliminated
CC	GO:0030016	myofibril	0.00996	6.078	2.171	2.326	-18.1884	0.662	0	30016	0
CC	GO:0015629	actin cytoskeleton	0.02058	7.245	0.431	2.64	-13.032	0.773	0.323	15629	0
BP	GO:0003012	muscle system process	0.01643	-7.685	2.257	2.54	-12.3686	0.892	0	3012	0
BP	GO:0014706	striated muscle tissue development	0.01823	-3.203	-1.701	2.585	-12.1746	0.914	0	14706	0
BP	GO:0030258	lipid modification	0.00916	2.821	7.333	2.288	-12.1746	0.788	0	30258	0
BP	GO:0006936	muscle contraction	0.01273	-6.757	1.175	2.43	-11.0311	0.842	0.418	6936	0
BP	GO:0042692	muscle cell differentiation	0.01899	-3.947	-2.867	2.603	-10.9914	0.828	0.253	42692	0
CC	GO:0001725	stress fiber	0.00293	6.877	0.937	1.799	-9.3862	0.727	0.441	1725	0
MF	GO:0003779	actin binding	0.0191	-1.27	-2.365	2.601	-7.9914	0.754	0	3779	0
BP	GO:0010927	cellular component assembly involved in morphogenesis	0.00475	-2.544	-2.884	2.004	-7.5436	0.873	0.284	10927	0
CC	GO:0016528	sarcoplasm	0.00316	6.049	-4.872	1.833	-6.5544	0.914	0.072	16528	0
BP	GO:0055006	cardiac cell development	0.00337	-6.16	-2.283	1.857	-6.3969	0.813	0.284	55006	0
CC	GO:0005911	cell-cell junction	0.0212	1.036	-0.789	2.653	-6.1752	0.825	0	5911	0
BP	GO:0006637	acyl-CoA metabolic process	0.00332	1.898	5.699	1.851	-5.9788	0.881	0.082	6637	0
BP	GO:0034032	purine nucleoside bisphosphate metabolic process	0.00085	4.398	5.633	1.279	-5.9393	0.795	0.265	34032	0
BP	GO:0033865	nucleoside bisphosphate metabolic process	0.00085	4.736	5.596	1.279	-5.9393	0.808	0.492	33865	0
BP	GO:0070588	calcium ion transmembrane transport	0.01249	-2.455	3.521	2.422	-5.9208	0.746	0	70588	0
BP	GO:0008015	blood circulation	0.01918	-7.812	2.133	2.607	-5.9031	0.863	0.439	8015	0
BP	GO:0003013	circulatory system process	0.01942	-7.851	1.92	2.613	-5.6904	0.89	0.448	3013	0
BP	GO:0031032	actomyosin structure organization	0.00831	2.167	-2.423	2.246	-5.5768	0.876	0.083	31032	0
CC	GO:0005743	mitochondrial inner membrane	0.01907	4.31	4.318	2.607	-5.4473	0.7	0.146	5743	0
BP	GO:0044262	cellular carbohydrate metabolic process	0.01206	4.837	1.253	2.407	-5.2306	0.893	0.094	44262	0
MF	GO:0005516	calmodulin binding	0.0083	-5.021	-3.869	2.241	-4.7825	0.876	0.131	5516	0
BP	GO:0042391	regulation of membrane potential	0.01819	-3.585	6.641	2.584	-4.7352	0.892	0	42391	0
CC	GO:0016529	sarcoplasmic reticulum	0.00279	2.519	7.668	1.778	-4.433	0.856	0.119	16529	0
MF	GO:1901681	sulfur compound binding	0.0095	-1.008	7.762	2.301	-4.4145	0.925	0.037	1901681	0
BP	GO:0050848	regulation of calcium-mediated signaling	0.00342	-2.496	-6.592	1.863	-4.2907	0.863	0.049	50848	0
BP	GO:0051561	positive regulation of mitochondrial calcium ion concentration	0.00047	-3.125	6.842	1.041	-4.1343	0.845	0.269	51561	0
BP	GO:0010565	regulation of cellular ketone metabolic process	0.0048	4.318	6.373	2.009	-4.0857	0.788	0.445	10565	0
BP	GO:0050881	musculoskeletal movement	0.00228	-7.957	-0.196	1.69	-4.0491	0.907	0.122	50881	0
BP	GO:0050879	multicellular organismal movement	0.00228	-7.553	0.279	1.69	-4.0491	0.912	0.15	50879	0
BP	GO:0042180	cellular ketone metabolic process	0.00779	3.589	7.053	2.217	-4.0146	0.808	0.381	42180	0
BP	GO:0072521	purine-containing compound metabolic process	0.02422	3.676	4.359	2.708	-4.0026	0.916	0.404	72521	0
BP	GO:0010889	regulation of sequestering of triglyceride	0.00057	-4.04	5.207	1.114	-3.9893	0.794	0.273	10889	0
BP	GO:0032386	regulation of intracellular transport	0.02332	-3.685	3.004	2.692	-3.9298	0.759	0.341	32386	0
BP	GO:0009266	response to temperature stimulus	0.00722	2.714	-4.056	2.185	-3.7211	0.963	0.093	9266	0
BP	GO:0010038	response to metal ion	0.01425	4.329	-5.565	2.479	-3.5615	0.964	0.293	10038	0
BP	GO:0061077	chaperone-mediated protein folding	0.00304	5.495	0.001	1.813	-3.5583	0.965	0.014	61077	0
BP	GO:0006790	sulfur compound metabolic process	0.01287	6.924	0.528	2.435	-3.5232	0.943	0.097	6790	0
BP	GO:0042060	wound healing	0.01833	1.279	-7.126	2.588	-3.428	0.945	0.11	42060	0
MF	GO:0044183	protein binding involved in protein folding	0.0013	5.54	-1.666	1.447	-3.3997	0.887	0.108	44183	0
BP	GO:0031589	cell-substrate adhesion	0.01396	1.136	1.794	2.47	-3.3146	0.988	0	31589	0
BP	GO:0006066	alcohol metabolic process	0.01159	3.684	6.948	2.389	-3.2606	0.819	0.487	6066	0
BP	GO:0010035	response to inorganic substance	0.02232	3.808	-5.66	2.673	-3.2418	0.962	0.126	10035	0
CC	GO:0090533	cation-transporting ATPase complex	0.00066	-0.751	-5.841	1.176	-3.2214	0.851	0	90533	0
BP	GO:0051235	maintenance of location	0.01372	-4.321	5.706	2.462	-3.1432	0.832	0.378	51235	0
BP	GO:1901652	response to peptide	0.01923	3.856	-5.949	2.609	-3.0962	0.957	0.304	1901652	0
MF	GO:0050662	coenzyme binding	0.0085	1.664	7.487	2.253	-3.0478	0.863	0.036	50662	0
CC	GO:0043209	myelin sheath	0.00949	4.148	-4.302	2.305	-2.9394	0.96	0.011	43209	0
CC	GO:0005901	caveola	0.00368	-3.23	6.167	1.898	-2.9316	0.82	0.096	5901	0
CC	GO:0042383	sarcolemma	0.00552	-2.041	7.166	2.072	-2.9316	0.904	0.176	42383	0
BP	GO:0016311	dephosphorylation	0.01933	5.719	4.633	2.611	-2.9301	0.901	0.35	16311	0
MF	GO:0000146	microfilament motor activity	0.0009	-5.726	2.914	1.279	-2.9108	0.782	0	146	0
BP	GO:0009611	response to wounding	0.02303	1.167	-6.808	2.687	-2.86	0.951	0.394	9611	0
CC	GO:0005777	peroxisome	0.00661	5.037	6.311	2.149	-2.845	0.828	0.13	5777	0
CC	GO:0042579	microbody	0.00661	2.201	4.715	2.149	-2.845	0.87	0.13	42579	0
BP	GO:0006839	mitochondrial transport	0.0122	-3.222	3.731	2.412	-2.8393	0.874	0.284	6839	0
BP	GO:0001508	action potential	0.00575	-3.981	6.757	2.086	-2.818	0.893	0.342	1508	0
MF	GO:0008201	heparin binding	0.0064	4.612	3.605	2.13	-2.8122	0.856	0.035	8201	0
BP	GO:0007528	neuromuscular junction development	0.00237	0.962	-1.993	1.708	-2.6537	0.914	0.175	7528	0
BP	GO:0048871	multicellular organismal homeostasis	0.01586	-5.877	4.193	2.525	-2.6076	0.801	0.403	48871	0
CC	GO:0098984	neuron to neuron synapse	0.00996	-3.226	2.291	2.326	-2.5581	0.902	0	98984	0
BP	GO:0010634	positive regulation of epithelial cell migration	0.00522	-6.108	0.596	2.045	-2.5552	0.699	0.425	10634	0
BP	GO:0051090	regulation of sequence-specific DNA binding transcription factor activity	0.01615	5.161	3.471	2.533	-2.5518	0.841	0.101	51090	0
MF	GO:0030898	actin-dependent ATPase activity	0.0006	-6.113	3.259	1.114	-2.46	0.782	0.435	30898	0
BP	GO:0009636	response to toxic substance	0.01002	4.65	-5.585	2.326	-2.4534	0.965	0.28	9636	0
BP	GO:0046578	regulation of Ras protein signal transduction	0.00959	-1.887	-6.559	2.307	-2.446	0.868	0.473	46578	0
BP	GO:0001933	negative regulation of protein phosphorylation	0.01871	6.477	3.57	2.597	-2.4297	0.82	0.433	1933	0
BP	GO:0043462	regulation of ATPase activity	0.00266	3.802	2.603	1.756	-2.3729	0.932	0.355	43462	0
BP	GO:1901615	organic hydroxy compound metabolic process	0.01918	1.378	3.285	2.607	-2.348	0.955	0.084	1901615	0
CC	GO:0008180	COP9 signalosome	0.00156	1.384	-5.241	1.531	-2.3144	0.841	0.159	8180	0
BP	GO:0032611	interleukin-1 beta production	0.00256	-6.893	-0.825	1.74	-2.2979	0.88	0.152	32611	0
CC	GO:1990351	transporter complex	0.01416	0.641	-6.412	2.479	-2.29	0.928	0.204	1990351	0
CC	GO:0045177	apical part of cell	0.01737	-3.789	-5.139	2.567	-2.2411	0.959	0.011	45177	0
BP	GO:0019932	second-messenger-mediated signaling	0.01007	-2.181	-6.721	2.328	-2.2303	0.882	0.385	19932	0
MF	GO:0005539	glycosaminoglycan binding	0.0086	3.84	2.78	2.258	-2.2115	0.896	0.408	5539	0
BP	GO:0006979	response to oxidative stress	0.01876	1.434	-6.331	2.598	-2.175	0.952	0.395	6979	0
BP	GO:0050803	regulation of synapse structure or activity	0.00627	-4.008	6.911	2.124	-2.1746	0.901	0.345	50803	0
BP	GO:0043244	regulation of protein complex disassembly	0.00408	4.603	-2.287	1.94	-2.1414	0.876	0.184	43244	0
BP	GO:0072659	protein localization to plasma membrane	0.01054	-2.559	1.022	2.348	-2.1395	0.795	0.479	72659	0
BP	GO:0035637	multicellular organismal signaling	0.00579	-6.426	-3.321	2.09	-2.1185	0.894	0.165	35637	0
BP	GO:0014823	response to activity	0.00285	4.292	-0.782	1.785	-2.0706	0.973	0.085	14823	0
BP	GO:0014066	regulation of phosphatidylinositol 3-kinase signaling	0.0038	-2.299	-6.45	1.908	-2.0453	0.883	0.478	14066	0
MF	GO:0051082	unfolded protein binding	0.004	6.161	-3.517	1.929	-2.03	0.881	0.121	51082	0
BP	GO:0019439	aromatic compound catabolic process	0.01415	4.363	4.032	2.476	-2.0292	0.9	0.239	19439	0
BP	GO:0010743	regulation of macrophage derived foam cell differentiation	0.001	-2.61	-1.439	1.342	-2.0283	0.879	0.17	10743	0
BP	GO:0050808	synapse organization	0.01235	3.241	-2.45	2.417	-2.0175	0.911	0.206	50808	0
BP	GO:0007611	learning or memory	0.0114	-7.429	1.303	2.382	-1.9983	0.858	0.412	7611	0
MF	GO:0016411	acylglycerol O-acyltransferase activity	0.0007	-6.835	-1.128	1.204	-1.9854	0.779	0.129	16411	0
BP	GO:0022411	cellular component disassembly	0.01501	0.473	-2.314	2.501	-1.9777	0.909	0.22	22411	0
BP	GO:0043651	linoleic acid metabolic process	0.00047	3.579	7.156	1.041	-1.9713	0.802	0.49	43651	0
BP	GO:0001659	temperature homeostasis	0.00214	-5.584	4.71	1.663	-1.9416	0.832	0.462	1659	0
BP	GO:0006457	protein folding	0.00798	0.248	0.8	2.228	-1.9195	0.98	0.015	6457	0
MF	GO:0019208	phosphatase regulator activity	0.0037	-2.515	-6.274	1.892	-1.8706	0.893	0	19208	0
MF	GO:0017016	Ras GTPase binding	0.0126	2.967	-5.093	2.423	-1.8706	0.826	0.138	17016	0
MF	GO:0016791	phosphatase activity	0.0123	-6.248	2.009	2.41	-1.8681	0.748	0.325	16791	0
MF	GO:0099106	ion channel regulator activity	0.0037	-2.038	-6.362	1.898	-1.8681	0.895	0.473	99106	0
BP	GO:0070493	thrombin-activated receptor signaling pathway	0.00052	-0.914	-5.223	1.079	-1.8633	0.921	0.13	70493	0
MF	GO:0016208	AMP binding	0.0006	5.407	3.255	1.114	-1.8429	0.87	0.319	16208	0
BP	GO:0035265	organ growth	0.00741	-6.135	-1.403	2.196	-1.8353	0.886	0.208	35265	0
BP	GO:0070997	neuron death	0.01501	2.384	0.511	2.501	-1.8284	0.922	0.088	70997	0
BP	GO:0043433	negative regulation of sequence-specific DNA binding transcription factor activity	0.00651	5.297	3.604	2.14	-1.8041	0.827	0.389	43433	0
BP	GO:0055094	response to lipoprotein particle	0.00109	5.317	-4.782	1.38	-1.8	0.966	0.459	55094	0
BP	GO:0035418	protein localization to synapse	0.00128	-2.975	2.95	1.447	-1.7814	0.902	0.174	35418	0
BP	GO:0070431	nucleotide-binding oligomerization domain containing 2 signaling pathway	0.00047	-1.135	-6.75	1.041	-1.7814	0.872	0.297	70431	0
BP	GO:0006986	response to unfolded protein	0.00456	2.815	-6.205	1.987	-1.7697	0.947	0.38	6986	0
BP	GO:0090077	foam cell differentiation	0.00123	-4.376	-3.102	1.431	-1.7624	0.905	0.258	90077	0
MF	GO:0016616	oxidoreductase activity, acting on the CH-OH group of donors, NAD or NADP as acceptor	0.0059	-6.761	0.508	2.093	-1.7246	0.833	0.151	16616	0
CC	GO:0098858	actin-based cell projection	0.00878	-5.921	-1.82	2.272	-1.6525	0.948	0.01	98858	0
MF	GO:0022804	active transmembrane transporter activity	0.0176	-3.801	6.859	2.566	-1.6195	0.957	0	22804	0
MF	GO:0051787	misfolded protein binding	0.0006	-1.134	5.191	1.114	-1.6066	0.891	0.1	51787	0
CC	GO:0031252	cell leading edge	0.01643	-6.658	1.611	2.543	-1.5804	0.959	0.012	31252	0
CC	GO:0005938	cell cortex	0.01194	0.012	6.294	2.405	-1.5804	0.821	0.192	5938	0
CC	GO:0019898	extrinsic component of membrane	0.01251	-5.615	4.402	2.425	-1.572	0.915	0.125	19898	0
CC	GO:0005811	lipid particle	0.00312	6.923	-0.511	1.826	-1.5093	0.829	0.264	5811	0
MF	GO:0005080	protein kinase C binding	0.002	3.524	-5.718	1.633	-1.4824	0.859	0.421	5080	0
MF	GO:0005104	fibroblast growth factor receptor binding	0.0013	-0.729	1.514	1.462	-1.4649	0.887	0.108	5104	0
MF	GO:0031402	sodium ion binding	0.0007	6.864	1.876	1.176	-1.4563	0.906	0.146	31402	0
MF	GO:0016247	channel regulator activity	0.0056	-1.571	-6.524	2.072	-1.4563	0.894	0.491	16247	0
MF	GO:0031072	heat shock protein binding	0.0043	1.292	-2.373	1.954	-1.4503	0.88	0.122	31072	0
MF	GO:0000287	magnesium ion binding	0.0092	5.162	5.136	2.286	-1.4503	0.897	0.227	287	0
CC	GO:0031012	extracellular matrix	0.02332	-2.275	-1.125	2.695	-1.409	0.973	0	31012	0
CC	GO:0033267	axon part	0.00854	-5.737	-2.314	2.26	-1.3342	0.948	0.467	33267	0

## Sheet: DESeq2 pairwise results
The results generated from the pairwise comparison EDL,psaos and soleus for the genes group in gene Cluster 2
				Psoas/EDL						Soleus/EDL						Soleus/Posas
	geneID	baseMean		log2FoldChange	lfcSE	stat	pvalue	padj		log2FoldChange	lfcSE	stat	pvalue	padj		log2FoldChange	lfcSE	stat	pvalue	padj
ENSMUSG00000001656	Hoxc11	29.5511		-1.72124	0.517885	-3.32359	0.000888666	0.0079368		1.11096	0.652775	1.70191	0.0887727	0.383369		2.8322	0.723623	3.91392	9.08102e-05	0.00188756
ENSMUSG00000005686	Ampd3	89.2836		1.3034	0.324059	4.02211	5.76803e-05	0.00089493		2.75777	0.444282	6.20725	5.39183e-10	6.11039e-08		1.45437	0.427567	3.4015	0.000670174	0.00983585
ENSMUSG00000006221	Hspb7	1429.01		1.40266	0.327379	4.28452	1.83132e-05	0.000355613		4.37201	0.43157	10.1305	4.04603e-24	3.04396e-21		2.96935	0.428701	6.92639	4.31707e-12	6.54305e-10
ENSMUSG00000006587	Snai3	125.057		2.09218	0.356408	5.87019	4.35301e-09	3.08657e-07		3.57733	0.471925	7.5803	3.44745e-14	7.89366e-12		1.48515	0.441357	3.36496	0.000765535	0.0108881
ENSMUSG00000011305	Plin5	746.203		1.37456	0.345373	3.97993	6.89344e-05	0.00104081		2.40945	0.45671	5.27568	1.32267e-07	8.81726e-06		1.03489	0.454853	2.27523	0.0228923	0.137314
ENSMUSG00000013936	Myl2	35289.5		-3.38471	0.894564	-3.78364	0.000154552	0.00198575		5.71213	1.17627	4.85613	1.19702e-06	6.23608e-05		9.09684	1.17855	7.71867	1.17546e-14	2.47868e-12
ENSMUSG00000015568	Lpl	19707.1		1.01714	0.148352	6.85627	7.06827e-12	1.08337e-09		2.7499	0.19625	14.0122	1.3128e-44	5.18523e-41		1.73276	0.196109	8.83568	9.94952e-19	4.25781e-16
ENSMUSG00000019577	Pdk4	11301.3		3.10256	0.445535	6.96367	3.31519e-12	5.4679e-10		4.1574	0.589772	7.04915	1.80008e-12	3.30691e-10		1.05483	0.58919	1.79031	0.0734033	0.293896
ENSMUSG00000019880	Rspo3	204.982		-1.3728	0.396555	-3.46181	0.000536555	0.00532136		3.21386	0.45959	6.99288	2.69304e-12	4.72749e-10		4.58666	0.501801	9.14038	6.22322e-20	3.48261e-17
ENSMUSG00000020393	Kremen1	1070.55		1.45941	0.241859	6.03416	1.59795e-09	1.27007e-07		2.35853	0.319921	7.37224	1.67782e-13	3.73351e-11		0.899121	0.317903	2.82829	0.0046797	0.0448844
ENSMUSG00000021062	Rab15	56.861		-1.79833	0.538013	-3.34254	0.000830165	0.00753404		2.35751	0.580261	4.06284	4.84803e-05	0.00153803		4.15584	0.672402	6.18058	6.38665e-10	6.12515e-08
ENSMUSG00000021365	Nedd9	307.764		-1.18965	0.217295	-5.47482	4.37958e-08	2.2837e-06		0.574683	0.289168	1.98737	0.0468819	0.266736		1.76433	0.299545	5.89003	3.86125e-09	3.0205e-07
ENSMUSG00000021765	Fst	98.9836		-1.7282	0.412715	-4.18739	2.82179e-05	0.000505524		0.749517	0.517442	1.44851	0.147476	0.489901		2.47771	0.540363	4.58528	4.53384e-06	0.000148241
ENSMUSG00000022665	Ccdc80	790.669		-1.58483	0.272379	-5.81846	5.93925e-09	4.09646e-07		0.653611	0.358547	1.82294	0.0683121	0.333711		2.23844	0.363367	6.16027	7.26221e-10	6.90622e-08
ENSMUSG00000023828	Slc22a3	27.1787		2.00336	0.559978	3.57758	0.000346796	0.00378854		3.47486	0.788763	4.40546	1.05561e-05	0.000426535		1.4715	0.728486	2.01994	0.0433895	0.210295
ENSMUSG00000025041	Nt5c2	213.592		-1.3354	0.271196	-4.92412	8.47413e-07	2.98344e-05		1.17353	0.346199	3.38977	0.000699517	0.013763		2.50894	0.360321	6.96305	3.32984e-12	5.09992e-10
ENSMUSG00000025129	Ppp1r27	2228.93		1.3706	0.292955	4.67853	2.88937e-06	7.95703e-05		3.42533	0.387478	8.84006	9.56687e-19	4.72335e-16		2.05473	0.386322	5.31871	1.04506e-07	5.52932e-06
ENSMUSG00000025509	Pnpla2	609.2		1.12896	0.254035	4.44412	8.8251e-06	0.000199274		1.66879	0.338525	4.92958	8.24064e-07	4.42837e-05		0.539823	0.336589	1.60381	0.108757	0.370415
ENSMUSG00000025592	Dach2	228.528		2.54405	0.543417	4.68159	2.84659e-06	7.86779e-05		4.94239	0.732006	6.75185	1.45977e-11	2.28345e-09		2.39833	0.708467	3.38525	0.000711143	0.0102956
ENSMUSG00000025795	Rassf3	216.931		1.06325	0.268729	3.95659	7.60284e-05	0.00112993		1.6955	0.356096	4.76135	1.92299e-06	9.40598e-05		0.632249	0.351665	1.79787	0.0721972	0.291392
ENSMUSG00000026064	Ptp4a1	1854.25		1.02051	0.222852	4.57932	4.66499e-06	0.000118175		2.0443	0.294975	6.93043	4.19569e-12	7.1277e-10		1.02379	0.294305	3.47867	0.000503913	0.00785538
ENSMUSG00000026315	Serpinb8	50.1932		-1.73884	0.515358	-3.37404	0.000740726	0.0068829		2.052	0.6493	3.16033	0.00157592	0.025801		3.79084	0.704354	5.38201	7.36587e-08	3.99901e-06
ENSMUSG00000026418	Tnni1	10232.2		-2.23148	0.409574	-5.4483	5.08547e-08	2.56369e-06		6.61922	0.498242	13.2852	2.8223e-40	6.36993e-37		8.8507	0.513324	17.242	1.28603e-66	6.23724e-63
ENSMUSG00000026483	Fam129a	778.934		-1.32001	0.334069	-3.9513	7.77288e-05	0.00115294		1.55803	0.439304	3.54659	0.00039025	0.00855141		2.87804	0.443095	6.4953	8.28666e-11	9.56912e-09
ENSMUSG00000026610	Esrrg	325.637		1.55488	0.24227	6.41797	1.38102e-10	1.50759e-08		3.40897	0.32296	10.5554	4.79672e-26	3.9886e-23		1.85408	0.310895	5.9637	2.46588e-09	2.0054e-07
ENSMUSG00000026956	Uap1l1	90.7389		-1.42764	0.311428	-4.58416	4.55815e-06	0.000117102		0.526074	0.397312	1.32408	0.185475	0.542954		1.95371	0.422073	4.62885	3.67705e-06	0.000123559
ENSMUSG00000027208	Fgf7	103.423		-2.32333	0.39351	-5.90411	3.5455e-09	2.55191e-07		0.961143	0.480927	1.99852	0.0456599	0.262768		3.28447	0.521862	6.29376	3.09875e-10	3.17512e-08
ENSMUSG00000027452	Acss1	1016.27		1.40743	0.275802	5.10306	3.34198e-07	1.34157e-05		2.53274	0.362059	6.9954	2.64509e-12	4.69547e-10		1.12531	0.360331	3.12299	0.00179024	0.0215924
ENSMUSG00000027513	Pck1	75.7733		1.98716	0.472058	4.20958	2.55851e-05	0.000466205		2.79066	0.637405	4.37816	1.19686e-05	0.000476301		0.803497	0.615183	1.30611	0.191515	0.500233
ENSMUSG00000027546	Atp9a	792.523		-1.14925	0.231662	-4.9609	7.01665e-07	2.55325e-05		0.437464	0.302671	1.44534	0.148361	0.49165		1.58672	0.30538	5.19587	2.03766e-07	1.00502e-05
ENSMUSG00000027562	Car2	188.219		1.12306	0.27494	4.08473	4.41275e-05	0.000728608		2.66249	0.363214	7.33035	2.29548e-13	4.90084e-11		1.53943	0.356474	4.31849	1.57099e-05	0.000436118
ENSMUSG00000027940	Tpm3	20678.5		-1.47402	0.257964	-5.71404	1.10322e-08	6.94618e-07		6.29327	0.334399	18.8196	5.21297e-79	8.23597e-75		7.76729	0.338929	22.9171	3.13477e-116	4.56109e-112
ENSMUSG00000028195	Ccn1	461.208		-1.88761	0.333243	-5.66437	1.47566e-08	8.74677e-07		0.770387	0.437844	1.7595	0.0784926	0.360494		2.658	0.446087	5.95847	2.54605e-09	2.05806e-07
ENSMUSG00000029683	Lmod2	850.996		1.17848	0.361728	3.25792	0.00112232	0.00960205		2.81651	0.478887	5.88136	4.069e-09	3.71596e-07		1.63803	0.477013	3.43393	0.000594907	0.00889609
ENSMUSG00000030214	Plbd1	440.516		1.23031	0.321452	3.82737	0.000129521	0.00173159		2.15215	0.425154	5.06205	4.14768e-07	2.36808e-05		0.92184	0.422476	2.18199	0.0291102	0.160194
ENSMUSG00000030747	Dgat2	948.025		1.27392	0.258363	4.93074	8.19187e-07	2.89999e-05		2.63124	0.341014	7.71594	1.20098e-14	3.01179e-12		1.35732	0.338543	4.00929	6.09024e-05	0.00135909
ENSMUSG00000031111	Igsf1	94.8804		-2.31021	0.384364	-6.01048	1.84979e-09	1.43942e-07		1.20577	0.454642	2.65213	0.00799847	0.0864554		3.51598	0.50428	6.97229	3.11826e-12	4.82667e-10
ENSMUSG00000031167	Rbm3	1736.2		-1.49964	0.18618	-8.05477	7.96281e-16	2.46587e-13		1.07986	0.244656	4.41379	1.01576e-05	0.000414676		2.5795	0.247652	10.4158	2.10036e-25	2.7782e-22
ENSMUSG00000032060	Cryab	590.873		1.65747	0.279985	5.91985	3.22243e-09	2.37365e-07		2.99119	0.37178	8.0456	8.58211e-16	2.71178e-13		1.33373	0.367277	3.63139	0.000281902	0.00487134
ENSMUSG00000032495	Lrrc2	2717.16		1.16392	0.244969	4.75131	2.02107e-06	5.96647e-05		1.79756	0.324523	5.53907	3.0408e-08	2.36658e-06		0.633634	0.324059	1.95531	0.050547	0.232695
ENSMUSG00000032724	Abtb2	223.906		1.01398	0.236434	4.28865	1.79761e-05	0.000351054		1.56646	0.316987	4.9417	7.74444e-07	4.17592e-05		0.552473	0.312826	1.76607	0.0773844	0.302906
ENSMUSG00000033386	Frrs1	40.7184		1.7779	0.470434	3.77928	0.000157285	0.00200811		2.60017	0.646731	4.02048	5.80808e-05	0.00177833		0.822267	0.614467	1.33818	0.180838	0.485281
ENSMUSG00000033849	B3galt2	298.648		-1.52173	0.317132	-4.79842	1.59925e-06	4.90242e-05		1.37647	0.408539	3.36925	0.000753719	0.0144835		2.89821	0.422119	6.86585	6.60974e-12	9.52195e-10
ENSMUSG00000034488	Edil3	29.7546		-1.98315	0.487128	-4.07111	4.67888e-05	0.000761673		0.833393	0.615117	1.35485	0.175465	0.529909		2.81655	0.693577	4.0609	4.88834e-05	0.00113438
ENSMUSG00000034570	Inpp5j	16.044		2.51074	0.722493	3.4751	0.000510657	0.00514522		3.46831	0.96325	3.60063	0.000317442	0.00720584		0.957573	0.85	1.12656	0.25993	0.582471
ENSMUSG00000035561	Aldh1b1	29.8725		-4.49284	1.08284	-4.14911	3.33766e-05	0.000579469		1.69341	0.684083	2.47545	0.013307	0.122166		6.18625	1.20542	5.13202	2.86642e-07	1.34537e-05
ENSMUSG00000036564	Ndrg4	87.3607		-1.85982	0.515305	-3.60917	0.000307183	0.0034324		1.36299	0.65357	2.08546	0.0370276	0.23316		3.22281	0.680784	4.73397	2.20166e-06	8.00853e-05
ENSMUSG00000036854	Hspb6	925.155		1.32954	0.221565	6.00069	1.96475e-09	1.50572e-07		2.09815	0.294833	7.11641	1.10776e-12	2.13433e-10		0.768611	0.292739	2.62558	0.00865015	0.0687382
ENSMUSG00000038168	P3h2	125.014		-2.25788	0.411278	-5.4899	4.02166e-08	2.1263e-06		2.18848	0.496094	4.41143	1.02691e-05	0.000417072		4.44636	0.54833	8.10892	5.1073e-16	1.42906e-13
ENSMUSG00000039005	Tlr4	372.77		-1.47927	0.237659	-6.22433	4.83612e-10	4.52984e-08		1.15203	0.309005	3.7282	0.000192854	0.00477572		2.6313	0.320184	8.21808	2.06789e-16	6.14037e-14
ENSMUSG00000039126	Prune2	486.583		-2.01526	0.480392	-4.19503	2.72834e-05	0.000491101		2.9545	0.625778	4.72133	2.34305e-06	0.000112175		4.96977	0.640624	7.75769	8.64896e-15	1.93604e-12
ENSMUSG00000039474	Wfs1	250.615		1.19411	0.296279	4.03036	5.5692e-05	0.000867628		1.9095	0.395292	4.8306	1.36121e-06	6.98237e-05		0.715386	0.390803	1.83055	0.0671671	0.279143
ENSMUSG00000039542	Ncam1	136.028		-1.2306	0.344166	-3.57559	0.000349436	0.00380642		0.557442	0.445273	1.25191	0.210602	0.576738		1.78804	0.457555	3.90781	9.31354e-05	0.00192762
ENSMUSG00000039601	Rcan2	1760.48		1.43775	0.214286	6.70947	1.95327e-11	2.55508e-09		3.04419	0.284519	10.6994	1.02396e-26	9.51621e-24		1.60645	0.282562	5.68528	1.30597e-08	8.55942e-07
ENSMUSG00000039844	Rapgef1	334.757		1.17534	0.236723	4.96503	6.86895e-07	2.50551e-05		1.73876	0.319804	5.43695	5.42006e-08	4.03585e-06		0.563421	0.315598	1.78525	0.0742206	0.295866
ENSMUSG00000040752	Myh6	15465.8		-1.62683	0.384093	-4.23549	2.28049e-05	0.000421488		5.88626	0.497689	11.8272	2.82438e-32	4.95805e-29		7.51309	0.502934	14.9385	1.85045e-50	4.48734e-47
ENSMUSG00000042655	Shisal2b	12.8292		-3.54638	1.03695	-3.42002	0.000626164	0.0060422		1.72322	1.12887	1.5265	0.126886	0.456958		5.2696	1.39555	3.77601	0.000159363	0.00300743
ENSMUSG00000044206	Vsig4	9.0283		-3.93717	1.16715	-3.37332	0.000742665	0.0068967		3.52782	1.68836	2.08949	0.0366633	0.232255		7.46499	1.76467	4.23025	2.3343e-05	NA
ENSMUSG00000044734	Serpinb1a	93.6741		-1.19174	0.333753	-3.57072	0.000356003	0.00386132		0.41434	0.438106	0.945754	0.344274	0.703192		1.60608	0.4564	3.51901	0.00043316	0.00691061
ENSMUSG00000047205	Dusp18	387.667		2.1933	0.345652	6.34542	2.21824e-10	2.25903e-08		5.08302	0.441493	11.5133	1.13132e-30	1.48948e-27		2.88972	0.418526	6.90452	5.03731e-12	7.55596e-10
ENSMUSG00000047343	Mettl21c	1596.35		1.91217	0.449285	4.25602	2.08094e-05	0.000392738		4.79416	0.598814	8.00609	1.1841e-15	3.46437e-13		2.882	0.594233	4.84994	1.23496e-06	4.84331e-05
ENSMUSG00000047485	Klhl34	540.484		1.15763	0.26837	4.31355	1.60657e-05	0.000321188		3.28255	0.346453	9.47473	2.67446e-21	1.62514e-18		2.12492	0.342031	6.21267	5.20927e-10	5.15611e-08
ENSMUSG00000048279	Sacs	2724.53		1.47086	0.21229	6.92853	4.25232e-12	6.72133e-10		2.254	0.28129	8.01309	1.1186e-15	3.39861e-13		0.78314	0.280443	2.79251	0.00523001	0.0483058
ENSMUSG00000048376	F2r	394.371		-1.10923	0.235993	-4.70027	2.59819e-06	7.24722e-05		1.93001	0.307917	6.26794	3.65863e-10	4.41242e-08		3.03924	0.319121	9.52378	1.66996e-21	1.21489e-18
ENSMUSG00000049044	Rapgef4	98.7891		-1.31046	0.3784	-3.46317	0.000533855	0.00530152		2.2306	0.478003	4.6665	3.06379e-06	0.000144062		3.54106	0.507732	6.97427	3.0746e-12	4.81025e-10
ENSMUSG00000049641	Vgll2	150.14		1.45869	0.2702	5.39856	6.71778e-08	3.25673e-06		2.21674	0.364407	6.08315	1.17844e-09	1.20117e-07		0.758053	0.353599	2.14382	0.0320474	0.170926
ENSMUSG00000052374	Actn2	15986.5		1.06102	0.194284	5.4612	4.72936e-08	2.42444e-06		2.73217	0.256825	10.6383	1.97761e-26	1.73579e-23		1.67115	0.256701	6.51009	7.51045e-11	8.88431e-09
ENSMUSG00000052821	Cysltr1	34.2625		-1.74876	0.447862	-3.9047	9.43425e-05	0.00135413		0.904477	0.602828	1.50039	0.133514	0.46709		2.65324	0.664338	3.99382	6.50186e-05	0.00142903
ENSMUSG00000052920	Prkg1	1551.99		1.02081	0.258772	3.9448	7.98656e-05	0.00117773		1.79728	0.342868	5.24191	1.58926e-07	1.04088e-05		0.776476	0.34221	2.269	0.0232682	0.138865
ENSMUSG00000054641	Mmrn1	67.9161		1.61845	0.418243	3.86965	0.000108992	0.00151313		2.6542	0.579967	4.57646	4.72899e-06	0.000215312		1.03575	0.557353	1.85834	0.0631214	0.268504
ENSMUSG00000056091	St3gal5	1300.52		1.45776	0.299787	4.86264	1.15831e-06	3.81263e-05		3.24738	0.398444	8.15016	3.63448e-16	1.24829e-13		1.78962	0.396015	4.51908	6.21075e-06	0.000194755
ENSMUSG00000060843	Ctnna3	246.028		1.60099	0.283489	5.64744	1.62854e-08	9.54109e-07		2.69641	0.381323	7.0712	1.53599e-12	2.87571e-10		1.09543	0.373109	2.93594	0.00332535	0.0344124
ENSMUSG00000061877	BC048679	93.3023		3.34366	0.485789	6.88295	5.86264e-12	9.1711e-10		4.83696	0.569038	8.50024	1.89203e-17	7.47303e-15		1.4933	0.47141	3.16772	0.00153639	0.0192877
ENSMUSG00000062713	Sim2	52.1283		6.55489	1.23804	5.29455	1.19309e-07	5.42032e-06		8.07567	1.31007	6.16428	7.08033e-10	7.55825e-08		1.52078	0.608777	2.49809	0.0124865	0.0899842
ENSMUSG00000063727	Tnfrsf11b	34.1083		-3.24218	0.712759	-4.54878	5.39585e-06	0.000134666		1.31163	0.741058	1.76995	0.076736	0.355841		4.55382	0.922812	4.93472	8.02664e-07	3.35596e-05
ENSMUSG00000064179	Tnnt1	21800.2		-2.34303	0.304237	-7.70135	1.3464e-14	3.46275e-12		6.31418	0.377594	16.7221	9.04011e-63	7.14123e-59		8.65721	0.386677	22.3888	5.06444e-111	3.68438e-107
ENSMUSG00000068699	Flnc	7920.99		1.04569	0.246972	4.23406	2.29509e-05	0.000423156		1.68592	0.326783	5.15914	2.4809e-07	1.51921e-05		0.640227	0.326654	1.95996	0.0500008	0.230956
ENSMUSG00000071567	NA	60.4816		1.42815	0.359934	3.96783	7.25314e-05	0.00108754		2.83982	0.479825	5.91845	3.24995e-09	3.00268e-07		1.41167	0.452663	3.11858	0.00181724	0.0218881
ENSMUSG00000074652	Myh7b	197.051		-1.4639	0.401538	-3.64573	0.000266639	0.00306049		2.61948	0.499851	5.24053	1.60119e-07	1.04088e-05		4.08338	0.525986	7.76329	8.27569e-15	1.88143e-12
ENSMUSG00000078486	Perm1	3136.31		1.17209	0.24367	4.81015	1.50815e-06	4.70879e-05		2.02704	0.322644	6.2826	3.32956e-10	4.10967e-08		0.854951	0.322195	2.65352	0.00796578	0.064786
ENSMUSG00000079428	Tceal7	535.593		-1.39038	0.341143	-4.07565	4.58862e-05	0.000751108		0.443916	0.450035	0.986402	0.323936	0.685856		1.8343	0.453474	4.04498	5.23267e-05	0.0011971
ENSMUSG00000084131	Rpl3-ps2	163.076		-1.45979	0.44193	-3.30322	0.000955806	0.00842731		0.842373	0.5856	1.43848	0.150298	0.494288		2.30217	0.601799	3.82547	0.00013052	0.00253548
ENSMUSG00000084349	Rpl3-ps1	450.412		-1.25604	0.316814	-3.96461	7.35159e-05	0.00109796		0.71978	0.419123	1.71735	0.0859159	0.376135		1.97582	0.425081	4.64812	3.3498e-06	0.000114412
ENSMUSG00000085272	Sbk3	65.7052		3.57679	0.783074	4.56763	4.93269e-06	0.000124127		4.7945	0.883397	5.42734	5.7199e-08	4.22284e-06		1.21771	0.722064	1.68643	0.0917133	0.336637
ENSMUSG00000089901	Gm8113	1279.28		1.02104	0.242853	4.20435	2.6183e-05	0.000474106		3.46748	0.319776	10.8435	2.14232e-27	2.25644e-24		2.44644	0.318063	7.69168	1.45211e-14	3.01831e-12
ENSMUSG00000091898	Tnnc1	2030.61		-1.66705	0.494065	-3.37415	0.000740446	0.0068829		6.2996	0.534093	11.7949	4.14506e-32	6.54879e-29		7.96664	0.578933	13.7609	4.38006e-43	9.10426e-40
ENSMUSG00000097960	A330074K22Rik	13.3449		2.49404	0.737853	3.38013	0.000724514	0.00677541		4.00839	1.05122	3.8131	0.000137233	0.0036624		1.51435	0.936328	1.61733	0.105806	0.365239
ENSMUSG00000099364	5730419F03Rik	51.7131		1.56539	0.482601	3.24365	0.00118007	0.00997569		4.17271	0.676556	6.16757	6.93476e-10	7.45321e-08		2.60732	0.632954	4.11929	3.80047e-05	0.000917028
ENSMUSG00000099875	Rbm3-ps	60.8018		-1.32835	0.359738	-3.69254	0.000222024	0.00263202		1.31781	0.464703	2.8358	0.00457104	0.0579928		2.64615	0.500168	5.29053	1.21963e-07	6.40634e-06
ENSMUSG00000101746	2310043L19Rik	16.8089		4.29937	1.03435	4.15659	3.23037e-05	0.000566024		6.25416	1.3721	4.55808	5.16245e-06	0.000234372		1.95478	1.0982	1.77999	0.0750784	0.297803
ENSMUSG00000000346	Dazap2	290.182		0.37451	0.199103	1.88099	0.0599735	0.17427		1.03677	0.266867	3.88495	0.00010235	0.00286706		0.662257	0.266813	2.4821	0.013061	0.0928373
ENSMUSG00000001211	Agpat3	1154.07		0.736341	0.177026	4.15951	3.18929e-05	0.000560727		1.25792	0.234748	5.35859	8.3875e-08	5.94234e-06		0.521578	0.234165	2.2274	0.0259208	0.148076
ENSMUSG00000001334	Fndc5	2373.21		0.976832	0.16872	5.78966	7.05309e-09	4.71469e-07		2.01802	0.22295	9.05145	1.41086e-19	7.96078e-17		1.04119	0.222258	4.68458	2.80536e-06	9.88327e-05
ENSMUSG00000002944	Cd36	11855.8		0.153665	0.273453	0.561944	0.574154	0.753097		1.93026	0.361735	5.33612	9.49545e-08	6.55103e-06		1.7766	0.361767	4.91088	9.06665e-07	3.71605e-05
ENSMUSG00000002980	Bcam	348.704		-0.162106	0.342519	-0.473277	0.636016	0.797133		2.05678	0.453748	4.53287	5.81878e-06	0.000258961		2.21889	0.45632	4.86256	1.15878e-06	4.60661e-05
ENSMUSG00000003617	Cp	415.78		-0.222782	0.264633	-0.841851	0.399871	0.60701		1.47947	0.352587	4.19604	2.71624e-05	0.000932912		1.70225	0.355176	4.79269	1.64562e-06	6.20305e-05
ENSMUSG00000003810	Mast2	801.618		0.750265	0.231816	3.23646	0.0012102	0.0101681		1.17632	0.307656	3.8235	0.000131568	0.00352911		0.42606	0.307006	1.38779	0.165201	0.464292
ENSMUSG00000003849	Nqo1	468.428		0.0334401	0.38687	0.0864376	0.931119	0.967129		2.10251	0.50952	4.12646	3.68396e-05	0.00121509		2.06907	0.510345	4.05427	5.0292e-05	0.00116151
ENSMUSG00000004383	Large1	702.113		0.806184	0.234279	3.44113	0.000579299	0.00567481		1.72238	0.30957	5.56377	2.64004e-08	2.0855e-06		0.916193	0.308576	2.9691	0.0029867	0.0317432
ENSMUSG00000004951	Hspb1	1740.27		0.738796	0.275285	2.68375	0.00728014	0.0391397		1.52892	0.364753	4.19167	2.76913e-05	0.000946958		0.790127	0.364436	2.16808	0.0301526	0.164047
ENSMUSG00000005103	Wdr1	905.046		0.453038	0.22518	2.01189	0.0442314	0.141328		1.29365	0.298113	4.33946	1.42832e-05	0.000551735		0.84061	0.297966	2.82116	0.00478507	0.0455051
ENSMUSG00000005950	P2rx5	246.577		0.857484	0.237273	3.61392	0.0003016	0.00337997		1.72941	0.31371	5.51275	3.53263e-08	2.70932e-06		0.871922	0.310593	2.80729	0.0049961	0.0466697
ENSMUSG00000006494	Pdk1	3384.47		0.745068	0.198428	3.75486	0.000173435	0.00215537		1.73904	0.26221	6.63226	3.30585e-11	4.92728e-09		0.993975	0.262003	3.79375	0.000148388	0.0028334
ENSMUSG00000006517	Mvd	84.8119		0.256626	0.331531	0.774063	0.438894	0.644889		1.84952	0.439843	4.20496	2.61127e-05	0.000904724		1.5929	0.441372	3.60897	0.000307418	0.00524377
ENSMUSG00000007033	Hspa1l	151.491		0.900727	0.276096	3.26238	0.00110483	0.00948035		2.03388	0.361586	5.62489	1.8563e-08	1.54356e-06		1.13316	0.356819	3.17572	0.00149465	0.0189103
ENSMUSG00000007656	Arpp19	1630.31		0.235765	0.188198	1.25275	0.210297	0.403573		1.26416	0.249108	5.07477	3.87964e-07	2.24522e-05		1.0284	0.249253	4.12593	3.69236e-05	0.000898391
ENSMUSG00000008136	Fhl2	271.491		0.452433	0.41038	1.10247	0.270255	0.478077		5.54464	0.535121	10.3615	3.7124e-25	2.93261e-22		5.0922	0.532636	9.56038	1.17327e-21	9.48396e-19
ENSMUSG00000009293	Ube2g2	1309.95		0.450483	0.176797	2.54803	0.0108334	0.0527891		1.5273	0.233452	6.54224	6.06045e-11	8.62604e-09		1.07682	0.233324	4.61512	3.92865e-06	0.000131105
ENSMUSG00000009394	Syn2	116.847		0.851141	0.601414	1.41523	0.157	0.332448		3.05002	0.82838	3.68191	0.000231492	0.00557521		2.19888	0.819113	2.68446	0.00726462	0.0604346
ENSMUSG00000010175	Prox1	92.3665		1.00044	0.455748	2.19515	0.028153	0.104117		4.14987	0.607649	6.82938	8.52822e-12	1.36098e-09		3.14943	0.590497	5.33353	9.63215e-08	5.15249e-06
ENSMUSG00000013076	Amotl1	3981.59		1.11359	0.365711	3.045	0.0023268	0.0167283		2.03253	0.483908	4.20024	2.66631e-05	0.000917758		0.918938	0.483649	1.90001	0.0574315	0.253752
ENSMUSG00000013275	Slc41a1	344.504		0.780973	0.21135	3.69517	0.000219741	0.00261108		1.10785	0.283057	3.91389	9.08221e-05	0.00259475		0.32688	0.281244	1.16226	0.245128	0.565771
ENSMUSG00000014592	Camta1	304.64		0.716223	0.259718	2.75769	0.00582109	0.0332032		1.26979	0.345022	3.68032	0.000232945	0.00559316		0.553567	0.343595	1.61111	0.107157	0.36746
ENSMUSG00000015112	Slc25a13	41.7256		-0.0879785	0.512382	-0.171705	0.863669	0.931552		2.32928	0.664435	3.50566	0.000455484	0.00960772		2.41726	0.675491	3.57852	0.000345545	0.0057525
ENSMUSG00000015217	Hmgb3	273.225		0.711673	0.244019	2.91647	0.00354021	0.0229569		1.89343	0.32551	5.81682	5.99788e-09	5.38412e-07		1.18176	0.323425	3.6539	0.000258289	0.00452783
ENSMUSG00000016327	Atp1b4	121.129		-0.556983	0.315965	-1.7628	0.0779347	0.207787		1.63249	0.409554	3.98601	6.71941e-05	0.0020088		2.18947	0.419602	5.21796	1.809e-07	8.98326e-06
ENSMUSG00000016487	Ppfibp1	1106.64		-0.655264	0.281719	-2.32595	0.0200211	0.0819972		1.57365	0.37176	4.23297	2.30627e-05	0.00081332		2.22891	0.373387	5.96944	2.38069e-09	1.96813e-07
ENSMUSG00000016528	Mapkapk2	4642.48		0.664859	0.193731	3.43186	0.000599455	0.0058376		1.16763	0.256353	4.55476	5.24456e-06	0.000237418		0.502766	0.256251	1.96201	0.0497614	0.23021
ENSMUSG00000016664	Pacsin2	1013.84		0.41434	0.204821	2.02294	0.0430796	0.139088		1.11529	0.271205	4.11237	3.91626e-05	0.00127979		0.700953	0.271133	2.58527	0.00973018	0.0749863
ENSMUSG00000017009	Sdc4	881.925		-0.11699	0.214852	-0.544513	0.586089	0.761301		1.14848	0.283378	4.05282	5.06044e-05	0.00158631		1.26547	0.28424	4.45211	8.50309e-06	0.000257214
ENSMUSG00000017765	Slc12a4	294.956		-0.596439	0.265246	-2.24863	0.0245362	0.0943376		1.3938	0.344553	4.04526	5.22656e-05	0.0016283		1.99024	0.350159	5.68383	1.31714e-08	8.59325e-07
ENSMUSG00000018800	Abca5	683.742		0.114614	0.241401	0.474788	0.634938	0.796837		1.36341	0.319687	4.26482	2.00061e-05	0.000726612		1.24879	0.320258	3.89934	9.64566e-05	0.00197947
ENSMUSG00000018893	Mb	80857.3		0.30082	0.238753	1.25996	0.207683	0.399978		1.88019	0.315829	5.9532	2.62951e-09	2.49638e-07		1.57937	0.31583	5.0007	5.71237e-07	2.43739e-05
ENSMUSG00000019920	Lims1	3057.93		0.0420351	0.17032	0.246801	0.805062	0.900677		1.66113	0.225073	7.38043	1.5778e-13	3.56109e-11		1.6191	0.225349	7.18485	6.72822e-13	1.13832e-10
ENSMUSG00000019944	Rhobtb1	787.852		0.199829	0.260758	0.76634	0.443474	0.649481		1.37579	0.341008	4.03447	5.47255e-05	0.00168869		1.17596	0.341297	3.44555	0.000569892	0.00860159
ENSMUSG00000019951	Uhrf1bp1l	397.775		0.365395	0.248589	1.46988	0.141595	0.311026		1.6502	0.329652	5.0059	5.56031e-07	3.10414e-05		1.28481	0.329648	3.89752	9.71835e-05	0.00199158
ENSMUSG00000019996	Map7	53.569		0.815239	0.362756	2.24735	0.0246179	0.0945461		1.75291	0.498765	3.51451	0.000440567	0.00936813		0.937674	0.490214	1.91278	0.0557757	0.249627
ENSMUSG00000020032	Nuak1	877.735		-0.040889	0.250599	-0.163165	0.870388	0.935094		2.51971	0.326133	7.72602	1.10964e-14	2.8276e-12		2.5606	0.327243	7.82476	5.08612e-15	1.17465e-12
ENSMUSG00000020085	Aifm2	326.62		0.139302	0.214543	0.649297	0.516147	0.709078		1.29945	0.282665	4.59714	4.28321e-06	0.000196146		1.16015	0.283856	4.08711	4.36787e-05	0.00103003
ENSMUSG00000020111	Micu1	668.18		0.291958	0.197294	1.47981	0.138923	0.307894		1.1285	0.261057	4.32282	1.54046e-05	0.00059072		0.836544	0.261237	3.20225	0.00136361	0.0175115
ENSMUSG00000020190	Mknk2	2651.51		0.981199	0.23216	4.22638	2.37476e-05	0.000436255		1.48202	0.30743	4.82066	1.43081e-06	7.2453e-05		0.500818	0.307087	1.63087	0.102918	0.359362
ENSMUSG00000020340	Cyfip2	263.489		1.10108	0.533513	2.06383	0.0390335	0.129946		3.3715	0.627738	5.37087	7.83592e-08	5.62726e-06		2.27041	0.622853	3.64518	0.000267201	0.0046616
ENSMUSG00000020349	Ppp2ca	3710.87		0.338982	0.180446	1.87858	0.0603017	0.174855		1.19996	0.238816	5.02462	5.04425e-07	2.84622e-05		0.860976	0.238828	3.605	0.000312148	0.00529959
ENSMUSG00000020658	Efr3b	250.913		0.736897	0.286185	2.57489	0.0100271	0.0499677		2.32927	0.377105	6.17672	6.54468e-10	7.08215e-08		1.59238	0.37454	4.25156	2.12291e-05	0.000573067
ENSMUSG00000020900	Myh10	1300.72		-0.0865673	0.205944	-0.420343	0.674235	0.82218		2.57263	0.271066	9.49076	2.2936e-21	1.44947e-18		2.65919	0.272218	9.76861	1.53551e-22	1.31421e-19
ENSMUSG00000020908	Myh3	792.208		-0.133734	0.422413	-0.316596	0.751551	0.869436		2.54681	0.559838	4.5492	5.38511e-06	0.000243084		2.68055	0.561062	4.77763	1.7737e-06	6.61725e-05
ENSMUSG00000020949	Fkbp3	2508.98		0.517508	0.214141	2.41667	0.0156632	0.069212		1.08874	0.28399	3.83372	0.000126222	0.00339724		0.57123	0.283888	2.01217	0.044202	0.212795
ENSMUSG00000020990	Cdkl1	46.8076		0.0837575	0.476279	0.175858	0.860406	0.929888		3.28857	0.624702	5.26423	1.40781e-07	9.34537e-06		3.20482	0.63323	5.06106	4.16927e-07	1.82719e-05
ENSMUSG00000021226	Acot2	470.89		0.573047	0.324543	1.7657	0.0774457	0.206785		2.21853	0.427744	5.18659	2.14183e-07	1.33224e-05		1.64548	0.427084	3.85284	0.000116757	0.00232078
ENSMUSG00000021255	Esrrb	60.4876		1.35049	0.450631	2.99688	0.0027276	0.0189463		3.62739	0.574356	6.31558	2.69146e-10	3.48544e-08		2.27691	0.541233	4.20689	2.58913e-05	0.000672713
ENSMUSG00000021371	Mcur1	562.937		0.690174	0.210094	3.28507	0.00101958	0.00893247		1.07297	0.279583	3.83775	0.000124169	0.00335011		0.382794	0.27877	1.37315	0.169705	0.470645
ENSMUSG00000021388	Aspn	1014.38		-0.892126	0.243604	-3.6622	0.00025006	0.00291654		1.22233	0.321736	3.79916	0.000145188	0.00384224		2.11445	0.324319	6.51966	7.04653e-11	8.40385e-09
ENSMUSG00000021518	Ptdss1	762.619		-0.00444018	0.161542	-0.0274863	0.978072	0.989295		1.09357	0.212159	5.15449	2.54325e-07	1.55138e-05		1.09801	0.213096	5.15266	2.56821e-07	1.22919e-05
ENSMUSG00000021622	Ckmt2	32451.2		0.629117	0.219878	2.86121	0.00422034	0.0263537		1.0871	0.290917	3.7368	0.000186376	0.00463709		0.457982	0.290904	1.57434	0.115409	0.382158
ENSMUSG00000021709	Erbin	2558.18		0.393642	0.236329	1.66565	0.0957825	0.240989		1.44894	0.31292	4.63038	3.65002e-06	0.000168616		1.05529	0.312902	3.37261	0.000744596	0.0106423
ENSMUSG00000021710	Nln	259.686		0.395288	0.208626	1.89472	0.0581294	0.17061		1.43112	0.278029	5.14738	2.6415e-07	1.60512e-05		1.03583	0.277824	3.72838	0.000192714	0.00355384
ENSMUSG00000021733	Slc4a7	436.813		0.758503	0.296073	2.56188	0.0104107	0.0514594		2.01527	0.391973	5.14133	2.72796e-07	1.6142e-05		1.25676	0.390584	3.21765	0.00129247	0.0167011
ENSMUSG00000021759	Plpp1	867.994		-0.0412466	0.222258	-0.18558	0.852774	0.926602		1.10318	0.294249	3.74915	0.000177438	0.00446393		1.14443	0.294978	3.87971	0.000104581	0.00212675
ENSMUSG00000021792	Prxl2a	564.789		0.476028	0.276247	1.7232	0.0848528	0.22051		2.06791	0.363373	5.69088	1.26383e-08	1.06777e-06		1.59189	0.363087	4.38431	1.16351e-05	0.000339942
ENSMUSG00000021838	Samd4	568.16		0.711388	0.249898	2.84672	0.00441726	0.0271917		1.59719	0.332821	4.79896	1.59491e-06	7.99934e-05		0.885805	0.331843	2.66935	0.00759985	0.0624733
ENSMUSG00000021870	Slmap	2017.34		0.204141	0.170859	1.19479	0.232168	0.432207		1.38929	0.226134	6.14364	8.06491e-10	8.4945e-08		1.18515	0.226323	5.23653	1.63621e-07	8.23769e-06
ENSMUSG00000021952	Xpo4	586.341		-0.391554	0.396009	-0.988751	0.322785	0.534386		3.35278	0.518142	6.47078	9.74978e-11	1.33945e-08		3.74433	0.52229	7.16908	7.55056e-13	1.24842e-10
ENSMUSG00000021973	Micu2	1342.93		0.441841	0.186257	2.37221	0.0176822	0.0754562		1.52676	0.245819	6.21089	5.26858e-10	6.07579e-08		1.08492	0.245712	4.41539	1.00826e-05	0.000300004
ENSMUSG00000022040	Ephx2	979.854		0.515117	0.237541	2.16854	0.0301179	0.109097		1.82833	0.313005	5.84122	5.18185e-09	4.70506e-07		1.31322	0.31275	4.19893	2.68174e-05	0.000693062
ENSMUSG00000022206	Npr3	1021.62		-1.02949	0.378135	-2.72254	0.00647826	0.0357329		2.95139	0.494723	5.96574	2.43533e-09	2.33186e-07		3.98087	0.498843	7.98022	1.46078e-15	3.66455e-13
ENSMUSG00000022210	Dhrs4	534.883		0.275252	0.242436	1.13536	0.256224	0.462409		2.01899	0.318398	6.34108	2.28155e-10	3.00385e-08		1.74374	0.318727	5.47095	4.47633e-08	2.60522e-06
ENSMUSG00000022270	Retreg1	5251.55		0.151931	0.164493	0.923637	0.355675	0.564631		1.4879	0.217543	6.8396	7.94169e-12	1.29351e-09		1.33597	0.217638	6.13852	8.3296e-10	7.81908e-08
ENSMUSG00000022332	Khdrbs3	450.264		0.278002	0.300095	0.92638	0.354248	0.563609		2.10568	0.394177	5.34196	9.19481e-08	6.45639e-06		1.82768	0.394505	4.63283	3.60701e-06	0.000121768
ENSMUSG00000022359	Wdyhv1	65.1254		0.385556	0.354233	1.08843	0.276407	0.484767		1.74536	0.443145	3.93858	8.19653e-05	0.00236308		1.35981	0.442771	3.07113	0.0021325	0.0245863
ENSMUSG00000022383	Ppara	126.897		1.2999	0.410509	3.16656	0.00154256	0.0122356		2.02855	0.54506	3.7217	0.000197884	0.00488922		0.728655	0.537801	1.35488	0.175456	0.478518
ENSMUSG00000022594	Lynx1	4270.63		0.870022	0.177575	4.89946	9.61021e-07	3.32176e-05		1.71868	0.235007	7.31334	2.60591e-13	5.4172e-11		0.848661	0.234731	3.61547	0.000299809	0.0051357
ENSMUSG00000022617	Chkb	293.249		0.134186	0.22822	0.587966	0.556555	0.740155		1.19724	0.301448	3.97163	7.13828e-05	0.00211194		1.06305	0.302582	3.51327	0.000442621	0.0070384
ENSMUSG00000022629	Kif21a	1009.23		0.73532	0.266353	2.7607	0.00576771	0.0330012		1.28461	0.352493	3.64437	0.000268052	0.00632082		0.549293	0.352071	1.56018	0.118718	0.386848
ENSMUSG00000022707	Gbe1	2236.34		0.261282	0.302575	0.863527	0.387848	0.595972		1.51508	0.40035	3.7844	0.000154083	0.00401047		1.2538	0.400408	3.13131	0.0017403	0.0211541
ENSMUSG00000022951	Rcan1	656.902		0.342176	0.245279	1.39505	0.163001	0.340233		2.10561	0.326458	6.44987	1.1195e-10	1.50301e-08		1.76344	0.326546	5.40027	6.654e-08	3.66726e-06
ENSMUSG00000022995	Enah	633.537		0.618058	0.170338	3.62841	0.000285169	0.00321244		1.88202	0.227142	8.28567	1.17451e-16	4.31536e-14		1.26396	0.226117	5.58984	2.27273e-08	1.41317e-06
ENSMUSG00000023092	Fhl1	35057.5		0.16492	0.353073	0.4671	0.640429	0.799956		2.03643	0.467028	4.3604	1.29827e-05	0.000512784		1.87151	0.467035	4.00721	6.14408e-05	0.00136692
ENSMUSG00000023277	Twf2	2664.8		-0.0851995	0.229838	-0.370694	0.710865	0.843535		1.28231	0.304006	4.21806	2.46411e-05	0.000865121		1.36751	0.304305	4.4939	6.99304e-06	0.000215569
ENSMUSG00000023495	Pcbp4	473.833		0.52858	0.206447	2.56037	0.010456	0.0515714		1.30751	0.275442	4.74696	2.06497e-06	0.000100693		0.778931	0.274822	2.83431	0.00459249	0.0441352
ENSMUSG00000023800	Tiam2	153.073		0.138751	0.265914	0.521788	0.601818	0.772984		1.85513	0.35881	5.17021	2.33826e-07	1.44305e-05		1.71637	0.361183	4.75209	2.01322e-06	7.4158e-05
ENSMUSG00000023904	Hcfc1r1	244.011		0.339582	0.269846	1.25843	0.208237	0.400784		1.34329	0.358278	3.7493	0.000177326	0.00446393		1.00371	0.358401	2.80053	0.00510194	0.0474637
ENSMUSG00000023905	Tnfrsf12a	286.39		-0.409002	0.328492	-1.24509	0.213099	0.406635		2.96803	0.430347	6.89681	5.31815e-12	8.93845e-10		3.37703	0.436712	7.73285	1.05165e-14	2.25023e-12
ENSMUSG00000024048	Myl12a	7357.83		-0.288619	0.249925	-1.15482	0.248163	0.452436		2.02732	0.330213	6.13944	8.28117e-10	8.66452e-08		2.31594	0.330396	7.0096	2.39e-12	3.77984e-10
ENSMUSG00000024063	Lbh	63.9643		-0.80826	0.487912	-1.65657	0.0976067	0.24384		2.20142	0.626737	3.5125	0.000443909	0.00942347		3.00968	0.654248	4.6002	4.22079e-06	0.000138942
ENSMUSG00000024074	Crim1	698.2		0.566505	0.19947	2.84005	0.00451069	0.0275878		1.04006	0.26595	3.91074	9.20157e-05	0.00262411		0.473557	0.265479	1.78378	0.0744588	0.29649
ENSMUSG00000024132	Eci1	2194.25		0.55505	0.235996	2.35195	0.0186754	0.0783684		1.17967	0.311987	3.78115	0.000156104	0.00403281		0.62462	0.311877	2.00278	0.0452014	0.215562
ENSMUSG00000024471	Myot	24045.7		0.581154	0.187405	3.10106	0.00192826	0.0144634		1.15481	0.247963	4.65717	3.20592e-06	0.000150298		0.573652	0.247948	2.3136	0.0206896	0.128154
ENSMUSG00000024525	Impa2	85.1693		0.664983	0.298518	2.22762	0.025906	0.0979804		1.66213	0.39868	4.16909	3.05819e-05	0.0010324		0.997148	0.394664	2.52657	0.0115181	0.0848549
ENSMUSG00000024526	Cidea	67.0347		0.914481	0.555865	1.64515	0.099939	0.248019		4.91859	0.781838	6.29107	3.15293e-10	3.97546e-08		4.00411	0.759369	5.27295	1.34249e-07	6.93522e-06
ENSMUSG00000025006	Sorbs1	195.811		0.528998	0.355946	1.48617	0.137233	0.305468		1.9828	0.476249	4.16336	3.13595e-05	0.0010564		1.4538	0.47496	3.06089	0.0022068	0.0251834
ENSMUSG00000025068	Gsto1	720.174		0.0356737	0.327295	0.108996	0.913206	0.958195		1.85957	0.432172	4.30285	1.68615e-05	0.000632961		1.8239	0.43281	4.21409	2.50793e-05	0.000653949
ENSMUSG00000025085	Ablim1	1763.12		-0.777733	0.334421	-2.32561	0.0200395	0.0820061		3.08914	0.440227	7.01715	2.26447e-12	4.0655e-10		3.86687	0.442342	8.74181	2.29415e-18	9.02159e-16
ENSMUSG00000025172	Ankrd2	2413.15		1.08526	0.427678	2.53755	0.011163	0.0538423		4.86395	0.566269	8.58948	8.7367e-18	3.6324e-15		3.7787	0.564975	6.68825	2.25854e-11	3.0712e-09
ENSMUSG00000025453	Nnt	3329.53		0.67177	0.237065	2.83369	0.00460137	0.0279844		2.51814	0.309815	8.1279	4.36792e-16	1.46827e-13		1.84637	0.309606	5.96362	2.46713e-09	2.0054e-07
ENSMUSG00000025477	Inpp5a	779.874		0.804314	0.22544	3.56775	0.000360054	0.00390247		1.48869	0.298485	4.9875	6.11669e-07	3.36716e-05		0.68438	0.297647	2.2993	0.0214879	0.13142
ENSMUSG00000025584	Pde8a	341.883		0.443339	0.295794	1.49881	0.133923	0.300664		2.36864	0.391884	6.04424	1.50114e-09	1.48229e-07		1.9253	0.39147	4.91814	8.73699e-07	3.62174e-05
ENSMUSG00000025658	Cnksr2	146.226		0.898465	0.320059	2.80719	0.0049976	0.0296689		2.94123	0.411137	7.15391	8.43429e-13	1.68675e-10		2.04277	0.403277	5.06542	4.07499e-07	1.7967e-05
ENSMUSG00000025732	Mcrip2	451.153		0.823145	0.253914	3.24183	0.00118765	0.0100174		1.19976	0.33882	3.541	0.000398609	0.00866249		0.376616	0.337486	1.11595	0.264445	0.586535
ENSMUSG00000025745	Hadha	7308.31		0.698778	0.199079	3.51004	0.000448032	0.00464692		1.4498	0.263368	5.50487	3.69446e-08	2.81975e-06		0.751026	0.26329	2.85247	0.00433808	0.042099
ENSMUSG00000025813	Homer2	1462.81		0.106987	0.264436	0.404587	0.685781	0.829762		3.05273	0.343541	8.88605	6.33184e-19	3.22699e-16		2.94574	0.344166	8.55906	1.13789e-17	4.24521e-15
ENSMUSG00000025885	Myo5b	55.8059		-0.29357	0.449545	-0.653039	0.513731	0.706964		2.73112	0.532538	5.1285	2.92057e-07	1.71514e-05		3.02469	0.554427	5.45553	4.88283e-08	2.80811e-06
ENSMUSG00000025900	Rp1	122.429		-1.30417	0.477631	-2.73049	0.00632409	0.0352404		4.57262	0.570178	8.01964	1.06053e-15	3.28537e-13		5.87679	0.642126	9.15208	5.5848e-20	3.38578e-17
ENSMUSG00000025920	Stau2	1358.19		0.720538	0.274327	2.62656	0.00862526	0.0446232		2.00619	0.362947	5.5275	3.24835e-08	2.50345e-06		1.28565	0.362562	3.54601	0.000391104	0.00637956
ENSMUSG00000025938	Slco5a1	1269.92		0.306151	0.2268	1.34987	0.177058	0.359238		1.57777	0.29977	5.26328	1.41512e-07	9.35456e-06		1.27162	0.299854	4.2408	2.22724e-05	0.000599008
ENSMUSG00000026032	Ndufb3	2204.49		0.231608	0.183594	1.26152	0.207123	0.399248		1.01717	0.243006	4.18577	2.84201e-05	0.000969784		0.785561	0.243105	3.23136	0.00123201	0.0160626
ENSMUSG00000026039	Sgo2a	36.0064		-0.155173	0.840253	-0.184674	0.853484	0.926941		4.76463	1.11996	4.25428	2.09724e-05	0.000753052		4.9198	1.15423	4.26242	2.02221e-05	0.000547917
ENSMUSG00000026074	Map4k4	576.03		-0.420589	0.257918	-1.63071	0.102952	0.252863		1.33543	0.342345	3.90084	9.58588e-05	0.00271411		1.75602	0.345213	5.08678	3.64196e-07	1.66637e-05
ENSMUSG00000026131	Dst	730.788		0.722781	0.195098	3.7047	0.00021164	0.00253868		1.21628	0.260638	4.66657	3.06262e-06	0.000144062		0.493504	0.259778	1.89971	0.0574711	0.253752
ENSMUSG00000026385	Dbi	857.9		0.478121	0.234564	2.03834	0.0415158	0.13565		1.3858	0.311358	4.45083	8.55406e-06	0.000357528		0.907677	0.31115	2.91717	0.00353223	0.0359024
ENSMUSG00000026479	Lamc2	55.3007		0.0147325	0.50778	0.0290136	0.976854	0.988743		2.55465	0.682278	3.7443	0.0001809	0.00451719		2.53992	0.689835	3.68192	0.000231485	0.00416062
ENSMUSG00000026489	Coq8a	19515.4		0.405443	0.278727	1.45462	0.145773	0.317209		1.67584	0.36868	4.54552	5.48002e-06	0.00024646		1.2704	0.368677	3.44583	0.000569309	0.00860159
ENSMUSG00000026576	Atp1b1	1539.69		0.826499	0.191062	4.32582	1.51966e-05	0.000307049		1.50234	0.253185	5.93377	2.9606e-09	2.7842e-07		0.675842	0.252649	2.67502	0.00747246	0.0616351
ENSMUSG00000026620	Mark1	51.1558		-0.200466	0.439225	-0.456409	0.648096	0.805085		3.01284	0.585654	5.1444	2.68382e-07	1.61223e-05		3.2133	0.603503	5.32442	1.01278e-07	5.37806e-06
ENSMUSG00000026639	Lamb3	103.057		0.521817	0.384854	1.35588	0.175136	0.356511		1.9322	0.50164	3.85177	0.000117269	0.00320541		1.41038	0.50017	2.81981	0.00480523	0.0456074
ENSMUSG00000026922	Agpat2	130.239		0.194819	0.27731	0.702531	0.482348	0.681168		1.96983	0.36321	5.4234	5.84758e-08	4.29702e-06		1.77502	0.365357	4.8583	1.18396e-06	4.6939e-05
ENSMUSG00000027076	Timm10	327.084		0.242274	0.230893	1.04929	0.294044	0.504404		1.1295	0.30684	3.68106	0.000232265	0.00558532		0.887224	0.307353	2.88666	0.00389354	0.0386696
ENSMUSG00000027077	Smtnl1	3776.85		0.96853	0.27854	3.47717	0.000506736	0.00512655		2.96741	0.367387	8.07706	6.63495e-16	2.1393e-13		1.99888	0.367047	5.44583	5.15644e-08	2.95378e-06
ENSMUSG00000027187	Cat	2938.74		0.558805	0.200324	2.7895	0.00527889	0.0307918		1.85919	0.264884	7.01888	2.23648e-12	4.0614e-10		1.30039	0.264751	4.91174	9.02711e-07	3.71029e-05
ENSMUSG00000027249	F2	31.0547		1.17617	0.934781	1.25823	0.208307	0.400819		4.61845	1.01817	4.53604	5.732e-06	0.000255819		3.44228	0.94614	3.63823	0.000274518	0.00476071
ENSMUSG00000027439	Gzf1	1103.31		0.303533	0.22253	1.36401	0.172565	0.353135		1.53403	0.293969	5.21835	1.8052e-07	1.15467e-05		1.2305	0.294056	4.18458	2.85697e-05	0.00073056
ENSMUSG00000027536	Chmp4c	144.33		0.914994	0.333343	2.7449	0.00605296	0.0341695		3.50962	0.440856	7.96092	1.7076e-15	4.81758e-13		2.59462	0.432029	6.00567	1.90538e-09	1.64312e-07
ENSMUSG00000027550	Lrrcc1	418.718		-0.292873	0.249857	-1.17216	0.241132	0.444261		1.24693	0.331332	3.76338	0.00016763	0.00428542		1.5398	0.333799	4.61296	3.96983e-06	0.000132176
ENSMUSG00000027560	Dok5	51.9233		-0.555383	0.358544	-1.549	0.121383	0.282105		1.70257	0.474324	3.58947	0.000331356	0.0074468		2.25795	0.494839	4.56301	5.04259e-06	0.000161252
ENSMUSG00000027605	Acss2	844.706		0.212714	0.233742	0.910035	0.362804	0.571671		1.48974	0.30865	4.82664	1.38859e-06	7.09978e-05		1.27703	0.308936	4.13363	3.57084e-05	0.000874675
ENSMUSG00000027698	Nceh1	944.099		0.977661	0.327162	2.98831	0.00280529	0.0192787		2.41216	0.434183	5.55563	2.76616e-08	2.16349e-06		1.4345	0.433053	3.31252	0.0009246	0.0127154
ENSMUSG00000027809	Etfdh	4289.09		0.593767	0.235801	2.51808	0.0117996	0.0560925		1.44535	0.312004	4.63247	3.61326e-06	0.00016759		0.851584	0.311925	2.73009	0.00633164	0.0552642
ENSMUSG00000027861	Casq2	3155.12		0.62742	0.370868	1.69176	0.0906914	0.231403		3.03297	0.489369	6.19772	5.72856e-10	6.37363e-08		2.40555	0.489219	4.91713	8.78218e-07	3.62791e-05
ENSMUSG00000027984	Hadh	3878.06		0.757189	0.190168	3.98168	6.8429e-05	0.00103627		1.46321	0.251614	5.81532	6.0519e-09	5.38756e-07		0.706025	0.251436	2.80797	0.00498548	0.0466187
ENSMUSG00000027999	Pla2g12a	1983.35		0.192355	0.243456	0.7901	0.429469	0.636538		2.59865	0.320459	8.10913	5.09826e-16	1.67807e-13		2.40629	0.320695	7.50338	6.21952e-14	1.16018e-11
ENSMUSG00000028035	Dnajb4	2105.11		0.625173	0.230795	2.70878	0.00675302	0.0368599		1.91742	0.305572	6.27487	3.49934e-10	4.25277e-08		1.29225	0.305329	4.23231	2.31302e-05	0.000613616
ENSMUSG00000028098	Rnf115	1791.68		0.150193	0.242285	0.619904	0.535321	0.724804		1.16425	0.320872	3.6284	0.000285178	0.00665513		1.01406	0.321042	3.15865	0.00158503	0.0197713
ENSMUSG00000028116	Myoz2	6761.51		-0.688494	0.335599	-2.05154	0.0402147	0.13257		3.53356	0.441588	8.00195	1.22466e-15	3.5179e-13		4.22205	0.442278	9.54617	1.34586e-21	1.03065e-18
ENSMUSG00000028223	Decr1	3227.21		0.6564	0.241981	2.71261	0.00667558	0.0365291		1.3635	0.320112	4.25945	2.04931e-05	0.000737517		0.707101	0.31999	2.20976	0.027122	0.153015
ENSMUSG00000028247	Coq3	606.969		0.741275	0.196329	3.77567	0.000159576	0.0020229		1.01256	0.262459	3.85799	0.000114325	0.00314672		0.271288	0.261501	1.03743	0.299537	0.621721
ENSMUSG00000028273	Pdlim5	10377.2		0.806176	0.213286	3.7798	0.000156956	0.00200741		1.68877	0.28224	5.98345	2.18456e-09	2.10451e-07		0.882596	0.282165	3.12794	0.00176034	0.0213442
ENSMUSG00000028347	Tmeff1	34.2907		-0.763919	0.58205	-1.31246	0.189364	0.375909		2.91236	0.753907	3.86302	0.000111994	0.00309335		3.67628	0.798168	4.60589	4.10699e-06	0.000135811
ENSMUSG00000028373	Astn2	50.2315		-0.71366	0.545031	-1.30939	0.190401	0.37737		3.21464	0.661051	4.86293	1.15663e-06	6.09118e-05		3.9283	0.704986	5.57217	2.51593e-08	1.55113e-06
ENSMUSG00000028383	Hsdl2	1976.11		0.707795	0.214664	3.29722	0.000976466	0.0085895		1.79433	0.284326	6.3108	2.77591e-10	3.56558e-08		1.08653	0.283987	3.82598	0.000130253	0.00253366
ENSMUSG00000028393	Alad	1117.45		0.404605	0.229697	1.76147	0.0781584	0.208149		1.35877	0.303767	4.47308	7.71019e-06	0.000329225		0.954168	0.303704	3.14177	0.00167927	0.0205914
ENSMUSG00000028456	Unc13b	175.976		-0.131922	0.313602	-0.420665	0.674	0.821996		1.61685	0.415324	3.89298	9.90184e-05	0.00278858		1.74877	0.419804	4.16569	3.10413e-05	0.000781684
ENSMUSG00000028517	Plpp3	960.947		-0.138758	0.209659	-0.661827	0.508082	0.702536		1.0614	0.278068	3.81706	0.000135053	0.00361033		1.20016	0.279046	4.30094	1.70072e-05	0.000467778
ENSMUSG00000028698	Pik3r3	269.093		-0.381448	0.251061	-1.51935	0.128676	0.292952		1.19996	0.331314	3.62183	0.000292524	0.00674684		1.58141	0.33542	4.71472	2.42039e-06	8.71701e-05
ENSMUSG00000028755	Cda	20.8196		-0.646073	0.640273	-1.00906	0.312947	0.524771		3.11886	0.846724	3.68344	0.000230109	0.00556268		3.76493	0.904394	4.16293	3.1419e-05	0.000789544
ENSMUSG00000028773	Fabp3	7820.64		0.905462	0.296285	3.05605	0.00224272	0.0162595		3.4252	0.392234	8.73254	2.49009e-18	1.15708e-15		2.51974	0.391994	6.42799	1.29303e-10	1.4472e-08
ENSMUSG00000028838	Extl1	505.509		0.800855	0.199719	4.0099	6.07434e-05	0.000935756		1.27189	0.265525	4.79008	1.66712e-06	8.30876e-05		0.471033	0.264097	1.78356	0.0744958	0.296556
ENSMUSG00000028841	Cnksr1	202.688		0.182815	0.260029	0.703055	0.482021	0.681007		1.55644	0.347417	4.48003	7.4632e-06	0.000321284		1.37362	0.348718	3.93907	8.1799e-05	0.00173871
ENSMUSG00000028974	Dffa	977.493		0.440937	0.249131	1.7699	0.0767443	0.205382		1.75525	0.328918	5.33643	9.47923e-08	6.55103e-06		1.31431	0.328799	3.99731	6.40652e-05	0.00141449
ENSMUSG00000029223	Uchl1	30.7011		-0.837174	0.824233	-1.0157	0.309772	0.521117		3.68384	1.04578	3.52259	0.000427348	0.0091486		4.52102	1.10544	4.08981	4.31728e-05	0.00102141
ENSMUSG00000029314	Gpat3	83.3165		0.586988	0.318029	1.84571	0.0649349	0.183863		1.49736	0.416305	3.59677	0.000322187	0.0072926		0.910368	0.413461	2.20182	0.0276777	0.154948
ENSMUSG00000029467	Atp2a2	46796.2		0.0403526	0.323627	0.124689	0.90077	0.951536		6.62365	0.426037	15.5471	1.66409e-54	8.76363e-51		6.5833	0.426232	15.4453	8.10926e-54	2.94974e-50
ENSMUSG00000029469	Ift81	358.698		-0.994067	0.317832	-3.12765	0.00176212	0.0136212		3.32007	0.404	8.218	2.06918e-16	7.26465e-14		4.31414	0.419383	10.2869	8.07518e-25	9.03799e-22
ENSMUSG00000029769	Ccdc136	190.482		-0.128271	0.235216	-0.545332	0.585525	0.761137		1.21888	0.308897	3.9459	7.95005e-05	0.00230042		1.34715	0.312738	4.30759	1.6504e-05	0.00045566
ENSMUSG00000029804	Herc3	791.195		0.715228	0.186495	3.83511	0.000125507	0.00169134		1.0229	0.248252	4.1204	3.78214e-05	0.00124229		0.307671	0.247555	1.24284	0.213926	0.52831
ENSMUSG00000030161	Gabarapl1	968.709		-0.297867	0.187912	-1.58514	0.112935	0.268698		1.35925	0.247643	5.48876	4.04767e-08	3.07448e-06		1.65712	0.249023	6.65448	2.84297e-11	3.79497e-09
ENSMUSG00000030246	Ldhb	9091.14		0.4262	0.262696	1.62241	0.104716	0.255666		2.96725	0.346955	8.55227	1.20687e-17	4.88906e-15		2.54105	0.346936	7.32428	2.4019e-13	4.36845e-11
ENSMUSG00000030409	Dmpk	2061.75		0.735235	0.249379	2.94827	0.00319558	0.0211746		1.19611	0.330235	3.62198	0.000292354	0.00674684		0.460871	0.330004	1.39656	0.162545	0.459924
ENSMUSG00000030541	Idh2	15305.1		0.202996	0.327894	0.619092	0.535856	0.725029		3.09922	0.433326	7.15217	8.54181e-13	1.6869e-10		2.89623	0.433352	6.68331	2.33609e-11	3.14723e-09
ENSMUSG00000030662	Ipo5	4631.79		0.484206	0.180518	2.68232	0.00731134	0.0392716		1.20216	0.238836	5.03344	4.81764e-07	2.72809e-05		0.717959	0.238792	3.00663	0.00264161	0.0289605
ENSMUSG00000030681	Mvp	884.904		-0.536104	0.28468	-1.88318	0.0596759	0.173738		1.7923	0.374935	4.7803	1.75036e-06	8.66897e-05		2.32841	0.376748	6.18028	6.39879e-10	6.12515e-08
ENSMUSG00000030739	Myh14	781.689		0.556882	0.297427	1.87233	0.0611604	0.176435		1.63508	0.393333	4.15699	3.22469e-05	0.00108398		1.0782	0.393005	2.74347	0.00607932	0.0536086
ENSMUSG00000030911	Zp2	37.0644		0.154201	0.865909	0.17808	0.85866	0.928909		7.47712	1.60037	4.67213	2.9809e-06	0.000141004		7.32292	1.60776	4.55473	5.2454e-06	0.00016737
ENSMUSG00000030917	Tmem159	161.177		-0.0475409	0.254904	-0.186505	0.852049	0.926213		2.07001	0.332875	6.21859	5.01637e-10	5.91445e-08		2.11755	0.33731	6.27777	3.43471e-10	3.49476e-08
ENSMUSG00000031448	Adprhl1	1408.92		-0.148142	0.204648	-0.723889	0.469134	0.670954		2.63698	0.267519	9.85718	6.38139e-23	4.58271e-20		2.78512	0.268876	10.3584	3.83366e-25	4.64832e-22
ENSMUSG00000031458	Coprs	125.222		0.331862	0.280247	1.18418	0.236343	0.437406		1.62138	0.367611	4.41059	1.03088e-05	0.000417612		1.28952	0.36793	3.5048	0.000456957	0.00721903
ENSMUSG00000031698	Mylk3	48.6566		-0.24065	0.641033	-0.37541	0.707356	0.841705		3.1114	0.757427	4.10785	3.99353e-05	0.00129556		3.35205	0.779327	4.30121	1.69869e-05	0.000467778
ENSMUSG00000031767	Nudt7	567.918		0.561226	0.304763	1.84151	0.0655464	0.184836		1.78449	0.403489	4.42265	9.74972e-06	0.000400093		1.22327	0.403022	3.03524	0.00240345	0.027004
ENSMUSG00000031781	Ciapin1	308.401		0.208243	0.235065	0.885895	0.375674	0.58427		1.17758	0.309566	3.80395	0.000142405	0.00378764		0.969333	0.310256	3.1243	0.00178226	0.0215381
ENSMUSG00000031808	Slc27a1	1260.07		0.86491	0.282512	3.0615	0.00220232	0.0160663		1.62378	0.373449	4.34806	1.37344e-05	0.000534458		0.758871	0.372971	2.03467	0.0418846	0.204916
ENSMUSG00000031880	Rrad	153.296		-1.51086	0.531587	-2.84218	0.00448063	0.0274814		4.00596	0.637126	6.28755	3.2252e-10	4.01221e-08		5.51682	0.690106	7.99417	1.30446e-15	3.3298e-13
ENSMUSG00000031984	2810004N23Rik	536.252		0.639079	0.231786	2.75719	0.00582997	0.0332197		1.08473	0.308272	3.51873	0.00043362	0.00924529		0.445646	0.307611	1.44873	0.147412	0.436515
ENSMUSG00000031990	Jam3	308.642		-0.592428	0.252263	-2.34845	0.0188515	0.0788026		1.16951	0.330613	3.5374	0.000404091	0.00875753		1.76194	0.335562	5.25072	1.5151e-07	7.73497e-06
ENSMUSG00000032033	Barx2	276.488		0.407084	0.26139	1.55738	0.119381	0.278818		2.0952	0.343657	6.09678	1.08225e-09	1.11029e-07		1.68812	0.343345	4.9167	8.80173e-07	3.62791e-05
ENSMUSG00000032047	Acat1	6620.47		0.635417	0.249518	2.54658	0.0108786	0.0529414		1.41576	0.330122	4.2886	1.79799e-05	0.000665257		0.780346	0.330066	2.36421	0.0180685	0.116739
ENSMUSG00000032285	Dnaja4	980.392		0.0736151	0.237063	0.31053	0.756158	0.87188		1.97903	0.312663	6.32958	2.45835e-10	3.20988e-08		1.90541	0.313252	6.08267	1.18199e-09	1.07487e-07
ENSMUSG00000032314	Etfa	2780.84		0.79402	0.243996	3.25423	0.00113699	0.00969794		1.40227	0.322844	4.34349	1.40237e-05	0.000543041		0.60825	0.322639	1.88523	0.0593987	0.258448
ENSMUSG00000032449	Slc25a36	512.861		0.19244	0.210548	0.914	0.360717	0.569565		1.38688	0.280512	4.94412	7.64901e-07	4.13859e-05		1.19444	0.281102	4.24914	2.14596e-05	0.000578218
ENSMUSG00000032503	Arpp21	340.648		-0.00763429	0.297485	-0.0256628	0.979526	0.990163		1.67143	0.388737	4.29964	1.71077e-05	0.000637463		1.67906	0.390504	4.29973	1.71007e-05	0.000469462
ENSMUSG00000032803	Cdv3	6302.09		0.966353	0.250871	3.85199	0.000117164	0.00160166		1.77986	0.331842	5.36357	8.15952e-08	5.80686e-06		0.813503	0.331711	2.45244	0.014189	0.0991115
ENSMUSG00000032902	Slc16a1	2650.65		0.266725	0.172295	1.54807	0.121606	0.282536		1.218	0.228111	5.3395	9.32024e-08	6.51551e-06		0.951274	0.228187	4.16883	3.06163e-05	0.000776075
ENSMUSG00000033004	Mycbp2	1479.04		-0.124174	0.194702	-0.637761	0.523629	0.715493		1.36703	0.257473	5.30942	1.09972e-07	7.42499e-06		1.49121	0.25816	5.77627	7.63731e-09	5.32796e-07
ENSMUSG00000033039	Micall1	59.1174		0.599062	0.356589	1.67998	0.092962	0.236203		1.9661	0.483118	4.06961	4.70926e-05	0.00149701		1.36704	0.478733	2.85554	0.00429643	0.0417589
ENSMUSG00000033161	Atp1a1	1214.63		0.15972	0.180522	0.884765	0.376283	0.584772		2.12852	0.238165	8.93716	3.99315e-19	2.10293e-16		1.9688	0.238643	8.24998	1.58417e-16	4.80201e-14
ENSMUSG00000033174	Mgll	591.351		0.014089	0.191969	0.073392	0.941494	0.972594		1.43642	0.255653	5.61863	1.92481e-08	1.57565e-06		1.42233	0.257028	5.53375	3.13452e-08	1.8846e-06
ENSMUSG00000033196	Myh2	139840		0.472064	0.321646	1.46765	0.1422	0.312083		1.69503	0.425495	3.98367	6.78598e-05	0.00202286		1.22297	0.425494	2.87423	0.00405016	0.0398983
ENSMUSG00000033377	Palmd	815.993		0.361927	0.227575	1.59036	0.111753	0.26702		2.138	0.302396	7.0702	1.54716e-12	2.87571e-10		1.77607	0.302404	5.87318	4.27505e-09	3.30862e-07
ENSMUSG00000033389	Arhgap44	57.8682		0.884349	0.356256	2.48234	0.0130522	0.0604378		1.9301	0.47969	4.02364	5.73067e-05	0.00175804		1.04575	0.469643	2.22669	0.025968	0.148287
ENSMUSG00000033429	Mcee	747.529		0.420687	0.175322	2.39951	0.0164168	0.071513		1.11122	0.232734	4.77462	1.80043e-06	8.85454e-05		0.69053	0.232602	2.96872	0.00299043	0.0317597
ENSMUSG00000033486	Catsper2	50.3801		-0.0354899	0.336678	-0.105412	0.916049	0.9598		1.60517	0.451973	3.55148	0.000383078	0.0084176		1.64066	0.459983	3.56678	0.000361392	0.00597529
ENSMUSG00000033526	Ppip5k1	1456.66		0.529512	0.173139	3.0583	0.00222595	0.0161921		1.19348	0.229615	5.19775	2.0172e-07	1.27479e-05		0.66397	0.2294	2.89437	0.00379919	0.0379138
ENSMUSG00000033576	Apol6	657.579		0.503025	0.39011	1.28945	0.197243	0.386489		3.76618	0.514509	7.31996	2.4805e-13	5.22526e-11		3.26316	0.513922	6.34952	2.15988e-10	2.31075e-08
ENSMUSG00000033610	Pank1	444.381		0.46911	0.247987	1.89167	0.0585352	0.17137		1.67439	0.326531	5.12782	2.93113e-07	1.71514e-05		1.20528	0.326181	3.69514	0.000219769	0.00396909
ENSMUSG00000034006	Slc66a2	513.757		-0.0235594	0.27949	-0.0842941	0.932823	0.968502		1.88162	0.367019	5.12677	2.94759e-07	1.71841e-05		1.90518	0.368173	5.17469	2.28292e-07	1.11092e-05
ENSMUSG00000034192	Lsm3	372.459		0.304513	0.184537	1.65015	0.098912	0.246371		1.22179	0.247909	4.9284	8.29073e-07	4.44018e-05		0.91728	0.248202	3.6957	0.000219279	0.00396909
ENSMUSG00000034449	Dhrs11	85.8519		0.399569	0.294483	1.35685	0.174829	0.356088		1.59416	0.400369	3.98173	6.84161e-05	0.00203561		1.19459	0.399853	2.98757	0.00281204	0.0302627
ENSMUSG00000034648	Lrrn1	365.895		-0.110937	0.29013	-0.382371	0.702186	0.838842		1.59163	0.383367	4.15173	3.29974e-05	0.00109984		1.70257	0.385769	4.41345	1.01738e-05	0.000302099
ENSMUSG00000035105	Egln3	444.127		0.0248077	0.359791	0.0689503	0.945029	0.973911		1.65363	0.472082	3.50284	0.000460326	0.00968401		1.62882	0.473015	3.44349	0.000574265	0.0086586
ENSMUSG00000035226	Rims4	29.0223		0.73837	0.564385	1.30828	0.19078	0.377903		2.74063	0.737807	3.71456	0.00020356	0.00500941		2.00226	0.726175	2.75727	0.00582869	0.0521536
ENSMUSG00000036186	Dipk1b	39.0008		0.426905	0.422741	1.00985	0.312567	0.524372		2.03502	0.554998	3.66671	0.000245693	0.00588138		1.60811	0.553393	2.90591	0.00366183	0.0369228
ENSMUSG00000036304	Zdhhc23	117.877		0.999498	0.329257	3.03561	0.00240046	0.0171329		4.10162	0.422547	9.70691	2.81762e-22	1.85481e-19		3.10212	0.404666	7.66589	1.77598e-14	3.58895e-12
ENSMUSG00000036377	C530008M17Rik	42.345		0.375663	0.498948	0.752911	0.451504	0.655923		2.64652	0.697372	3.79499	0.00014765	0.00388802		2.27086	0.697047	3.25783	0.00112269	0.0149043
ENSMUSG00000036585	Fgf1	643.399		-0.00482774	0.221113	-0.0218338	0.982581	0.991862		1.76188	0.290278	6.06965	1.28192e-09	1.29001e-07		1.76671	0.291424	6.06233	1.34161e-09	1.19027e-07
ENSMUSG00000036880	Acaa2	5031.29		0.670257	0.261845	2.55975	0.0104747	0.0515714		1.36981	0.346321	3.95533	7.64299e-05	0.00222945		0.699558	0.346244	2.02042	0.0433403	0.210262
ENSMUSG00000037104	Socs5	405.034		0.0200753	0.218747	0.0917737	0.926878	0.964706		1.12551	0.288647	3.89925	9.64904e-05	0.0027271		1.10543	0.290028	3.81147	0.000138141	0.00266926
ENSMUSG00000037139	Myom3	3582.56		0.306635	0.371789	0.824754	0.409511	0.616461		4.22491	0.489828	8.62529	6.3929e-18	2.8056e-15		3.91827	0.489898	7.99814	1.26317e-15	3.28197e-13
ENSMUSG00000037242	Clic4	402.868		0.446274	0.205845	2.16801	0.0301578	0.109216		1.06379	0.276115	3.8527	0.000116823	0.00319876		0.617513	0.275788	2.23909	0.02515	0.145176
ENSMUSG00000037341	Slc9a7	151.807		0.604529	0.247975	2.43786	0.0147744	0.0662292		1.59172	0.330126	4.82155	1.42444e-06	7.23624e-05		0.98719	0.328016	3.00957	0.00261614	0.0287499
ENSMUSG00000037523	Mavs	704.173		0.589254	0.196626	2.99683	0.00272806	0.0189463		1.62194	0.2592	6.25749	3.91227e-10	4.68258e-08		1.03268	0.258622	3.99303	6.52334e-05	0.00143159
ENSMUSG00000037709	Fam13a	331.815		0.32314	0.225934	1.43024	0.152649	0.326883		1.12122	0.300216	3.7347	0.000187939	0.00466129		0.798079	0.3004	2.65672	0.00789056	0.0643541
ENSMUSG00000037887	Dusp8	112.231		0.845204	0.247061	3.42104	0.000623826	0.00602926		1.28572	0.347531	3.69957	0.000215961	0.00528168		0.440512	0.341854	1.2886	0.197538	0.508127
ENSMUSG00000037940	Inpp4b	1198.85		0.00803367	0.415179	0.0193499	0.984562	0.99274		3.17333	0.546398	5.80773	6.33241e-09	5.5581e-07		3.1653	0.547023	5.78642	7.19035e-09	5.05408e-07
ENSMUSG00000037946	Fgd3	41.7551		-1.01954	0.519505	-1.96252	0.0497025	0.15301		2.99849	0.641366	4.67516	2.9372e-06	0.000139773		4.01803	0.700842	5.73314	9.85855e-09	6.70856e-07
ENSMUSG00000037996	Slc24a2	21.1959		0.380022	0.62374	0.609264	0.542349	0.730277		4.40178	0.976522	4.50762	6.55602e-06	0.000287707		4.02176	0.975689	4.12197	3.75643e-05	0.000909419
ENSMUSG00000038143	Stox2	163.032		0.930068	0.326477	2.8488	0.00438843	0.0270581		1.55583	0.433972	3.5851	0.000336949	0.007551		0.625766	0.430231	1.45449	0.145811	0.434473
ENSMUSG00000038178	Slc43a2	167.31		0.440183	0.29894	1.47248	0.140891	0.310423		1.44641	0.398188	3.63248	0.000280715	0.00657039		1.00622	0.397576	2.5309	0.0113772	0.0841408
ENSMUSG00000038370	Pcp4l1	414.937		0.285864	0.367509	0.777841	0.436662	0.643355		3.91999	0.455456	8.60674	7.51649e-18	3.20954e-15		3.63413	0.456283	7.96463	1.65714e-15	4.01856e-13
ENSMUSG00000038583	Pln	195.938		-0.765577	0.518248	-1.47724	0.139611	0.308859		3.13073	0.680388	4.60139	4.19677e-06	0.000192747		3.89631	0.690316	5.64424	1.65915e-08	1.06817e-06
ENSMUSG00000038615	Nfe2l1	4546.97		0.837075	0.235278	3.55782	0.00037395	0.00402434		1.50631	0.311234	4.83979	1.29973e-06	6.71062e-05		0.669233	0.311091	2.15124	0.0314569	0.169142
ENSMUSG00000038763	Alpk3	4607.66		0.818301	0.260504	3.14122	0.00168245	0.0131868		1.82078	0.34452	5.28499	1.25711e-07	8.45154e-06		1.00248	0.344368	2.91108	0.00360179	0.0364184
ENSMUSG00000039166	Akap7	377.25		-0.183412	0.212854	-0.861682	0.388862	0.597045		1.3794	0.280709	4.91399	8.92399e-07	4.76318e-05		1.56281	0.283444	5.51366	3.51451e-08	2.10391e-06
ENSMUSG00000039824	Myl6b	68.4934		0.0472505	0.692914	0.068191	0.945634	0.974227		4.55599	0.817962	5.56993	2.54844e-08	2.03347e-06		4.50874	0.836677	5.38886	7.09049e-08	3.87844e-06
ENSMUSG00000040321	Zfp770	765.328		0.678973	0.227427	2.98546	0.00283154	0.0193801		1.4135	0.301146	4.69375	2.68244e-06	0.000128036		0.734529	0.300575	2.44375	0.0145356	0.100845
ENSMUSG00000040485	Lrrc52	84.0324		0.981042	0.703244	1.39502	0.163009	0.340233		5.2794	0.916447	5.76072	8.37564e-09	7.31087e-07		4.29835	0.892591	4.81559	1.46764e-06	5.66424e-05
ENSMUSG00000040740	Slc25a34	710.803		1.02043	0.356417	2.86303	0.00419615	0.0262458		2.42922	0.469412	5.17503	2.27876e-07	1.41185e-05		1.40879	0.468275	3.00846	0.00262574	0.0288336
ENSMUSG00000041731	Pgm5	545.41		-0.316443	0.355554	-0.889999	0.373467	0.582052		1.72581	0.46793	3.68817	0.000225869	0.00548157		2.04225	0.469394	4.35082	1.35627e-05	0.000385475
ENSMUSG00000042045	Sln	452.101		-1.14224	0.754733	-1.51344	0.130168	0.295295		5.04129	0.947384	5.32127	1.03046e-07	7.01733e-06		6.18353	0.96907	6.38089	1.76064e-10	1.93386e-08
ENSMUSG00000042734	Ttc9	223.143		-0.496957	0.37495	-1.3254	0.18504	0.369885		4.14345	0.476197	8.70112	3.28632e-18	1.48345e-15		4.6404	0.492679	9.41871	4.56656e-21	3.16398e-18
ENSMUSG00000042828	Trim72	4227.46		0.541109	0.201832	2.68098	0.00734065	0.0394012		1.52766	0.266765	5.72661	1.02459e-08	8.84564e-07		0.986547	0.266693	3.69918	0.000216295	0.00392405
ENSMUSG00000042895	Abra	5717.5		-0.572181	0.254908	-2.24465	0.0247904	0.0950163		1.64639	0.337274	4.88146	1.05301e-06	5.58273e-05		2.21857	0.337703	6.5696	5.04509e-11	6.22086e-09
ENSMUSG00000044378	Slc15a5	74.2177		2.38893	1.86006	1.28433	0.199027	0.38893		9.71461	2.69886	3.59952	0.000318805	0.00722639		7.32567	2.69887	2.71435	0.00664062	0.0570036
ENSMUSG00000044424	Gm9493	281.903		0.290285	0.250032	1.16099	0.245646	0.449306		1.29555	0.34093	3.80004	0.000144672	0.00383503		1.00526	0.341425	2.94431	0.00323673	0.033687
ENSMUSG00000044788	Fads6	230.142		0.618605	0.263882	2.34424	0.0190657	0.0793263		1.26846	0.348202	3.64288	0.000269602	0.00633846		0.649855	0.346859	1.87354	0.0609936	0.262866
ENSMUSG00000044864	Ankrd50	371.196		-0.29965	0.187855	-1.59511	0.110688	0.265377		1.19688	0.245949	4.86635	1.13679e-06	6.00676e-05		1.49652	0.249494	5.99823	1.99476e-09	1.68743e-07
ENSMUSG00000045104	Ldhb-ps	119.58		0.136043	0.403313	0.337315	0.73588	0.859933		3.10244	0.516214	6.00998	1.85542e-09	1.79839e-07		2.96639	0.520465	5.69951	1.20155e-08	7.98288e-07
ENSMUSG00000046034	Otulin	389.137		0.0760563	0.223996	0.339543	0.734201	0.859096		1.94394	0.293216	6.62972	3.3632e-11	4.96591e-09		1.86789	0.29464	6.33956	2.30428e-10	2.44724e-08
ENSMUSG00000046329	Slc25a23	203.573		0.902496	0.255925	3.5264	0.000421249	0.0044073		1.26045	0.336384	3.74706	0.000178919	0.00447979		0.357955	0.333453	1.07348	0.283055	0.606355
ENSMUSG00000046598	Bdh1	1721.85		0.762964	0.388681	1.96296	0.0496512	0.152963		5.97979	0.516435	11.579	5.26722e-31	7.56517e-28		5.21682	0.513854	10.1523	3.23522e-24	3.13816e-21
ENSMUSG00000046997	Spsb4	20.0154		-0.727064	0.708023	-1.02689	0.304471	0.515515		3.38349	0.857269	3.94683	7.91937e-05	0.00229574		4.11056	0.930639	4.41692	1.00119e-05	0.000299124
ENSMUSG00000048058	Ldlrad3	221.052		-0.833375	0.386086	-2.15852	0.0308874	0.111044		2.70478	0.502519	5.38244	7.34818e-08	5.30109e-06		3.53815	0.514117	6.88199	5.90212e-12	8.58759e-10
ENSMUSG00000048572	Tmem252	104.3		-0.093472	0.447283	-0.208977	0.834466	0.916017		2.54504	0.590114	4.31279	1.61206e-05	0.000610765		2.63851	0.595687	4.42936	9.45126e-06	0.000282954
ENSMUSG00000048772	Tmem53	36.8774		0.30458	0.517381	0.588696	0.556065	0.739763		2.5511	0.680122	3.75094	0.000176171	0.00444823		2.24652	0.681749	3.29523	0.000983424	0.0133727
ENSMUSG00000048799	Cep120	177.698		0.704397	0.234187	3.00784	0.00263114	0.0185095		1.28332	0.317939	4.03637	5.42842e-05	0.00167835		0.578924	0.315287	1.83618	0.0663307	0.276854
ENSMUSG00000049134	Nrap	39229.5		0.193163	0.254819	0.758043	0.448425	0.653464		1.36118	0.337074	4.03822	5.38582e-05	0.00166968		1.16801	0.33708	3.4651	0.000530032	0.00813498
ENSMUSG00000049537	Tecrl	71.6292		-1.04746	1.59974	-0.654771	0.512615	0.706038		8.14438	1.49553	5.44581	5.15687e-08	3.8613e-06		9.19185	1.65901	5.54057	3.01487e-08	1.82776e-06
ENSMUSG00000049551	Fzd9	512.39		0.475122	0.375467	1.26542	0.205722	0.397591		2.59977	0.492337	5.28047	1.28852e-07	8.62601e-06		2.12465	0.491995	4.31843	1.57141e-05	0.000436118
ENSMUSG00000049871	Nlrc3	184.331		-0.419629	0.303785	-1.38133	0.167176	0.345651		3.21658	0.411534	7.81607	5.44989e-15	1.41152e-12		3.63621	0.425094	8.55389	1.19011e-17	4.32901e-15
ENSMUSG00000050549	Fam241a	97.4693		0.683817	0.299269	2.28496	0.0223153	0.0884835		1.53976	0.396008	3.8882	0.000100991	0.00283907		0.855941	0.391995	2.18355	0.0289952	0.159622
ENSMUSG00000050732	Vamp8	493.672		0.203234	0.21339	0.952411	0.340889	0.551109		1.09263	0.283857	3.84924	0.000118483	0.00322743		0.889399	0.284386	3.12744	0.00176338	0.0213632
ENSMUSG00000051335	Gfod1	179.982		-0.223512	0.316442	-0.706329	0.479984	0.679346		1.60223	0.41019	3.90607	9.38087e-05	0.00266562		1.82574	0.415052	4.39883	1.08835e-05	0.000321859
ENSMUSG00000051341	Zfp52	269.452		0.0901114	0.270798	0.332763	0.739313	0.8624		1.69012	0.357756	4.72422	2.30998e-06	0.000111607		1.60001	0.359263	4.45357	8.44527e-06	0.000255997
ENSMUSG00000051343	Rab11fip5	219.531		-0.26951	0.357257	-0.754386	0.450618	0.655326		1.79273	0.467151	3.83757	0.000124259	0.00335011		2.06224	0.471018	4.37825	1.19638e-05	0.00034745
ENSMUSG00000052276	Ostn	300.246		-0.825157	0.439232	-1.87864	0.0602942	0.174855		4.327	0.567183	7.62892	2.36723e-14	5.58208e-12		5.15215	0.584607	8.81302	1.2182e-18	4.92354e-16
ENSMUSG00000053093	Myh7	88763.3		-2.40536	0.857964	-2.80356	0.00505416	0.0299343		7.02651	1.13178	6.20839	5.35306e-10	6.11039e-08		9.43186	1.13313	8.32373	8.52409e-17	2.81876e-14
ENSMUSG00000053166	Cdh22	35.8615		1.17491	1.01159	1.16145	0.24546	0.449127		6.63021	1.52123	4.35846	1.30978e-05	0.000516041		5.4553	1.45424	3.75131	0.000175914	0.00328147
ENSMUSG00000053898	Ech1	5370.73		0.607792	0.267888	2.26883	0.0232786	0.0909918		1.76004	0.354235	4.96858	6.74439e-07	3.68701e-05		1.15225	0.354172	3.25337	0.00114045	0.0151126
ENSMUSG00000054509	Parp4	155.943		0.373131	0.262421	1.42188	0.155061	0.329815		1.54843	0.352412	4.3938	1.11388e-05	0.000445524		1.1753	0.352335	3.33574	0.000850734	0.0118792
ENSMUSG00000054752	Fsd1l	850.54		0.669307	0.223611	2.99317	0.00276095	0.0190864		1.11159	0.29612	3.75386	0.000174132	0.00440883		0.442286	0.295666	1.4959	0.134681	0.415473
ENSMUSG00000055044	Pdlim1	1668.91		0.168301	0.322786	0.521401	0.602088	0.773064		3.58314	0.425658	8.41789	3.83325e-17	1.47711e-14		3.41484	0.426099	8.01419	1.10866e-15	2.98723e-13
ENSMUSG00000056366	Fabp3-ps1	1378		1.03609	0.375229	2.76122	0.00575863	0.0329617		3.60991	0.498041	7.24822	4.2227e-13	8.55314e-11		2.57382	0.49656	5.18331	2.17979e-07	1.06788e-05
ENSMUSG00000056738	A730036I17Rik	16.7756		0	1.74349	0	1	1		7.65495	1.81036	4.22841	2.35349e-05	0.000828124		6.86354	1.81037	3.79124	0.000149895	0.00285467
ENSMUSG00000056899	Immp2l	138.134		0.553712	0.31142	1.77802	0.0753998	0.203038		1.96568	0.414524	4.74202	2.11594e-06	0.000102861		1.41197	0.412759	3.42082	0.000624331	0.00926941
ENSMUSG00000057054	Inca1	33.1164		0.112169	0.457067	0.245411	0.806138	0.901293		2.48732	0.627364	3.96471	7.34857e-05	0.00215399		2.37515	0.635311	3.73856	0.000185079	0.00342727
ENSMUSG00000057280	Musk	478.672		0.542567	0.403983	1.34304	0.179258	0.362337		2.40229	0.535409	4.48683	7.22915e-06	0.000312058		1.85972	0.534876	3.47692	0.000507205	0.00788443
ENSMUSG00000057315	Arhgap24	650.404		-0.129864	0.234157	-0.554603	0.579166	0.7568		2.47273	0.308771	8.00829	1.16315e-15	3.46437e-13		2.60259	0.310825	8.37318	5.60829e-17	1.89769e-14
ENSMUSG00000057378	Ryr3	43.9708		-0.940256	0.650911	-1.44452	0.148592	0.321233		4.25239	0.917998	4.63225	3.61721e-06	0.00016759		5.19265	0.976517	5.31752	1.05192e-07	5.54544e-06
ENSMUSG00000057531	Dtnbp1	339.415		0.560076	0.277885	2.01549	0.0438531	0.140504		1.46023	0.369317	3.95387	7.68983e-05	0.00223741		0.900154	0.368578	2.44224	0.0145966	0.101038
ENSMUSG00000057604	Lmcd1	2866.64		-0.563586	0.254183	-2.21724	0.0266064	0.0999512		1.27239	0.335609	3.79128	0.00014987	0.00393976		1.83598	0.336117	5.46231	4.69968e-08	2.71595e-06
ENSMUSG00000057606	Colq	61.3611		0.312856	0.465168	0.672566	0.501224	0.697375		2.43255	0.613298	3.96635	7.29821e-05	0.00214321		2.1197	0.614221	3.45103	0.000558443	0.00847705
ENSMUSG00000058126	Tpm3-rs7	739.436		-0.724888	0.298257	-2.43041	0.0150816	0.0671813		5.20473	0.372484	13.973	2.27788e-44	7.19764e-41		5.92962	0.392847	15.094	1.77454e-51	5.1639e-48
ENSMUSG00000059447	Hadhb	14042.6		0.479575	0.288623	1.6616	0.0965929	0.242305		1.66269	0.381795	4.35494	1.33104e-05	0.000520189		1.18312	0.381784	3.09892	0.00194229	0.0229831
ENSMUSG00000059495	Arhgef12	1957.26		0.490974	0.198659	2.47144	0.013457	0.0618217		1.12511	0.262958	4.27866	1.88019e-05	0.000692428		0.634134	0.262851	2.41252	0.0158427	0.106226
ENSMUSG00000059586	Nsmce2	239.497		0.157949	0.240543	0.656635	0.511416	0.705504		1.18677	0.317733	3.73512	0.000187625	0.00466084		1.02882	0.318873	3.22643	0.00125347	0.0162984
ENSMUSG00000059714	Flot1	856.443		0.284287	0.202421	1.40443	0.16019	0.336666		1.16591	0.267746	4.35454	1.33348e-05	0.000520189		0.881621	0.267897	3.29089	0.000998698	0.0135551
ENSMUSG00000059741	Myl3	23817.3		0.649727	1.03006	0.630767	0.528193	0.719337		6.91498	1.35879	5.08909	3.59794e-07	2.08985e-05		6.26526	1.35868	4.61128	4.00204e-06	0.000132944
ENSMUSG00000059970	Hspa2	229.667		0.090937	0.286526	0.317377	0.750957	0.869053		1.58668	0.379204	4.18424	2.86124e-05	0.00097424		1.49574	0.381053	3.92529	8.66267e-05	0.00182934
ENSMUSG00000060771	Tsga10	260.709		-0.0105007	0.326111	-0.0321997	0.974313	0.987666		1.97351	0.427862	4.61249	3.97881e-06	0.000183269		1.98401	0.429776	4.61638	3.90495e-06	0.000130614
ENSMUSG00000061130	Ppm1b	4162.73		0.693494	0.190459	3.64117	0.000271397	0.00310572		1.56479	0.251909	6.21172	5.24092e-10	6.07579e-08		0.871293	0.251765	3.46073	0.000538704	0.00823335
ENSMUSG00000062078	Qk	7955.51		0.729748	0.207601	3.51514	0.000439519	0.00456798		1.46952	0.274647	5.35059	8.767e-08	6.18347e-06		0.739775	0.274574	2.69426	0.00705451	0.0592628
ENSMUSG00000062908	Acadm	9046.16		0.624592	0.241924	2.58177	0.00982944	0.0492402		1.79874	0.320028	5.62055	1.9035e-08	1.56632e-06		1.17414	0.319981	3.66942	0.000243098	0.00430301
ENSMUSG00000062929	Cfl2	12183		0.600092	0.180045	3.33302	0.000859099	0.00773648		1.05957	0.23824	4.4475	8.68759e-06	0.000362151		0.459478	0.238208	1.92889	0.0537442	0.2427
ENSMUSG00000063142	Kcnma1	1063.04		0.798471	0.236342	3.37846	0.000728925	0.00680241		1.82138	0.313266	5.81418	6.09307e-09	5.38756e-07		1.02291	0.312521	3.2731	0.00106373	0.0142546
ENSMUSG00000063558	Aox1	751.141		0.668897	0.263141	2.54197	0.011023	0.0533419		1.79463	0.348728	5.14621	2.65801e-07	1.60805e-05		1.12573	0.348061	3.2343	0.00121941	0.0159312
ENSMUSG00000063684	Hadhb-ps	1158.56		0.492664	0.327394	1.5048	0.132375	0.298453		1.71003	0.433092	3.94842	7.86699e-05	0.00228475		1.21736	0.432957	2.81174	0.00492746	0.0462693
ENSMUSG00000067242	Lgi1	326.821		-0.162727	0.374847	-0.434117	0.664203	0.816036		4.51046	0.459203	9.82238	9.01903e-23	6.19529e-20		4.67319	0.470158	9.9396	2.79938e-23	2.54568e-20
ENSMUSG00000067352	Gm14149	337.498		0.199448	0.351651	0.567175	0.570595	0.750338		1.66072	0.465578	3.56701	0.000361074	0.00801209		1.46127	0.46613	3.13491	0.00171908	0.0209662
ENSMUSG00000069045	Ddx3y	2214.75		1.08931	2.30498	0.472589	0.636507	0.797348		11.389	3.17059	3.59207	0.000328066	0.00738335		10.2997	3.11594	3.30547	0.000948167	0.0129369
ENSMUSG00000069049	Eif2s3y	781.575		0.297527	3.35071	0.0887952	0.929245	0.96591		23.3084	4.53329	5.14162	2.72379e-07	1.6142e-05		23.0109	4.53333	5.07594	3.85586e-07	1.72624e-05
ENSMUSG00000069520	Tmem19	316.768		0.455196	0.240587	1.89202	0.0584882	0.171266		1.15398	0.318155	3.62708	0.000286641	0.00667942		0.69878	0.317804	2.19878	0.0278937	0.155378
ENSMUSG00000070287	Slc35g2	22.459		-0.575641	0.767746	-0.74978	0.453387	0.657526		6.141	1.47796	4.15506	3.25202e-05	0.00109084		6.71664	1.50646	4.45857	8.25067e-06	0.000250849
ENSMUSG00000072594	Gm16439	84.8868		0.865278	0.357	2.42375	0.0153612	0.0682348		2.21152	0.481425	4.59369	4.35468e-06	0.000198843		1.34624	0.474198	2.83898	0.00452575	0.0436379
ENSMUSG00000072946	Ptgr2	2399.96		0.370707	0.198269	1.86972	0.0615231	0.177145		1.0809	0.262468	4.11821	3.81833e-05	0.00125157		0.710192	0.262464	2.70586	0.00681272	0.0580335
ENSMUSG00000072949	Acot1	128.644		0.652636	0.413069	1.57997	0.114114	0.270516		3.14608	0.541133	5.81388	6.10402e-09	5.38756e-07		2.49345	0.537126	4.64221	3.4471e-06	0.000117185
ENSMUSG00000073155	1810058I24Rik	356.689		0.634504	0.203972	3.11074	0.0018662	0.0141447		1.20969	0.270533	4.4715	7.76743e-06	0.000330672		0.575182	0.269497	2.13428	0.0328199	0.173458
ENSMUSG00000073535	Gm5532	278.999		-0.0981706	0.408551	-0.240289	0.810106	0.903332		4.52969	0.490485	9.23511	2.58027e-20	1.50984e-17		4.62786	0.499034	9.27363	1.79909e-20	1.18986e-17
ENSMUSG00000073557	Ppp1r12b	2787.17		0.95925	0.293104	3.27273	0.00106513	0.00923667		1.53447	0.387966	3.95516	7.64835e-05	0.00222945		0.575219	0.387677	1.48376	0.137873	0.421618
ENSMUSG00000073563	Csnk1g3	168.979		0.0424673	0.256838	0.165347	0.868671	0.934256		1.25899	0.345428	3.64473	0.000267668	0.00632082		1.21652	0.348131	3.49444	0.000475052	0.00746437
ENSMUSG00000073598	1700066B19Rik	24.7371		1.2893	0.725348	1.77749	0.0754882	0.203167		4.91208	0.945609	5.19462	2.05134e-07	1.28608e-05		3.62278	0.888637	4.07679	4.5662e-05	0.00106986
ENSMUSG00000074064	Mlycd	1561.19		0.738677	0.202434	3.64898	0.000263284	0.00302887		1.32669	0.267803	4.95398	7.27116e-07	3.94766e-05		0.588013	0.267445	2.19863	0.027904	0.155378
ENSMUSG00000074136	4930513N10Rik	38.0309		0.0588251	0.62644	0.0939037	0.925186	0.963738		2.83579	0.775963	3.65454	0.000257643	0.00613028		2.77696	0.785689	3.53443	0.00040865	0.00659185
ENSMUSG00000074623	Gm826	27.0219		1.54604	0.659245	2.34517	0.0190183	0.0792148		4.48953	1.00415	4.47099	7.78594e-06	0.000330672		2.94349	0.946246	3.1107	0.00186646	0.0223514
ENSMUSG00000075318	Scn2a	73.4421		-0.498797	0.408819	-1.22009	0.222429	0.419588		2.71568	0.526055	5.16235	2.43867e-07	1.49916e-05		3.21448	0.54466	5.90181	3.5954e-09	2.82773e-07
ENSMUSG00000078566	Bnip3	6097.5		0.652682	0.179668	3.6327	0.000280467	0.00317706		1.97378	0.237815	8.29963	1.04435e-16	3.92848e-14		1.3211	0.237698	5.55788	2.73064e-08	1.66936e-06
ENSMUSG00000079243	Xirp1	1420.97		0.730995	0.292135	2.50225	0.0123406	0.0580098		2.34385	0.386861	6.05863	1.37283e-09	1.37274e-07		1.61285	0.386393	4.17412	2.9914e-05	0.000760923
ENSMUSG00000080254	Fam220-ps	43.4957		1.01371	0.354437	2.86006	0.00423565	0.0263782		1.78342	0.502093	3.55198	0.000382341	0.00841311		0.769713	0.488374	1.57607	0.115009	0.38144
ENSMUSG00000083012	Fam220a	1453.23		0.725707	0.243759	2.97715	0.00290945	0.0197707		1.22128	0.322788	3.78355	0.000154607	0.00401749		0.495577	0.322478	1.53678	0.124348	0.396508
ENSMUSG00000083076	Gm11408	30.6258		1.07692	0.689062	1.56288	0.118081	0.276634		3.91468	1.08572	3.60561	0.000311425	0.00708964		2.83776	1.05178	2.69804	0.00697483	0.0589337
ENSMUSG00000085162	Gm12295	13.3036		-2.71391	1.46451	-1.85312	0.0638648	0.181988		5.18093	1.4716	3.5206	0.000430567	0.00919261		7.89484	1.69654	4.65349	3.2637e-06	0.000111997
ENSMUSG00000085772	D630024D03Rik	62.6931		1.37829	0.880386	1.56556	0.117452	0.275758		6.19368	0.996446	6.21577	5.1072e-10	5.97694e-08		4.81539	0.913954	5.26874	1.3736e-07	7.06215e-06
ENSMUSG00000086645	Gm15743	19.3189		0.924995	1.19142	0.776377	0.437526	0.64383		7.96938	1.754	4.54355	5.53149e-06	0.000247569		7.04438	1.754	4.01618	5.91489e-05	0.00132811
ENSMUSG00000087221	BC037032	73.0238		0.62698	0.322131	1.94635	0.0516124	0.156947		1.6967	0.418351	4.05568	4.99883e-05	0.00157896		1.06972	0.41416	2.58286	0.00979845	0.0754295
ENSMUSG00000087579	Hectd2os	226.704		-0.233667	0.367352	-0.636085	0.524721	0.716469		2.55452	0.475697	5.37005	7.87166e-08	5.62735e-06		2.78818	0.479903	5.80989	6.25132e-09	4.4701e-07
ENSMUSG00000090389	Cdv3-ps	78.9905		0.938759	0.398392	2.35637	0.0184546	0.0777301		2.01655	0.532131	3.78958	0.000150904	0.00395377		1.07779	0.524942	2.05316	0.0400566	0.198844
ENSMUSG00000090877	Hspa1b	254.527		1.2829	0.741364	1.73046	0.0835484	0.218128		3.45802	0.987975	3.50011	0.000465063	0.00975768		2.17512	0.982159	2.21464	0.0267851	0.151702
ENSMUSG00000091971	Hspa1a	256.411		1.40111	0.501018	2.79653	0.00516547	0.0303351		3.49178	0.672604	5.19143	2.08688e-07	1.30319e-05		2.09066	0.664065	3.14828	0.00164233	0.0202374
ENSMUSG00000093904	Tomm20	2329.19		0.59944	0.207719	2.88582	0.00390394	0.024827		1.15915	0.275194	4.21211	2.52999e-05	0.000880426		0.559708	0.27504	2.03501	0.0418502	0.204817
ENSMUSG00000094388	Gm8783	31.5519		0.44915	0.498543	0.900927	0.367627	0.576755		2.52819	0.699818	3.61264	0.00030309	0.00694996		2.07904	0.696962	2.98301	0.00285431	0.0306044
ENSMUSG00000094627	Gm10182	249.986		-0.0102565	0.209393	-0.0489821	0.960934	0.98223		1.23338	0.273658	4.50704	6.57397e-06	0.000287707		1.24364	0.276094	4.50442	6.65559e-06	0.000207364
ENSMUSG00000095193	Gm20939	30.6666		-0.248847	0.536509	-0.463826	0.642773	0.801415		2.71644	0.758784	3.57999	0.000343612	0.00767854		2.96528	0.780924	3.79715	0.000146372	0.00280595
ENSMUSG00000096592	Gm15801	31.3675		0.448095	0.501266	0.893927	0.371361	0.580054		2.50156	0.703467	3.55604	0.00037649	0.0082959		2.05346	0.700651	2.93079	0.00338101	0.0347414
ENSMUSG00000097184	4632428C04Rik	113.357		0.681878	0.340699	2.00141	0.0453487	0.143598		2.056	0.457843	4.49063	7.10128e-06	0.000307378		1.37413	0.454106	3.026	0.00247811	0.0276295
ENSMUSG00000097652	Mhrt	293.228		-0.158017	0.896627	-0.176235	0.860109	0.929712		5.43614	0.825005	6.58922	4.42158e-11	6.40885e-09		5.59415	0.865865	6.46077	1.04174e-10	1.19349e-08
ENSMUSG00000097729	2310015A10Rik	215.165		0.620058	0.228394	2.71486	0.00663043	0.0363476		2.03265	0.302761	6.71372	1.8972e-11	2.91009e-09		1.41259	0.300724	4.6973	2.63625e-06	9.35547e-05
ENSMUSG00000099906	Gm28653	50.1065		-1.25178	0.720136	-1.73825	0.082166	0.215782		4.21553	0.882145	4.77872	1.76414e-06	8.7099e-05		5.4673	0.968233	5.64668	1.63575e-08	1.05779e-06
ENSMUSG00000100041	Gm5702	29.5673		-0.286913	0.73781	-0.388871	0.697372	0.836517		3.57958	0.870498	4.11211	3.92063e-05	0.00127979		3.86649	0.902892	4.28234	1.84935e-05	0.00050484
ENSMUSG00000100347	Gm7895	371.698		0.717502	0.219501	3.26879	0.00108007	0.00930667		1.88207	0.291819	6.44945	1.12257e-10	1.50301e-08		1.16457	0.290082	4.01461	5.95447e-05	0.00133494
ENSMUSG00000100410	2310020H05Rik	124.542		0.359234	0.400158	0.897728	0.36933	0.578411		2.10615	0.524434	4.01605	5.91805e-05	0.001805		1.74692	0.524483	3.33075	0.000866122	0.0120709
ENSMUSG00000100801	Gm15459	663.664		0.664853	0.263633	2.52189	0.0116728	0.0556147		1.2653	0.351275	3.60201	0.00031576	0.00717798		0.600443	0.350598	1.71263	0.0867814	0.325836
ENSMUSG00000101680	Gm29015	142.794		-1.51561	1.54532	-0.980772	0.326705	0.537798		6.6937	1.25761	5.32253	1.02331e-07	6.99884e-06		8.2093	1.632	5.0302	4.89976e-07	2.11547e-05
ENSMUSG00000102676	Gm37435	55.7777		0.373619	0.427182	0.874613	0.381785	0.59042		2.16906	0.577711	3.75459	0.000173629	0.00440314		1.79545	0.577538	3.10879	0.00187856	0.0224778
ENSMUSG00000103476	Strit1	416.261		-2.7309	1.03892	-2.62859	0.00857394	0.0443879		6.85268	0.612233	11.1929	4.4156e-29	4.98301e-26		9.58358	1.06188	9.02513	1.79481e-19	9.3266e-17
ENSMUSG00000103823	Gm7899	30.8621		1.4269	0.654953	2.17863	0.0293593	0.107168		3.83782	1.05377	3.642	0.000270533	0.00635089		2.41092	1.00484	2.39931	0.016426	0.108982
ENSMUSG00000106375	Gm43361	60.8389		-1.62731	0.588476	-2.76529	0.00568728	0.0326272		3.62073	0.70403	5.14286	2.70587e-07	1.6142e-05		5.24803	0.806553	6.50674	7.67972e-11	9.01129e-09
ENSMUSG00000106734	Gm20559	166.831		-0.310527	0.280256	-1.10801	0.267857	0.475487		2.29304	0.37277	6.15135	7.68245e-10	8.14598e-08		2.60357	0.381269	6.82868	8.57021e-12	1.22251e-09
ENSMUSG00000107211	Gm5864	70.4182		0.0734891	0.45364	0.161999	0.871307	0.935684		3.19567	0.573198	5.57517	2.47292e-08	1.98324e-06		3.12218	0.581488	5.3693	7.90432e-08	4.25955e-06
ENSMUSG00000107215	Gm43197	1881.08		0.937526	0.204586	4.58256	4.59322e-06	0.000117534		3.67662	0.26955	13.6398	2.32084e-42	6.11115e-39		2.73909	0.268173	10.2139	1.71805e-24	1.78555e-21
ENSMUSG00000000276	Dgke	178.017		-0.305467	0.218668	-1.39694	0.162431	0.339602		0.752331	0.289035	2.60291	0.00924369	0.0953893		1.0578	0.294044	3.59741	0.000321397	0.00542497
ENSMUSG00000000794	Kcnn3	68.8457		-0.296759	0.523285	-0.567108	0.570641	0.750338		2.17304	0.684344	3.17536	0.00149651	0.0247316		2.4698	0.695057	3.55337	0.000380325	0.00622236
ENSMUSG00000003032	Klf4	225.213		-0.513765	0.307031	-1.67333	0.0942616	0.238502		1.18716	0.408995	2.90262	0.00370052	0.0491298		1.70092	0.414631	4.10225	4.09145e-05	0.000977513
ENSMUSG00000003038	Hmgn2	610.373		-0.294271	0.241264	-1.2197	0.222578	0.419709		0.945845	0.318267	2.97186	0.00296005	0.0410708		1.24012	0.319739	3.87852	0.000105093	0.00213264
ENSMUSG00000003545	Fosb	19.4845		-3.35961	1.08563	-3.09462	0.00197063	0.0147157		2.63416	1.31962	1.99616	0.0459168	0.263222		5.99376	1.55411	3.85672	0.000114917	0.0022936
ENSMUSG00000004035	Gstm7	47.9894		-0.151636	0.471216	-0.321796	0.747607	0.867552		1.92312	0.576251	3.3373	0.000845953	0.0158168		2.07476	0.589341	3.52048	0.000430772	0.00688761
ENSMUSG00000004451	Ralb	295.695		-0.44053	0.240907	-1.82863	0.0674545	0.188015		0.870662	0.318733	2.73163	0.00630212	0.0730646		1.31119	0.322817	4.06172	4.87131e-05	0.00113223
ENSMUSG00000004698	Hdac9	156.03		-0.414126	0.290749	-1.42434	0.154347	0.329172		1.0175	0.37808	2.69124	0.0071188	0.0795966		1.43163	0.384182	3.72643	0.000194209	0.00356785
ENSMUSG00000006576	Slc4a3	131.186		-1.01046	0.499684	-2.02219	0.0431569	0.139244		1.75156	0.654127	2.67771	0.00741281	0.082186		2.76202	0.666135	4.14633	3.37849e-05	0.000837429
ENSMUSG00000007279	Scube2	129.006		-1.51164	0.541918	-2.78943	0.00528016	0.0307918		1.88123	0.704486	2.67036	0.00757707	0.0833636		3.39287	0.726125	4.67257	2.97456e-06	0.000104038
ENSMUSG00000008090	Fgfrl1	369.031		-0.44211	0.293439	-1.50665	0.1319	0.297774		0.917785	0.384453	2.38725	0.016975	0.143724		1.3599	0.387123	3.51282	0.000443374	0.00704267
ENSMUSG00000008393	Carhsp1	271.472		-0.758958	0.21052	-3.60515	0.000311969	0.00347309		0.981444	0.275068	3.568	0.00035971	0.00799305		1.7404	0.282688	6.15662	7.43138e-10	7.02121e-08
ENSMUSG00000014846	Tppp3	890.824		-0.493586	0.275837	-1.78941	0.0735482	0.199717		0.94362	0.364275	2.59041	0.00958624	0.0976487		1.43721	0.365604	3.93105	8.45773e-05	0.00179127
ENSMUSG00000015027	Galns	17.4741		-1.14652	0.643439	-1.78186	0.0747715	0.202098		2.03023	0.781912	2.59649	0.00941812	0.0965352		3.17675	0.864207	3.67591	0.000237001	0.00422487
ENSMUSG00000017176	Nt5c3b	147.503		-0.295186	0.23654	-1.24793	0.212057	0.405957		0.873841	0.311955	2.80118	0.00509168	0.0627095		1.16903	0.318072	3.67535	0.000237522	0.00422487
ENSMUSG00000018042	Cyb5r3	490.574		-0.830375	0.242077	-3.4302	0.000603129	0.00586283		0.494622	0.31875	1.55175	0.120721	0.447191		1.325	0.322039	4.1144	3.88189e-05	0.000932039
ENSMUSG00000019907	Ppp1r12a	436.513		-0.620328	0.208126	-2.98054	0.00287738	0.0195807		0.445016	0.278113	1.60013	0.10957	0.424601		1.06534	0.282035	3.77734	0.000158511	0.00299914
ENSMUSG00000021091	Serpina3n	29.2895		-0.924611	0.837367	-1.10419	0.269511	0.477251		3.79524	1.27059	2.98698	0.00281747	0.039632		4.71985	1.34782	3.50185	0.000462033	0.00728341
ENSMUSG00000021190	Lgmn	397.852		-0.466638	0.208174	-2.24157	0.0249889	0.0954236		0.607685	0.27721	2.19215	0.0283687	0.196858		1.07432	0.280785	3.82614	0.000130171	0.00253366
ENSMUSG00000021215	Net1	538.852		-0.980526	0.237748	-4.12423	3.71985e-05	0.000634433		0.315027	0.314849	1.00057	0.317036	0.681017		1.29555	0.31895	4.06193	4.86679e-05	0.00113223
ENSMUSG00000021250	Fos	258.432		-2.44125	1.02476	-2.38226	0.0172066	0.0738596		2.32281	1.35071	1.71969	0.0854882	0.375281		4.76406	1.36648	3.48638	0.000489611	0.00766004
ENSMUSG00000021314	Amph	19.5561		-0.478297	0.709145	-0.674471	0.500012	0.696327		3.01938	0.958559	3.14992	0.00163315	0.0266002		3.49768	0.999606	3.49906	0.0004669	0.00735215
ENSMUSG00000021458	Aopep	700.369		-0.553596	0.282104	-1.96238	0.0497179	0.153026		1.14373	0.37277	3.06818	0.00215366	0.0324231		1.69732	0.374688	4.52996	5.89939e-06	0.000185793
ENSMUSG00000021537	Cetn3	403.722		-0.303264	0.19263	-1.57433	0.11541	0.272712		0.794427	0.256678	3.09504	0.0019679	0.0304215		1.09769	0.259482	4.23031	2.33366e-05	0.000617359
ENSMUSG00000021676	Iqgap2	119.941		-0.597111	0.294628	-2.02666	0.042697	0.13823		0.98381	0.398896	2.46633	0.0136506	0.124089		1.58092	0.410032	3.8556	0.000115447	0.00229881
ENSMUSG00000021763	BC067074	61.4498		-0.243441	0.400777	-0.607423	0.54357	0.731122		1.51513	0.502851	3.01308	0.00258608	0.0370758		1.75857	0.513847	3.42236	0.00062079	0.00922624
ENSMUSG00000021974	Fgf9	42.9553		-0.975898	0.437584	-2.23019	0.0257345	0.0976691		1.56221	0.580039	2.69329	0.00707513	0.0792286		2.53811	0.613369	4.13798	3.50374e-05	0.000862816
ENSMUSG00000021991	Cacna2d3	25.8084		-1.68437	0.54949	-3.06532	0.00217434	0.0159311		1.07028	0.608167	1.75985	0.0784333	0.360328		2.75465	0.685185	4.0203	5.81248e-05	0.00130713
ENSMUSG00000022309	Angpt1	853.035		-0.549394	0.34514	-1.5918	0.11143	0.266441		1.28575	0.454983	2.82592	0.00471446	0.0592245		1.83514	0.456127	4.02331	5.73857e-05	0.00129854
ENSMUSG00000022808	Snx4	601.435		-0.362336	0.20244	-1.78985	0.0734788	0.199565		0.921134	0.268691	3.42822	0.000607546	0.0122588		1.28347	0.270923	4.7374	2.16478e-06	7.91395e-05
ENSMUSG00000023169	Slc38a1	29.8564		-1.01833	0.490624	-2.07559	0.0379323	0.127483		1.44537	0.606662	2.3825	0.0171955	0.144565		2.4637	0.653651	3.76914	0.000163808	0.00308731
ENSMUSG00000024331	Dsc2	17.7488		-1.20667	0.765818	-1.57566	0.115103	0.272222		3.24375	0.966764	3.35526	0.000792903	0.0150025		4.45042	1.07329	4.14652	3.37561e-05	0.000837429
ENSMUSG00000024462	Gabbr1	77.8914		-0.413792	0.299116	-1.38338	0.166548	0.344869		1.14212	0.400472	2.85195	0.00434523	0.0555873		1.55592	0.412042	3.77611	0.000159298	0.00300743
ENSMUSG00000025408	Ddit3	257.868		-0.808843	0.23477	-3.44525	0.000570528	0.00559612		0.430175	0.308145	1.39602	0.162709	0.512693		1.23902	0.31456	3.9389	8.1857e-05	0.00173871
ENSMUSG00000025666	Tmem47	238.262		-0.739072	0.268013	-2.7576	0.00582271	0.0332032		0.596625	0.352977	1.69027	0.0909771	0.388157		1.3357	0.358949	3.72113	0.000198332	0.00362986
ENSMUSG00000026355	Mcm6	109.727		-0.898072	0.280958	-3.19646	0.00139125	0.0112892		0.677736	0.368781	1.83778	0.0660954	0.327554		1.57581	0.382528	4.11946	3.79758e-05	0.000917028
ENSMUSG00000026628	Atf3	184.738		-1.0841	0.477662	-2.2696	0.0232318	0.0908321		1.67685	0.631347	2.65599	0.00790768	0.0858988		2.76095	0.645288	4.27864	1.88042e-05	0.000511404
ENSMUSG00000026880	Stom	1019.02		-0.303734	0.253226	-1.19946	0.23035	0.430089		1.11172	0.334605	3.32247	0.000892232	0.0164485		1.41545	0.335559	4.21819	2.46274e-05	0.000643318
ENSMUSG00000027068	Dhrs9	16.8884		-2.85412	1.16498	-2.44994	0.014288	0.064568		2.63658	1.29757	2.03194	0.0421596	0.251446		5.4907	1.50502	3.64827	0.000264014	0.00461947
ENSMUSG00000027107	Chrna1	404.205		-0.556767	0.312953	-1.77907	0.0752277	0.202899		1.26538	0.412938	3.06434	0.00218151	0.0326661		1.82215	0.416399	4.37597	1.20894e-05	0.000349009
ENSMUSG00000027254	Map1a	135.559		-0.534462	0.313402	-1.70536	0.0881278	0.226845		1.15193	0.41371	2.78438	0.00536301	0.0648662		1.68639	0.423693	3.98021	6.8854e-05	0.00149974
ENSMUSG00000027433	Xrn2	563.499		-0.418444	0.163469	-2.55977	0.0104741	0.0515714		0.6161	0.217272	2.83562	0.00457365	0.0579928		1.03454	0.220008	4.70231	2.57233e-06	9.21856e-05
ENSMUSG00000027968	Larp7	286.761		-0.321322	0.227955	-1.40959	0.158661	0.334378		0.976936	0.302758	3.22679	0.00125185	0.0215918		1.29826	0.306633	4.23392	2.29653e-05	0.000613112
ENSMUSG00000028059	Arhgef2	431.652		-0.93747	0.277138	-3.38268	0.00071782	0.00674022		1.08161	0.364147	2.97025	0.00297561	0.0411661		2.01908	0.368929	5.4728	4.42986e-08	2.59636e-06
ENSMUSG00000028063	Lmna	1653.66		-0.288501	0.177562	-1.62479	0.104207	0.254996		0.780719	0.234901	3.32361	0.000888597	0.0164198		1.06922	0.235675	4.53684	5.71039e-06	0.000180993
ENSMUSG00000028391	Wdr31	716.058		-0.276083	0.256514	-1.07629	0.281799	0.490706		0.98797	0.340106	2.90489	0.00367382	0.0488749		1.26405	0.34143	3.70224	0.000213707	0.0038868
ENSMUSG00000028545	Bend5	26.1126		-1.31503	0.633212	-2.07677	0.037823	0.127397		2.40375	0.770679	3.119	0.00181467	0.0288362		3.71878	0.848039	4.38515	1.15904e-05	0.000339872
ENSMUSG00000028995	Fam126a	288.698		-0.494663	0.209261	-2.36386	0.0180856	0.0766112		0.7548	0.275882	2.73595	0.00622007	0.0723644		1.24946	0.28068	4.45156	8.525e-06	0.000257342
ENSMUSG00000029053	Prkcz	45.6166		-1.01673	0.515104	-1.97384	0.0483997	0.150372		1.33419	0.658659	2.02561	0.0428047	0.253489		2.35092	0.681313	3.45058	0.000559389	0.00847824
ENSMUSG00000029994	Anxa4	491.389		-0.840384	0.227399	-3.69563	0.000219341	0.00260837		1.01136	0.299957	3.37168	0.000747104	0.0144474		1.85174	0.304707	6.07713	1.22351e-09	1.09889e-07
ENSMUSG00000031007	Atp6ap2	485.546		-0.617611	0.222839	-2.77156	0.00557888	0.0321511		0.444526	0.294972	1.50701	0.131807	0.464309		1.06214	0.297736	3.56738	0.000360565	0.0059684
ENSMUSG00000031066	Usp11	61.0248		-0.960219	0.35056	-2.7391	0.00616082	0.0345598		0.914918	0.431501	2.12031	0.0339797	0.22202		1.87514	0.454555	4.12522	3.70381e-05	0.000899674
ENSMUSG00000031488	Rab11fip1	16.0335		-1.35634	0.704704	-1.9247	0.0542672	0.162584		2.66648	0.883878	3.0168	0.00255457	0.0367762		4.02283	0.988931	4.06785	4.74481e-05	0.00110814
ENSMUSG00000032224	Fam81a	17.7716		-1.30762	0.742423	-1.76129	0.0781896	0.208149		3.2113	0.973195	3.29975	0.000967713	0.0175734		4.51892	1.08825	4.15245	3.28932e-05	0.000819513
ENSMUSG00000032507	Fbxl2	31.3483		-1.19449	0.446035	-2.67801	0.00740605	0.039655		1.05197	0.54659	1.9246	0.0542794	0.291291		2.24645	0.591736	3.79638	0.000146823	0.00281089
ENSMUSG00000032698	Lmo2	137.388		-0.998526	0.265313	-3.76359	0.000167494	0.00210568		0.552287	0.352062	1.56872	0.116713	0.438885		1.55081	0.36642	4.23233	2.3128e-05	0.000613616
ENSMUSG00000033207	Mamdc2	54.861		-1.23284	0.525775	-2.34482	0.0190365	0.0792482		1.84804	0.672908	2.74635	0.00602617	0.0708183		3.08089	0.702629	4.3848	1.16094e-05	0.000339872
ENSMUSG00000033538	Casp4	30.1407		-0.417151	0.535816	-0.778534	0.436254	0.642929		2.57437	0.774006	3.32603	0.000880909	0.0163351		2.99152	0.802665	3.72699	0.000193781	0.00356449
ENSMUSG00000033767	Tmem131l	194.234		-0.209267	0.274533	-0.762264	0.445903	0.651481		1.13806	0.366633	3.10409	0.00190865	0.0297713		1.34733	0.371107	3.63057	0.000282801	0.00488109
ENSMUSG00000033793	Atp6v1h	366.808		-0.304352	0.214264	-1.42045	0.155476	0.330466		0.698191	0.28465	2.4528	0.0141748	0.127574		1.00254	0.287362	3.48878	0.00048523	0.00759968
ENSMUSG00000034457	Eda2r	421.642		-0.412177	0.243882	-1.69007	0.0910148	0.232111		0.82637	0.322586	2.56171	0.0104159	0.103759		1.23855	0.324997	3.81095	0.000138434	0.00267138
ENSMUSG00000034868	Myl12b	957.988		-0.683871	0.286667	-2.3856	0.0170515	0.0734845		1.14113	0.378278	3.01665	0.00255587	0.0367762		1.825	0.379813	4.805	1.54753e-06	5.90984e-05
ENSMUSG00000038059	Smim3	39.6494		-1.38485	0.460895	-3.0047	0.00265842	0.0186495		1.35598	0.604267	2.24402	0.0248314	0.181794		2.74084	0.650801	4.21148	2.53704e-05	0.000660356
ENSMUSG00000038776	Ephx1	334.376		-0.641388	0.266256	-2.40891	0.0160002	0.0702712		1.02682	0.349893	2.93466	0.00333912	0.0452055		1.6682	0.35421	4.70964	2.48151e-06	8.91506e-05
ENSMUSG00000040729	Cep126	20.1276		-1.77809	0.585962	-3.03447	0.00240958	0.0171818		2.01625	0.716899	2.81246	0.00491643	0.0612576		3.79433	0.81993	4.62763	3.69867e-06	0.000123999
ENSMUSG00000041012	Cmtm8	20.1617		-0.505545	0.611651	-0.826525	0.408506	0.615742		2.4485	0.765674	3.19784	0.00138462	0.0234395		2.95405	0.8074	3.65871	0.000253484	0.00447054
ENSMUSG00000041153	Osgin2	157.94		-0.276265	0.223704	-1.23496	0.216846	0.411921		0.775838	0.294591	2.63361	0.00844828	0.0895802		1.0521	0.300058	3.50633	0.000454326	0.00719309
ENSMUSG00000042726	Trafd1	454.54		-0.217551	0.219023	-0.993275	0.320576	0.532329		0.900854	0.288626	3.12118	0.00180128	0.0286656		1.1184	0.290446	3.85064	0.000117808	0.00233848
ENSMUSG00000042770	Hebp1	101.391		-0.991186	0.345592	-2.86808	0.0041297	0.0259365		1.10316	0.446408	2.4712	0.0134662	0.123192		2.09435	0.462858	4.52482	6.04469e-06	0.000189957
ENSMUSG00000042901	Aida	542.203		-0.340413	0.213802	-1.59218	0.111343	0.26636		0.753575	0.283373	2.65931	0.0078302	0.0851993		1.09399	0.285396	3.83323	0.000126471	0.00249344
ENSMUSG00000045193	Cirbp	408.171		-0.78913	0.229496	-3.43853	0.000584886	0.00572585		0.922819	0.300145	3.07458	0.00210799	0.0320495		1.71195	0.304767	5.61724	1.9403e-08	1.22745e-06
ENSMUSG00000045414	Dipk2a	183.026		-0.719826	0.304375	-2.36493	0.0180335	0.0764572		0.847361	0.40207	2.1075	0.0350747	0.226519		1.56719	0.409487	3.8272	0.000129612	0.00253366
ENSMUSG00000046722	Cdc42se1	252.766		-0.39387	0.199554	-1.97375	0.0484099	0.150373		0.776878	0.264943	2.93225	0.00336521	0.0454865		1.17075	0.269911	4.33753	1.44093e-05	0.000404741
ENSMUSG00000047414	Flrt2	408.075		-0.625295	0.219866	-2.84397	0.00445546	0.0273603		0.563941	0.289316	1.94922	0.0512687	0.281151		1.18924	0.293137	4.05693	4.97221e-05	0.00115017
ENSMUSG00000047766	Lrrc49	94.7697		-1.00025	0.309573	-3.23107	0.00123329	0.0103278		0.940587	0.398736	2.35892	0.018328	0.150972		1.94084	0.416984	4.65447	3.24821e-06	0.000111729
ENSMUSG00000049690	Nckap5	23.0861		-1.18337	0.530226	-2.23182	0.0256267	0.097434		1.76883	0.735405	2.40524	0.0161618	0.139673		2.9522	0.796116	3.70825	0.000208695	0.00380038
ENSMUSG00000050640	Tmem150c	35.0045		-1.453	0.530967	-2.73652	0.00620932	0.0347634		1.73448	0.597113	2.90478	0.00367513	0.0488749		3.18748	0.678321	4.69907	2.61345e-06	9.32002e-05
ENSMUSG00000052684	Jun	1095.75		-0.397429	0.27922	-1.42336	0.154633	0.329384		1.05373	0.370261	2.84592	0.00442838	0.0565137		1.45116	0.371412	3.90714	9.33937e-05	0.00193022
ENSMUSG00000052914	Cyp2j6	146.272		-0.810296	0.303346	-2.6712	0.00755816	0.0402383		0.577735	0.399233	1.44711	0.147866	0.490784		1.38803	0.407957	3.4024	0.000667972	0.00981716
ENSMUSG00000053025	Sv2b	155.594		-2.05309	0.941059	-2.18168	0.0291334	0.106651		3.07692	1.16041	2.65159	0.00801131	0.0864554		5.13001	1.24048	4.1355	3.54185e-05	0.000869038
ENSMUSG00000053965	Pde5a	141.471		-0.572019	0.243859	-2.34569	0.0189919	0.0791929		1.05116	0.328085	3.20393	0.00135567	0.0230894		1.62318	0.338652	4.79306	1.64253e-06	6.20305e-05
ENSMUSG00000054034	Tceal5	249.794		-0.509912	0.278416	-1.83148	0.0670292	0.187467		1.2618	0.366561	3.44226	0.00057688	0.011745		1.77171	0.371426	4.77002	1.84205e-06	6.83722e-05
ENSMUSG00000056124	B4galt6	56.509		-1.12564	0.3963	-2.84037	0.00450606	0.0275705		1.01876	0.512175	1.98908	0.0466921	0.26609		2.1444	0.541343	3.96126	7.45558e-05	0.00160709
ENSMUSG00000057440	Mpp7	215.6		-0.734406	0.353791	-2.07582	0.0379106	0.127483		1.32534	0.462874	2.86329	0.0041927	0.054118		2.05975	0.469307	4.38891	1.1392e-05	0.000334856
ENSMUSG00000057880	Abat	180.759		-0.893522	0.390882	-2.28591	0.0222595	0.0883046		1.64689	0.507603	3.24444	0.0011768	0.0206362		2.54041	0.516303	4.92039	8.63706e-07	3.59055e-05
ENSMUSG00000057948	Unc13d	80.7572		-0.233157	0.294044	-0.79293	0.427819	0.634643		1.34542	0.39925	3.36986	0.000752076	0.0144835		1.57857	0.407914	3.86987	0.000108894	0.00219448
ENSMUSG00000058360	Gm10040	957.266		-0.465979	0.341656	-1.36388	0.172604	0.353168		1.19987	0.451986	2.65466	0.00793872	0.0860246		1.66585	0.453037	3.67708	0.000235921	0.0042222
ENSMUSG00000058624	Gda	350.295		-0.567086	0.241382	-2.34933	0.0188073	0.0786929		0.597011	0.321862	1.85486	0.0636157	0.319595		1.1641	0.325901	3.57194	0.000354352	0.00588564
ENSMUSG00000060798	Intu	122.803		-0.46405	0.249811	-1.8576	0.0632254	0.180638		0.844939	0.328027	2.57582	0.0100003	0.100827		1.30899	0.337354	3.88016	0.000104387	0.00212675
ENSMUSG00000061859	Patj	119.266		-0.625014	0.261244	-2.39245	0.0167362	0.0726208		0.998698	0.339141	2.94479	0.00323176	0.0439403		1.62371	0.350517	4.63234	3.61559e-06	0.000121775
ENSMUSG00000062329	Cytl1	22.5401		-0.617498	0.674818	-0.915058	0.360161	0.569162		2.91892	0.918207	3.17894	0.00147815	0.0245824		3.53642	0.967078	3.65681	0.000255374	0.00449297
ENSMUSG00000066245	Gm10156	18.1905		-2.01091	0.693241	-2.90074	0.00372282	0.0238991		1.87618	0.957057	1.96036	0.0499533	0.276917		3.88709	1.07623	3.61177	0.000304109	0.00519341
ENSMUSG00000066705	Fxyd6	661.325		-0.997731	0.385089	-2.59091	0.0095722	0.0483356		1.35974	0.505803	2.68828	0.00718211	0.0800777		2.35747	0.508324	4.63774	3.52244e-06	0.00011919
ENSMUSG00000069372	Ctxn3	494.607		-0.697691	0.239304	-2.9155	0.00355114	0.0229983		0.648344	0.314785	2.05964	0.0394332	0.241381		1.34603	0.318054	4.23209	2.31529e-05	0.000613616
ENSMUSG00000070713	Gm10282	150.15		-0.0474069	0.240848	-0.196834	0.843958	0.92131		1.10599	0.31784	3.4797	0.000501971	0.0104488		1.15339	0.321414	3.5885	0.000332583	0.00558141
ENSMUSG00000071324	Armc2	13.3132		-1.81765	0.929435	-1.95565	0.0505064	0.154673		2.63176	1.08871	2.41731	0.0156355	0.136629		4.44941	1.25185	3.55425	0.000379056	0.00621789
ENSMUSG00000073418	C4b	145.362		-0.825435	0.459448	-1.79658	0.072402	0.197488		1.34988	0.605424	2.22965	0.0257708	0.185999		2.17532	0.6146	3.5394	0.000401035	0.00649784
ENSMUSG00000073573	Spink11	13.5703		-1.89196	0.938416	-2.01613	0.0437868	0.140417		3.16406	1.20718	2.62103	0.00876655	0.0917236		5.05602	1.36826	3.69523	0.000219689	0.00396909
ENSMUSG00000073889	Il11ra1	1238.12		-0.636479	0.234038	-2.71955	0.00653702	0.0360046		0.547197	0.309005	1.77084	0.076588	0.355468		1.18368	0.310092	3.81718	0.000134988	0.00261876
ENSMUSG00000079362	Gm43302	88.8211		-0.469792	0.650357	-0.72236	0.470073	0.671672		2.56113	0.85174	3.00694	0.0026389	0.0377303		3.03093	0.861152	3.51962	0.000432171	0.0069024
ENSMUSG00000084850	Gm12092	12.7936		-2.10643	1.4232	-1.48006	0.138857	0.307855		3.73729	1.202	3.10922	0.00187582	0.0294886		5.84372	1.60851	3.63299	0.000280153	0.00484687
ENSMUSG00000087242	C78197	13.6182		-0.402546	0.823763	-0.488667	0.625078	0.789555		4.2506	1.30048	3.26849	0.00108121	0.0192729		4.65315	1.35298	3.43919	0.000583452	0.00876987
ENSMUSG00000087497	2810001G20Rik	41.4456		-0.67301	0.442903	-1.51954	0.128626	0.292883		1.68691	0.576021	2.92855	0.00340547	0.0458679		2.35992	0.602853	3.91458	9.0562e-05	0.00188676
ENSMUSG00000089718	2310075C17Rik	32.3027		-1.45266	0.679017	-2.13936	0.0324067	0.114625		2.04724	0.866881	2.36162	0.0181952	0.150349		3.4999	0.914504	3.82711	0.000129659	0.00253366
ENSMUSG00000091383	Hist1h2al	71.6549		-0.8463	0.417115	-2.02893	0.0424649	0.137743		1.49314	0.567941	2.62904	0.00856264	0.0905496		2.33944	0.590869	3.95932	7.51626e-05	0.00161777
ENSMUSG00000092242	Gm20515	11.8625		-1.80052	1.43144	-1.25784	0.208449	0.40095		4.95455	1.55741	3.18127	0.00146631	0.0244369		6.75508	1.73202	3.90011	9.61487e-05	0.00197594
ENSMUSG00000097805	Gm17473	18.5659		-0.415913	0.676818	-0.614513	0.538876	0.727392		2.73209	0.852516	3.20474	0.00135186	0.0230649		3.148	0.890891	3.53354	0.000410031	0.00660681
ENSMUSG00000102307	Gm38194	2975.16		-0.237516	0.311487	-0.762523	0.445748	0.651365		1.25565	0.41213	3.04673	0.00231342	0.0340949		1.49317	0.412392	3.62075	0.00029375	0.00504612
ENSMUSG00000105058	Gm43590	217.719		-0.4578	0.344307	-1.32963	0.183641	0.367987		1.13102	0.454812	2.4868	0.0128899	0.119092		1.58882	0.459027	3.46129	0.000537603	0.00822515
