# Supplementary material for: Comparative analysis of the transcriptomes of EDL, psoas, and soleus muscles from mice
Source: BMC Genomics. 2020 Nov 19;21:808. doi: 10.1186/s12864-020-07225-2 (PMC7678079; doi:10.1186/s12864-020-07225-2)
Supplement: Supplementary file 4 — Additional file 4. Gene ontologies and differential gene expression analysis results associated with the genes in cluster 3 identified from k-means clustering of differentially expressed genes. [file 12864_2020_7225_MOESM4_ESM.xlsx]

## Sheet: EnrichGO_GeneCluster3
	ONTOLOGY	ID	Description	GeneRatio	BgRatio	pvalue	p.adjust	qvalue	geneID	Count
GO:0016529	CC	GO:0016529	sarcoplasmic reticulum	11/247	75/23436	3.85696e-10	1.14166e-07	1.01093e-07	Jph2/Mrln/Cacnb1/Camk2g/Cacna1s/H6pd/Nos1/Atp2a1/Ank1/Agl/Tmem109	11
GO:0016528	CC	GO:0016528	sarcoplasm	11/247	84/23436	1.34562e-09	1.99152e-07	1.76347e-07	Jph2/Mrln/Cacnb1/Camk2g/Cacna1s/H6pd/Nos1/Atp2a1/Ank1/Agl/Tmem109	11
GO:0030017	CC	GO:0030017	sarcomere	14/247	189/23436	1.4629e-08	1.4434e-06	1.27811e-06	Tnnc2/Jph2/Pdlim7/Ppp3cb/Cacna1s/Ak1/Nos1/Synm/Atp2a1/Tnni2/Ank1/Tpm1/Lmod1/Myoz3	14
GO:0044449	CC	GO:0044449	contractile fiber part	14/247	203/23436	3.6155e-08	2.67547e-06	2.3691e-06	Tnnc2/Jph2/Pdlim7/Ppp3cb/Cacna1s/Ak1/Nos1/Synm/Atp2a1/Tnni2/Ank1/Tpm1/Lmod1/Myoz3	14
GO:0030016	CC	GO:0030016	myofibril	14/247	212/23436	6.22526e-08	3.68535e-06	3.26335e-06	Tnnc2/Jph2/Pdlim7/Ppp3cb/Cacna1s/Ak1/Nos1/Synm/Atp2a1/Tnni2/Ank1/Tpm1/Lmod1/Myoz3	14
GO:0043292	CC	GO:0043292	contractile fiber	14/247	226/23436	1.37528e-07	6.7847e-06	6.00779e-06	Tnnc2/Jph2/Pdlim7/Ppp3cb/Cacna1s/Ak1/Nos1/Synm/Atp2a1/Tnni2/Ank1/Tpm1/Lmod1/Myoz3	14
GO:0046031	BP	GO:0046031	ADP metabolic process	10/250	98/23210	1.07195e-07	0.000172147	0.000154371	Ak3/Ak1/Prkaa2/Prkag2/Pkm/Tigar/Bpgm/Gapdh/Aldoart1/Ldha	10
GO:0009135	BP	GO:0009135	purine nucleoside diphosphate metabolic process	10/250	103/23210	1.72262e-07	0.000172147	0.000154371	Ak3/Ak1/Prkaa2/Prkag2/Pkm/Tigar/Bpgm/Gapdh/Aldoart1/Ldha	10
GO:0009179	BP	GO:0009179	purine ribonucleoside diphosphate metabolic process	10/250	103/23210	1.72262e-07	0.000172147	0.000154371	Ak3/Ak1/Prkaa2/Prkag2/Pkm/Tigar/Bpgm/Gapdh/Aldoart1/Ldha	10
GO:0009185	BP	GO:0009185	ribonucleoside diphosphate metabolic process	10/250	107/23210	2.47095e-07	0.000179861	0.000161288	Ak3/Ak1/Prkaa2/Prkag2/Pkm/Tigar/Bpgm/Gapdh/Aldoart1/Ldha	10
GO:0009124	BP	GO:0009124	nucleoside monophosphate biosynthetic process	12/250	168/23210	2.99968e-07	0.000179861	0.000161288	Adssl1/Shmt1/Ak3/Ak1/Prkaa2/Prkag2/Pkm/Tigar/Bpgm/Gapdh/Aldoart1/Dnajc30	12
GO:0042578	MF	GO:0042578	phosphoric ester hydrolase activity	17/247	355/22710	3.96418e-07	0.000202966	0.000175258	Ocrl/Lpin1/Ppp3cb/Pfkfb1/Pde6d/Gpcpd1/Ppm1l/Ptp4a2/Pon3/Pde4a/Rpap2/Ppp3r1/Tigar/Plcl2/Dusp7/Nt5dc3/Nt5c1a	17
GO:0006090	BP	GO:0006090	pyruvate metabolic process	10/250	118/23210	6.17977e-07	0.000308782	0.000276897	Pcx/Prkaa2/Prkag2/Pkm/Me1/Tigar/Bpgm/Gapdh/Aldoart1/Ldha	10
GO:0009132	BP	GO:0009132	nucleoside diphosphate metabolic process	10/250	121/23210	7.80002e-07	0.000334064	0.000299568	Ak3/Ak1/Prkaa2/Prkag2/Pkm/Tigar/Bpgm/Gapdh/Aldoart1/Ldha	10
GO:0030315	CC	GO:0030315	T-tubule	7/247	70/23436	9.03804e-06	0.000350713	0.000310553	Scn1b/Esr1/Cacnb1/Ppp3cb/Cacna1s/Nos1/Kcnj12	7
GO:0042383	CC	GO:0042383	sarcolemma	10/247	163/23436	9.47872e-06	0.000350713	0.000310553	Scn1b/Esr1/Cacnb1/Ppp3cb/Cacna1s/Nos1/Synm/Ank1/Ppp3r1/Kcnj12	10
GO:0006941	BP	GO:0006941	striated muscle contraction	11/250	158/23210	1.2137e-06	0.000363868	0.000326294	Scn4a/Tnnc2/Map2k3/Scn1b/Map2k6/Cacna1s/Nos1/Synm/Atp2a1/Tnni2/Tpm1	11
GO:0009127	BP	GO:0009127	purine nucleoside monophosphate biosynthetic process	11/250	158/23210	1.2137e-06	0.000363868	0.000326294	Adssl1/Ak3/Ak1/Prkaa2/Prkag2/Pkm/Tigar/Bpgm/Gapdh/Aldoart1/Dnajc30	11
GO:0009168	BP	GO:0009168	purine ribonucleoside monophosphate biosynthetic process	11/250	158/23210	1.2137e-06	0.000363868	0.000326294	Adssl1/Ak3/Ak1/Prkaa2/Prkag2/Pkm/Tigar/Bpgm/Gapdh/Aldoart1/Dnajc30	11
GO:0009156	BP	GO:0009156	ribonucleoside monophosphate biosynthetic process	11/250	162/23210	1.55259e-06	0.00042315	0.000379455	Adssl1/Ak3/Ak1/Prkaa2/Prkag2/Pkm/Tigar/Bpgm/Gapdh/Aldoart1/Dnajc30	11
GO:0072522	BP	GO:0072522	purine-containing compound biosynthetic process	13/250	245/23210	2.80815e-06	0.000660696	0.000592471	Adssl1/Shmt1/Ak3/Ak1/Prkaa2/Prkag2/Nos1/Pkm/Tigar/Bpgm/Gapdh/Aldoart1/Dnajc30	13
GO:0009123	BP	GO:0009123	nucleoside monophosphate metabolic process	14/250	285/23210	2.86492e-06	0.000660696	0.000592471	Adssl1/Shmt1/Ak3/Ak1/Prkaa2/Prkag2/Pkm/Tigar/Bpgm/Nt5c1a/Gapdh/Aldoart1/Dnajc30/Ldha	14
GO:0031674	CC	GO:0031674	I band	9/247	142/23436	2.05121e-05	0.000674619	0.000597369	Jph2/Pdlim7/Ppp3cb/Cacna1s/Nos1/Synm/Atp2a1/Ank1/Myoz3	9
GO:0016052	BP	GO:0016052	carbohydrate catabolic process	10/250	142/23210	3.36167e-06	0.000719879	0.000645543	Dhdh/Prkaa2/Prkag2/Pkm/Agl/Tigar/Bpgm/Gapdh/Aldoart1/Ldha	10
GO:0003012	BP	GO:0003012	muscle system process	16/250	392/23210	6.08411e-06	0.00121601	0.00109044	Scn4a/Tnnc2/Map2k3/Scn1b/Map2k6/Camk2g/Cacna1s/Nos1/Synm/Atp2a1/Tnni2/Tpm1/Smad3/Lmod1/Prkca/Gtf2i	16
GO:0046496	BP	GO:0046496	nicotinamide nucleotide metabolic process	10/250	158/23210	8.70139e-06	0.00153377	0.00137539	Prkaa2/Prkag2/H6pd/Pkm/Me1/Tigar/Bpgm/Gapdh/Aldoart1/Ldha	10
GO:0009126	BP	GO:0009126	purine nucleoside monophosphate metabolic process	13/250	273/23210	9.09119e-06	0.00153377	0.00137539	Adssl1/Ak3/Ak1/Prkaa2/Prkag2/Pkm/Tigar/Bpgm/Nt5c1a/Gapdh/Aldoart1/Dnajc30/Ldha	13
GO:0009142	BP	GO:0009142	nucleoside triphosphate biosynthetic process	10/250	160/23210	9.72034e-06	0.00153377	0.00137539	Ak3/Ak1/Prkaa2/Prkag2/Pkm/Tigar/Bpgm/Gapdh/Aldoart1/Dnajc30	10
GO:0019362	BP	GO:0019362	pyridine nucleotide metabolic process	10/250	160/23210	9.72034e-06	0.00153377	0.00137539	Prkaa2/Prkag2/H6pd/Pkm/Me1/Tigar/Bpgm/Gapdh/Aldoart1/Ldha	10
GO:0006164	BP	GO:0006164	purine nucleotide biosynthetic process	12/250	240/23210	1.23896e-05	0.00181728	0.00162963	Adssl1/Ak3/Ak1/Prkaa2/Prkag2/Nos1/Pkm/Tigar/Bpgm/Gapdh/Aldoart1/Dnajc30	12
GO:0072524	BP	GO:0072524	pyridine-containing compound metabolic process	10/250	165/23210	1.27295e-05	0.00181728	0.00162963	Prkaa2/Prkag2/H6pd/Pkm/Me1/Tigar/Bpgm/Gapdh/Aldoart1/Ldha	10
GO:0016791	MF	GO:0016791	phosphatase activity	13/247	265/22710	7.30079e-06	0.001869	0.00161386	Ocrl/Lpin1/Ppp3cb/Pfkfb1/Ppm1l/Ptp4a2/Pon3/Rpap2/Ppp3r1/Tigar/Dusp7/Nt5dc3/Nt5c1a	13
GO:0009165	BP	GO:0009165	nucleotide biosynthetic process	13/250	285/23210	1.43695e-05	0.00192193	0.00172346	Adssl1/Shmt1/Ak3/Ak1/Prkaa2/Prkag2/Nos1/Pkm/Tigar/Bpgm/Gapdh/Aldoart1/Dnajc30	13
GO:0006165	BP	GO:0006165	nucleoside diphosphate phosphorylation	8/250	103/23210	1.59547e-05	0.00192193	0.00172346	Ak1/Prkaa2/Prkag2/Pkm/Tigar/Bpgm/Gapdh/Aldoart1	8
GO:0006936	BP	GO:0006936	muscle contraction	13/250	289/23210	1.66476e-05	0.00192193	0.00172346	Scn4a/Tnnc2/Map2k3/Scn1b/Map2k6/Cacna1s/Nos1/Synm/Atp2a1/Tnni2/Tpm1/Lmod1/Prkca	13
GO:1901293	BP	GO:1901293	nucleoside phosphate biosynthetic process	13/250	291/23210	1.79012e-05	0.00192193	0.00172346	Adssl1/Shmt1/Ak3/Ak1/Prkaa2/Prkag2/Nos1/Pkm/Tigar/Bpgm/Gapdh/Aldoart1/Dnajc30	13
GO:0034404	BP	GO:0034404	nucleobase-containing small molecule biosynthetic process	10/250	172/23210	1.82712e-05	0.00192193	0.00172346	Ak1/Prkaa2/Prkag2/Pkm/Tigar/Bpgm/Nt5c1a/Gapdh/Aldoart1/Ldha	10
GO:0006754	BP	GO:0006754	ATP biosynthetic process	9/250	137/23210	1.82776e-05	0.00192193	0.00172346	Ak3/Prkaa2/Prkag2/Pkm/Tigar/Bpgm/Gapdh/Aldoart1/Dnajc30	9
GO:0046939	BP	GO:0046939	nucleotide phosphorylation	8/250	105/23210	1.83673e-05	0.00192193	0.00172346	Ak1/Prkaa2/Prkag2/Pkm/Tigar/Bpgm/Gapdh/Aldoart1	8
GO:0046434	BP	GO:0046434	organophosphate catabolic process	11/250	210/23210	1.8591e-05	0.00192193	0.00172346	Ocrl/Gpcpd1/Prkaa2/Prkag2/Pkm/Tigar/Bpgm/Nt5c1a/Gapdh/Aldoart1/Ldha	11
GO:0005996	BP	GO:0005996	monosaccharide metabolic process	12/250	253/23210	2.09374e-05	0.00209234	0.00187629	Dhdh/Pcx/Pfkfb1/H6pd/Pgm2l1/Rora/Pkm/Wdtc1/Tigar/Man2a2/Gapdh/Ldha	12
GO:0006733	BP	GO:0006733	oxidoreduction coenzyme metabolic process	10/250	177/23210	2.3399e-05	0.00226291	0.00202924	Prkaa2/Prkag2/H6pd/Pkm/Me1/Tigar/Bpgm/Gapdh/Aldoart1/Ldha	10
GO:0072521	BP	GO:0072521	purine-containing compound metabolic process	17/250	490/23210	2.56387e-05	0.00240202	0.00215398	Gmpr/Adssl1/Shmt1/Ak3/Ak1/Prkaa2/Prkag2/Nos1/Rora/Pkm/Tigar/Bpgm/Nt5c1a/Gapdh/Aldoart1/Dnajc30/Ldha	17
GO:0009206	BP	GO:0009206	purine ribonucleoside triphosphate biosynthetic process	9/250	147/23210	3.19853e-05	0.00273392	0.00245161	Ak3/Prkaa2/Prkag2/Pkm/Tigar/Bpgm/Gapdh/Aldoart1/Dnajc30	9
GO:0009152	BP	GO:0009152	purine ribonucleotide biosynthetic process	11/250	223/23210	3.23552e-05	0.00273392	0.00245161	Adssl1/Ak3/Ak1/Prkaa2/Prkag2/Pkm/Tigar/Bpgm/Gapdh/Aldoart1/Dnajc30	11
GO:0019318	BP	GO:0019318	hexose metabolic process	11/250	223/23210	3.23552e-05	0.00273392	0.00245161	Pcx/Pfkfb1/H6pd/Pgm2l1/Rora/Pkm/Wdtc1/Tigar/Man2a2/Gapdh/Ldha	11
GO:0009145	BP	GO:0009145	purine nucleoside triphosphate biosynthetic process	9/250	148/23210	3.37409e-05	0.00273392	0.00245161	Ak3/Prkaa2/Prkag2/Pkm/Tigar/Bpgm/Gapdh/Aldoart1/Dnajc30	9
GO:1901292	BP	GO:1901292	nucleoside phosphate catabolic process	9/250	148/23210	3.37409e-05	0.00273392	0.00245161	Prkaa2/Prkag2/Pkm/Tigar/Bpgm/Nt5c1a/Gapdh/Aldoart1/Ldha	9
GO:0009201	BP	GO:0009201	ribonucleoside triphosphate biosynthetic process	9/250	150/23210	3.74978e-05	0.00295838	0.00265289	Ak3/Prkaa2/Prkag2/Pkm/Tigar/Bpgm/Gapdh/Aldoart1/Dnajc30	9
GO:0009167	BP	GO:0009167	purine ribonucleoside monophosphate metabolic process	12/250	272/23210	4.25098e-05	0.0032678	0.00293036	Adssl1/Ak3/Ak1/Prkaa2/Prkag2/Pkm/Tigar/Bpgm/Gapdh/Aldoart1/Dnajc30/Ldha	12
GO:0006595	BP	GO:0006595	polyamine metabolic process	4/250	19/23210	4.48465e-05	0.00336124	0.00301415	Smox/Amd2/Sms/Amd1	4
GO:0009260	BP	GO:0009260	ribonucleotide biosynthetic process	11/250	232/23210	4.63946e-05	0.00339246	0.00304215	Adssl1/Ak3/Ak1/Prkaa2/Prkag2/Pkm/Tigar/Bpgm/Gapdh/Aldoart1/Dnajc30	11
GO:0009161	BP	GO:0009161	ribonucleoside monophosphate metabolic process	12/250	276/23210	4.89481e-05	0.00349396	0.00313317	Adssl1/Ak3/Ak1/Prkaa2/Prkag2/Pkm/Tigar/Bpgm/Gapdh/Aldoart1/Dnajc30/Ldha	12
GO:0006006	BP	GO:0006006	glucose metabolic process	10/250	194/23210	5.10937e-05	0.0035623	0.00319445	Pcx/Pfkfb1/H6pd/Pgm2l1/Rora/Pkm/Wdtc1/Tigar/Gapdh/Ldha	10
GO:0006096	BP	GO:0006096	glycolytic process	7/250	90/23210	5.40242e-05	0.00368101	0.00330091	Prkaa2/Prkag2/Pkm/Tigar/Bpgm/Gapdh/Aldoart1	7
GO:0006757	BP	GO:0006757	ATP generation from ADP	7/250	91/23210	5.79953e-05	0.00386377	0.00346479	Prkaa2/Prkag2/Pkm/Tigar/Bpgm/Gapdh/Aldoart1	7
GO:0046390	BP	GO:0046390	ribose phosphate biosynthetic process	11/250	239/23210	6.06724e-05	0.00395426	0.00354594	Adssl1/Ak3/Ak1/Prkaa2/Prkag2/Pkm/Tigar/Bpgm/Gapdh/Aldoart1/Dnajc30	11
GO:0003009	BP	GO:0003009	skeletal muscle contraction	5/250	40/23210	6.73667e-05	0.00429714	0.00385341	Scn4a/Tnnc2/Synm/Atp2a1/Tnni2	5
GO:0042866	BP	GO:0042866	pyruvate biosynthetic process	7/250	94/23210	7.13647e-05	0.00445732	0.00399705	Prkaa2/Prkag2/Pkm/Tigar/Bpgm/Gapdh/Aldoart1	7
GO:0046034	BP	GO:0046034	ATP metabolic process	11/250	247/23210	8.1461e-05	0.00498408	0.00446942	Ak3/Ak1/Prkaa2/Prkag2/Pkm/Tigar/Bpgm/Gapdh/Aldoart1/Dnajc30/Ldha	11
GO:0051188	BP	GO:0051188	cofactor biosynthetic process	11/250	251/23210	9.39622e-05	0.00563397	0.0050522	Cpox/Gclm/Prkaa2/Prkag2/Ank1/Ireb2/Pkm/Tigar/Bpgm/Gapdh/Aldoart1	11
GO:0031965	CC	GO:0031965	nuclear membrane	10/247	233/23436	0.000193843	0.00573775	0.00508072	Lpin1/Nr4a1/Smox/Nos1/Smad3/Tmem109/Rnf123/Osbpl6/Sun2/Gapdh	10
GO:0006163	BP	GO:0006163	purine nucleotide metabolic process	15/250	447/23210	0.000111182	0.00653574	0.00586085	Gmpr/Adssl1/Ak3/Ak1/Prkaa2/Prkag2/Nos1/Rora/Pkm/Tigar/Bpgm/Gapdh/Aldoart1/Dnajc30/Ldha	15
GO:0009166	BP	GO:0009166	nucleotide catabolic process	8/250	136/23210	0.000116487	0.00671593	0.00602243	Prkaa2/Prkag2/Pkm/Tigar/Bpgm/Gapdh/Aldoart1/Ldha	8
GO:0019693	BP	GO:0019693	ribose phosphate metabolic process	15/250	450/23210	0.000119651	0.00676819	0.00606929	Gmpr/Adssl1/Ak3/Ak1/Prkaa2/Prkag2/H6pd/Rora/Pkm/Tigar/Bpgm/Gapdh/Aldoart1/Dnajc30/Ldha	15
GO:0007050	BP	GO:0007050	cell cycle arrest	8/250	138/23210	0.000128929	0.00715794	0.0064188	Ccnk/Hras/Ak1/Dab2ip/Rbm38/Il12a/Smad3/Mlf1	8
GO:0005865	CC	GO:0005865	striated muscle thin filament	4/247	30/23436	0.000266012	0.00715814	0.00633846	Tnnc2/Tnni2/Tpm1/Lmod1	4
GO:0018026	BP	GO:0018026	peptidyl-lysine monomethylation	3/250	10/23210	0.000140112	0.00763738	0.00684873	Smyd2/Setd7/Kmt5a	3
GO:0019359	BP	GO:0019359	nicotinamide nucleotide biosynthetic process	7/250	106/23210	0.000152328	0.00815496	0.00731287	Prkaa2/Prkag2/Pkm/Tigar/Bpgm/Gapdh/Aldoart1	7
GO:0036379	CC	GO:0036379	myofilament	4/247	32/23436	0.000343334	0.0084689	0.00749913	Tnnc2/Tnni2/Tpm1/Lmod1	4
GO:0019363	BP	GO:0019363	pyridine nucleotide biosynthetic process	7/250	109/23210	0.000181236	0.00951335	0.00853098	Prkaa2/Prkag2/Pkm/Tigar/Bpgm/Gapdh/Aldoart1	7
GO:0051965	BP	GO:0051965	positive regulation of synapse assembly	6/250	77/23210	0.000184047	0.00951335	0.00853098	Adgrl1/Sema4d/Eef2k/Amigo1/Prkca/Lrtm2	6
GO:0009205	BP	GO:0009205	purine ribonucleoside triphosphate metabolic process	11/250	272/23210	0.000189974	0.00965325	0.00865643	Ak3/Ak1/Prkaa2/Prkag2/Pkm/Tigar/Bpgm/Gapdh/Aldoart1/Dnajc30/Ldha	11
GO:0006874	BP	GO:0006874	cellular calcium ion homeostasis	15/250	473/23210	0.000205468	0.0102665	0.0092064	Jph2/Esr1/Grina/Jak2/Sypl2/Nos1/Atp2a1/Atp2b3/Smad3/Cd24a/Gpr157/Atp13a5/Prkca/Casr/Gtf2i	15
GO:0009199	BP	GO:0009199	ribonucleoside triphosphate metabolic process	11/250	276/23210	0.000215495	0.0104637	0.00938322	Ak3/Ak1/Prkaa2/Prkag2/Pkm/Tigar/Bpgm/Gapdh/Aldoart1/Dnajc30/Ldha	11
GO:0009150	BP	GO:0009150	purine ribonucleotide metabolic process	14/250	423/23210	0.000216394	0.0104637	0.00938322	Gmpr/Adssl1/Ak3/Ak1/Prkaa2/Prkag2/Rora/Pkm/Tigar/Bpgm/Gapdh/Aldoart1/Dnajc30/Ldha	14
GO:0030018	CC	GO:0030018	Z disc	7/247	130/23436	0.000466785	0.0106283	0.00941129	Jph2/Pdlim7/Ppp3cb/Nos1/Synm/Ank1/Myoz3	7
GO:0072525	BP	GO:0072525	pyridine-containing compound biosynthetic process	7/250	113/23210	0.000226518	0.0107794	0.00966626	Prkaa2/Prkag2/Pkm/Tigar/Bpgm/Gapdh/Aldoart1	7
GO:0009144	BP	GO:0009144	purine nucleoside triphosphate metabolic process	11/250	281/23210	0.000251428	0.0117778	0.0105616	Ak3/Ak1/Prkaa2/Prkag2/Pkm/Tigar/Bpgm/Gapdh/Aldoart1/Dnajc30/Ldha	11
GO:0009259	BP	GO:0009259	ribonucleotide metabolic process	14/250	433/23210	0.000274378	0.0126552	0.0113484	Gmpr/Adssl1/Ak3/Ak1/Prkaa2/Prkag2/Rora/Pkm/Tigar/Bpgm/Gapdh/Aldoart1/Dnajc30/Ldha	14
GO:0055074	BP	GO:0055074	calcium ion homeostasis	15/250	489/23210	0.000292866	0.0133032	0.0119295	Jph2/Esr1/Grina/Jak2/Sypl2/Nos1/Atp2a1/Atp2b3/Smad3/Cd24a/Gpr157/Atp13a5/Prkca/Casr/Gtf2i	15
GO:0006596	BP	GO:0006596	polyamine biosynthetic process	3/250	13/23210	0.000326032	0.0145887	0.0130823	Amd2/Sms/Amd1	3
GO:0072503	BP	GO:0072503	cellular divalent inorganic cation homeostasis	15/250	497/23210	0.000347472	0.0153194	0.0137375	Jph2/Esr1/Grina/Jak2/Sypl2/Nos1/Atp2a1/Atp2b3/Smad3/Cd24a/Gpr157/Atp13a5/Prkca/Casr/Gtf2i	15
GO:0050879	BP	GO:0050879	multicellular organismal movement	5/250	57/23210	0.000369423	0.0158218	0.014188	Scn4a/Tnnc2/Synm/Atp2a1/Tnni2	5
GO:0050881	BP	GO:0050881	musculoskeletal movement	5/250	57/23210	0.000369423	0.0158218	0.014188	Scn4a/Tnnc2/Synm/Atp2a1/Tnni2	5
GO:0009141	BP	GO:0009141	nucleoside triphosphate metabolic process	11/250	298/23210	0.000413777	0.0174719	0.0156677	Ak3/Ak1/Prkaa2/Prkag2/Pkm/Tigar/Bpgm/Gapdh/Aldoart1/Dnajc30/Ldha	11
GO:0015672	BP	GO:0015672	monovalent inorganic cation transport	14/250	455/23210	0.000450472	0.0187572	0.0168203	Scn4a/Scn1b/Slc38a4/Cpox/Slc12a2/Nos1/Ank1/Wnk2/Kcnj12/Amigo1/Cntn1/Kcnc1/Slc4a4/Dnajc30	14
GO:0006814	BP	GO:0006814	sodium ion transport	9/250	211/23210	0.000493237	0.0202565	0.0181648	Scn4a/Scn1b/Slc38a4/Cpox/Slc12a2/Nos1/Wnk2/Cntn1/Slc4a4	9
GO:0046033	BP	GO:0046033	AMP metabolic process	3/250	15/23210	0.000510484	0.0206815	0.0185459	Adssl1/Ak3/Ak1	3
GO:0010660	BP	GO:0010660	regulation of muscle cell apoptotic process	6/250	98/23210	0.00067737	0.0270767	0.0242808	Camk2a/Jak2/Il12a/Tigar/Lifr/Gapdh	6
GO:0010959	BP	GO:0010959	regulation of metal ion transport	13/250	421/23210	0.000692918	0.0273338	0.0245113	Jph2/Scn1b/Mrln/Cacnb1/Camk2a/Epb41/Nos1/Usp2/Wnk2/Amigo1/Casr/Cntn1/Kcnc1	13
GO:0034765	BP	GO:0034765	regulation of ion transmembrane transport	14/250	478/23210	0.000729805	0.028415	0.0254808	Scn4a/Jph2/Scn1b/Mrln/Cacnb1/Cacna1s/Nos1/Tmem109/Wnk2/Kcnj12/Amigo1/Prkca/Kcnc1/Dnajc30	14
GO:0051262	BP	GO:0051262	protein tetramerization	8/250	183/23210	0.000858821	0.0323746	0.0290316	Rxrg/Gpx3/Shmt1/Pkm/Me1/Kcnj12/Gapdh/Kcnc1	8
GO:0010657	BP	GO:0010657	muscle cell apoptotic process	6/250	103/23210	0.000880027	0.0323746	0.0290316	Camk2a/Jak2/Il12a/Tigar/Lifr/Gapdh	6
GO:0051289	BP	GO:0051289	protein homotetramerization	6/250	103/23210	0.000880027	0.0323746	0.0290316	Rxrg/Gpx3/Shmt1/Pkm/Kcnj12/Gapdh	6
GO:0009309	BP	GO:0009309	amine biosynthetic process	3/250	18/23210	0.000893898	0.0323746	0.0290316	Amd2/Sms/Amd1	3
GO:0042401	BP	GO:0042401	cellular biogenic amine biosynthetic process	3/250	18/23210	0.000893898	0.0323746	0.0290316	Amd2/Sms/Amd1	3
GO:0034101	BP	GO:0034101	erythrocyte homeostasis	7/250	142/23210	0.000896295	0.0323746	0.0290316	Jak2/Ank1/Ireb2/Bpgm/Cd24a/Sox6/Mafb	7
GO:0042136	BP	GO:0042136	neurotransmitter biosynthetic process	6/250	104/23210	0.000925628	0.0330361	0.0296247	Esr1/Shmt1/Jak2/Nos1/Rora/Smad3	6
GO:0006732	BP	GO:0006732	coenzyme metabolic process	11/250	331/23210	0.000982885	0.0346669	0.0310872	Shmt1/Prkaa2/Prkag2/H6pd/Pkm/Me1/Tigar/Bpgm/Gapdh/Aldoart1/Ldha	11
GO:0016830	MF	GO:0016830	carbon-carbon lyase activity	5/247	50/22710	0.000207727	0.035452	0.0306123	Shmt1/Me1/Aldoart1/Amd2/Amd1	5
GO:0010765	BP	GO:0010765	positive regulation of sodium ion transport	4/250	42/23210	0.00106648	0.0369891	0.0331696	Scn1b/Nos1/Wnk2/Cntn1	4
GO:0006140	BP	GO:0006140	regulation of nucleotide metabolic process	6/250	107/23210	0.0010734	0.0369891	0.0331696	Prkaa2/Prkag2/Nos1/Me1/Tigar/Dnajc30	6
GO:0046777	BP	GO:0046777	protein autophosphorylation	9/250	240/23210	0.00122807	0.0414036	0.0371282	Dyrk1b/Camk2g/Camk2a/Jak2/Ulk1/Eef2k/Wnk2/Lmtk2/Prkca	9
GO:0051481	BP	GO:0051481	negative regulation of cytosolic calcium ion concentration	3/250	20/23210	0.00122913	0.0414036	0.0371282	Nos1/Smad3/Gtf2i	3
GO:0033017	CC	GO:0033017	sarcoplasmic reticulum membrane	3/247	24/23436	0.00198732	0.0420175	0.0372061	Mrln/Nos1/Atp2a1	3
GO:0030808	BP	GO:0030808	regulation of nucleotide biosynthetic process	5/250	75/23210	0.00130174	0.042886	0.0384575	Prkaa2/Prkag2/Nos1/Tigar/Dnajc30	5
GO:1900371	BP	GO:1900371	regulation of purine nucleotide biosynthetic process	5/250	75/23210	0.00130174	0.042886	0.0384575	Prkaa2/Prkag2/Nos1/Tigar/Dnajc30	5
GO:0006809	BP	GO:0006809	nitric oxide biosynthetic process	5/250	76/23210	0.00138136	0.0450142	0.0403659	Esr1/Jak2/Nos1/Rora/Smad3	5
GO:0032332	BP	GO:0032332	positive regulation of chondrocyte differentiation	3/250	21/23210	0.00142263	0.0458608	0.0411251	Pkdcc/Smad3/Sox6	3
GO:0006576	BP	GO:0006576	cellular biogenic amine metabolic process	4/250	46/23210	0.00150345	0.0479503	0.0429989	Smox/Amd2/Sms/Amd1	4

## Sheet: REViGO_BP
term_ID	description	frequency	plot_X	plot_Y	plot_size	log10 p-value	uniqueness	dispensability	representative	eliminated
GO:0006090	pyruvate metabolic process	0.00461	-7.188	0.831	1.991	-3.5103	0.531	0	6090	0
GO:0042866	pyruvate biosynthetic process	0.00019	null	null	0.699	-2.3509	0.583	0.516	6090	1
GO:0006941	striated muscle contraction	0.00717	6.079	0.599	2.182	-3.4391	0.927	0	6941	0
GO:0003009	skeletal muscle contraction	0.00166	null	null	1.556	-2.3668	0.882	0.76	6941	1
GO:0050881	musculoskeletal movement	0.00228	null	null	1.69	-1.8007	0.912	0.972	6941	1
GO:0006936	muscle contraction	0.01273	null	null	2.43	-2.7163	0.926	0.869	6941	1
GO:0015672	monovalent inorganic cation transport	0.02389	5.011	3.869	2.702	-1.7268	0.924	0	15672	0
GO:0006814	sodium ion transport	0.01054	null	null	2.348	-1.6934	0.923	0.686	15672	1
GO:0010959	regulation of metal ion transport	0.01534	null	null	2.511	-1.5633	0.903	0.722	15672	1
GO:0034765	regulation of ion transmembrane transport	0.01857	null	null	2.593	-1.5465	0.907	0.855	15672	1
GO:0010765	positive regulation of sodium ion transport	0.00171	null	null	1.568	-1.4319	0.908	0.563	15672	1
GO:0018026	peptidyl-lysine monomethylation	0.00038	-4.695	4.573	0.954	-2.1171	0.879	0.064	18026	0
GO:0016052	carbohydrate catabolic process	0.00556	-1.979	6.24	2.072	-3.1427	0.8	0.069	16052	0
GO:0006006	glucose metabolic process	0.00878	null	null	2.27	-2.4483	0.498	0.826	16052	1
GO:0005996	monosaccharide metabolic process	0.01178	null	null	2.396	-2.6794	0.488	0.74	16052	1
GO:0019318	hexose metabolic process	0.01035	null	null	2.34	-2.5632	0.492	0.943	16052	1
GO:0010660	regulation of muscle cell apoptotic process	0.00247	1.473	5.691	1.724	-1.5674	0.878	0.069	10660	0
GO:0007050	cell cycle arrest	0.00655	-0.01	1.83	2.143	-2.1452	0.876	0.076	7050	0
GO:0072524	pyridine-containing compound metabolic process	0.00632	-5.701	-3.63	2.127	-2.7406	0.648	0.082	72524	0
GO:0051965	positive regulation of synapse assembly	0.00328	2.848	-5.202	1.845	-2.0217	0.817	0.117	51965	0
GO:0050879	multicellular organismal movement	0.00228	6.087	-3.128	1.69	-1.8007	0.929	0.155	50879	0
GO:0006809	nitric oxide biosynthetic process	0.00285	-3.692	-5.941	1.785	-1.3467	0.743	0.166	6809	0
GO:0042136	neurotransmitter biosynthetic process	0.00057	-0.053	-7.458	1.114	-1.481	0.799	0.238	42136	0
GO:0046777	protein autophosphorylation	0.01097	-4.964	2.879	2.365	-1.383	0.606	0.24	46777	0
GO:0006874	cellular calcium ion homeostasis	0.01771	1.303	-7.466	2.573	-1.9886	0.801	0.321	6874	0
GO:0055074	calcium ion homeostasis	0.01828	null	null	2.587	-1.876	0.892	0.956	6874	1
GO:0051481	negative regulation of cytosolic calcium ion concentration	0.00071	null	null	1.204	-1.383	0.842	0.697	6874	1
GO:0034101	erythrocyte homeostasis	0.00584	null	null	2.093	-1.4898	0.918	0.518	6874	1
GO:0072503	cellular divalent inorganic cation homeostasis	0.01885	null	null	2.6	-1.8148	0.8	0.964	6874	1
GO:0051262	protein tetramerization	0.00556	1.562	-2.875	2.072	-1.4898	0.936	0.354	51262	0
GO:0051289	protein homotetramerization	0.00318	null	null	1.833	-1.4898	0.937	0.689	51262	1
GO:0006595	polyamine metabolic process	0.00085	-5.794	-4.504	1.279	-2.4735	0.668	0.359	6595	0
GO:0042401	cellular biogenic amine biosynthetic process	0.00085	null	null	1.279	-1.4898	0.636	0.977	6595	1
GO:0006576	cellular biogenic amine metabolic process	0.0018	null	null	1.591	-1.3192	0.654	0.857	6595	1
GO:0006596	polyamine biosynthetic process	0.00062	null	null	1.146	-1.836	0.644	0.873	6595	1
GO:0009309	amine biosynthetic process	0.00085	null	null	1.279	-1.4898	0.642	0.791	6595	1
GO:0010657	muscle cell apoptotic process	0.00271	2.095	5.534	1.763	-1.4898	0.883	0.387	10657	0
GO:0003012	muscle system process	0.01643	5.92	-0.138	2.54	-2.9151	0.945	0.391	3012	0
GO:0032332	positive regulation of chondrocyte differentiation	0.0009	4.789	-5.169	1.301	-1.3386	0.869	0.421	32332	0
GO:0009132	nucleoside diphosphate metabolic process	0.00537	-5.831	-0.57	2.057	-3.4762	0.345	0.428	9132	0
GO:0030808	regulation of nucleotide biosynthetic process	0.00584	null	null	2.093	-1.3677	0.299	0.875	9132	1
GO:1901292	nucleoside phosphate catabolic process	0.00294	null	null	1.799	-2.5632	0.363	0.628	9132	1
GO:0006165	nucleoside diphosphate phosphorylation	0.00418	null	null	1.949	-2.7163	0.33	0.953	9132	1
GO:1901293	nucleoside phosphate biosynthetic process	0.01372	null	null	2.462	-2.7163	0.281	0.802	9132	1
GO:1900371	regulation of purine nucleotide biosynthetic process	0.00584	null	null	2.093	-1.3677	0.267	0.922	9132	1
GO:0009205	purine ribonucleoside triphosphate metabolic process	0.01078	null	null	2.358	-2.0153	0.29	0.972	9132	1
GO:0009206	purine ribonucleoside triphosphate biosynthetic process	0.00271	null	null	1.763	-2.5632	0.315	0.973	9132	1
GO:0046939	nucleotide phosphorylation	0.00446	null	null	1.978	-2.7163	0.351	0.653	9132	1
GO:0034404	nucleobase-containing small molecule biosynthetic process	0.01304	null	null	2.439	-2.7163	0.325	0.779	9132	1
GO:0006140	regulation of nucleotide metabolic process	0.00935	null	null	2.297	-1.4319	0.315	0.768	9132	1
GO:0046496	nicotinamide nucleotide metabolic process	0.00608	null	null	2.111	-2.8142	0.27	0.733	9132	1
GO:0009260	ribonucleotide biosynthetic process	0.01116	null	null	2.373	-2.4695	0.267	0.981	9132	1
GO:0009259	ribonucleotide metabolic process	0.02227	null	null	2.672	-1.8977	0.268	0.968	9132	1
GO:0009124	nucleoside monophosphate biosynthetic process	0.00399	null	null	1.929	-3.7451	0.305	0.774	9132	1
GO:0009123	nucleoside monophosphate metabolic process	0.01263	null	null	2.427	-3.18	0.304	0.724	9132	1
GO:0009126	purine nucleoside monophosphate metabolic process	0.01154	null	null	2.387	-2.8142	0.285	0.864	9132	1
GO:0009127	purine nucleoside monophosphate biosynthetic process	0.00309	null	null	1.82	-3.4391	0.308	0.952	9132	1
GO:0072525	pyridine-containing compound biosynthetic process	0.00095	null	null	1.322	-1.9674	0.624	0.834	9132	1
GO:0072522	purine-containing compound biosynthetic process	0.01121	null	null	2.375	-3.18	0.544	0.718	9132	1
GO:0019693	ribose phosphate metabolic process	0.02275	null	null	2.681	-2.1695	0.393	0.725	9132	1
GO:0009135	purine nucleoside diphosphate metabolic process	0.00418	null	null	1.949	-3.7641	0.332	0.937	9132	1
GO:0006163	purine nucleotide metabolic process	0.02222	null	null	2.671	-2.1847	0.243	0.95	9132	1
GO:0006164	purine nucleotide biosynthetic process	0.01092	null	null	2.364	-2.7406	0.241	0.98	9132	1
GO:0046390	ribose phosphate biosynthetic process	0.01125	null	null	2.377	-2.4029	0.361	0.844	9132	1
GO:0009145	purine nucleoside triphosphate biosynthetic process	0.00275	null	null	1.771	-2.5632	0.315	0.625	9132	1
GO:0009144	purine nucleoside triphosphate metabolic process	0.01116	null	null	2.373	-1.9289	0.289	0.969	9132	1
GO:0009142	nucleoside triphosphate biosynthetic process	0.00347	null	null	1.869	-2.8142	0.314	0.754	9132	1
GO:0009141	nucleoside triphosphate metabolic process	0.01211	null	null	2.408	-1.7577	0.307	0.791	9132	1
GO:0009156	ribonucleoside monophosphate biosynthetic process	0.00366	null	null	1.892	-3.3735	0.301	0.966	9132	1
GO:0009152	purine ribonucleotide biosynthetic process	0.01059	null	null	2.35	-2.5632	0.241	0.84	9132	1
GO:0009150	purine ribonucleotide metabolic process	0.02161	null	null	2.659	-1.9803	0.239	0.889	9132	1
GO:0009161	ribonucleoside monophosphate metabolic process	0.01206	null	null	2.407	-2.4567	0.283	0.972	9132	1
GO:0006732	coenzyme metabolic process	0.01301	null	null	2.439	-1.4601	0.752	0.872	9132	1
GO:0006733	oxidoreduction coenzyme metabolic process	0.00684	null	null	2.161	-2.6453	0.76	0.85	9132	1
GO:0009167	purine ribonucleoside monophosphate metabolic process	0.01149	null	null	2.386	-2.4857	0.284	0.969	9132	1
GO:0009168	purine ribonucleoside monophosphate biosynthetic process	0.00309	null	null	1.82	-3.4391	0.307	0.774	9132	1
GO:0009165	nucleotide biosynthetic process	0.01358	null	null	2.458	-2.7163	0.262	0.956	9132	1
GO:0009166	nucleotide catabolic process	0.00242	null	null	1.716	-2.1729	0.37	0.876	9132	1
GO:0009179	purine ribonucleoside diphosphate metabolic process	0.00418	null	null	1.949	-3.7641	0.331	0.983	9132	1
GO:0006096	glycolytic process	0.00332	null	null	1.851	-2.434	0.212	0.963	9132	1
GO:0009185	ribonucleoside diphosphate metabolic process	0.00437	null	null	1.968	-3.7451	0.33	0.953	9132	1
GO:0046434	organophosphate catabolic process	0.00541	null	null	2.061	-2.7163	0.452	0.566	9132	1
GO:0006754	ATP biosynthetic process	0.00209	null	null	1.653	-2.7163	0.279	0.964	9132	1
GO:0051188	cofactor biosynthetic process	0.00655	null	null	2.143	-2.2492	0.713	0.803	9132	1
GO:0006757	ATP generation from ADP	0.00337	null	null	1.857	-2.413	0.272	0.983	9132	1
GO:0046034	ATP metabolic process	0.00969	null	null	2.312	-2.3024	0.244	0.949	9132	1
GO:0046033	AMP metabolic process	0.00062	null	null	1.146	-1.6844	0.375	0.678	9132	1
GO:0046031	ADP metabolic process	0.00361	null	null	1.886	-3.7641	0.285	0.64	9132	1
GO:0009201	ribonucleoside triphosphate biosynthetic process	0.00294	null	null	1.799	-2.5289	0.312	0.963	9132	1
GO:0019363	pyridine nucleotide biosynthetic process	0.00081	null	null	1.255	-2.0217	0.32	0.976	9132	1
GO:0019362	pyridine nucleotide metabolic process	0.00608	null	null	2.111	-2.8142	0.27	0.986	9132	1
GO:0019359	nicotinamide nucleotide biosynthetic process	0.00081	null	null	1.255	-2.0886	0.32	0.83	9132	1
GO:0009199	ribonucleoside triphosphate metabolic process	0.01106	null	null	2.369	-1.9803	0.29	0.954	9132	1
GO:0072521	purine-containing compound metabolic process	0.02422	-5.128	-3.691	2.708	-2.6194	0.606	0.495	72521	0

## Sheet: REViGO_CC
term_ID	description	frequency	plot_X	plot_Y	plot_size	log10 p-value	uniqueness	dispensability	representative	eliminated
GO:0016529	sarcoplasmic reticulum	0.00279	4.39	-4.651	1.778	-6.9425	0.568	0	16529	0
GO:0033017	sarcoplasmic reticulum membrane	0.0016	null	null	1.544	-1.3766	0.546	0.932	16529	1
GO:0042383	sarcolemma	0.00552	-3.889	-5.016	2.072	-3.455	0.796	0.009	42383	0
GO:0016528	sarcoplasm	0.00316	-1.892	5.605	1.833	-6.7008	0.752	0.065	16528	0
GO:0030017	sarcomere	0.00883	5.006	2.938	2.274	-5.8406	0.178	0.118	30017	0
GO:0030018	Z disc	0.00581	null	null	2.093	-1.9735	0.191	0.936	30017	1
GO:0036379	myofilament	0.00113	null	null	1.398	-2.0722	0.247	0.803	30017	1
GO:0030016	myofibril	0.00996	null	null	2.326	-5.4335	0.184	0.974	30017	1
GO:0005865	striated muscle thin filament	0.00099	null	null	1.342	-2.1452	0.249	0.794	30017	1
GO:0044449	contractile fiber part	0.00939	null	null	2.301	-5.5726	0.181	0.962	30017	1
GO:0031674	I band	0.00656	null	null	2.146	-3.1709	0.187	0.948	30017	1
GO:0043292	contractile fiber	0.01039	null	null	2.344	-5.1685	0.316	0.656	30017	1
GO:0030315	T-tubule	0.00217	-5.251	-1.247	1.672	-3.455	0.793	0.167	30315	0
GO:0031965	nuclear membrane	0.01341	5.185	-2.452	2.455	-2.2413	0.623	0.291	31965	0

## Sheet: REViGO_MF
term_ID	description	frequency	plot_X	plot_Y	plot_size	log10 p-value	uniqueness	dispensability	representative	eliminated
GO:0042578	phosphoric ester hydrolase activity	0.01633	0.183	0.984	2.534	-3.6926	0.001	0	42578	0
GO:0016791	phosphatase activity	0.01226	null	null	2.41	-2.7284	0.001	0.761	42578	1
GO:0016830	carbon-carbon lyase activity	0.00259	0.997	0.183	1.74	-1.4504	0.103	0.183	16830	0

## Sheet: REViGO_summary
	term_ID	description	frequency	plot_X	plot_Y	plot_size	log10 p-value	uniqueness	dispensability	representative	eliminated
CC	GO:0016529	sarcoplasmic reticulum	0.00279	4.39	-4.651	1.778	-6.9425	0.568	0	16529	0
CC	GO:0016528	sarcoplasm	0.00316	-1.892	5.605	1.833	-6.7008	0.752	0.065	16528	0
CC	GO:0030017	sarcomere	0.00883	5.006	2.938	2.274	-5.8406	0.178	0.118	30017	0
MF	GO:0042578	phosphoric ester hydrolase activity	0.01633	0.183	0.984	2.534	-3.6926	0.001	0	42578	0
BP	GO:0006090	pyruvate metabolic process	0.00461	-7.188	0.831	1.991	-3.5103	0.531	0	6090	0
BP	GO:0009132	nucleoside diphosphate metabolic process	0.00537	-5.831	-0.57	2.057	-3.4762	0.345	0.428	9132	0
CC	GO:0042383	sarcolemma	0.00552	-3.889	-5.016	2.072	-3.455	0.796	0.009	42383	0
CC	GO:0030315	T-tubule	0.00217	-5.251	-1.247	1.672	-3.455	0.793	0.167	30315	0
BP	GO:0006941	striated muscle contraction	0.00717	6.079	0.599	2.182	-3.4391	0.927	0	6941	0
BP	GO:0016052	carbohydrate catabolic process	0.00556	-1.979	6.24	2.072	-3.1427	0.8	0.069	16052	0
BP	GO:0003012	muscle system process	0.01643	5.92	-0.138	2.54	-2.9151	0.945	0.391	3012	0
BP	GO:0072524	pyridine-containing compound metabolic process	0.00632	-5.701	-3.63	2.127	-2.7406	0.648	0.082	72524	0
BP	GO:0072521	purine-containing compound metabolic process	0.02422	-5.128	-3.691	2.708	-2.6194	0.606	0.495	72521	0
BP	GO:0006595	polyamine metabolic process	0.00085	-5.794	-4.504	1.279	-2.4735	0.668	0.359	6595	0
CC	GO:0031965	nuclear membrane	0.01341	5.185	-2.452	2.455	-2.2413	0.623	0.291	31965	0
BP	GO:0007050	cell cycle arrest	0.00655	-0.01	1.83	2.143	-2.1452	0.876	0.076	7050	0
BP	GO:0018026	peptidyl-lysine monomethylation	0.00038	-4.695	4.573	0.954	-2.1171	0.879	0.064	18026	0
BP	GO:0051965	positive regulation of synapse assembly	0.00328	2.848	-5.202	1.845	-2.0217	0.817	0.117	51965	0
BP	GO:0006874	cellular calcium ion homeostasis	0.01771	1.303	-7.466	2.573	-1.9886	0.801	0.321	6874	0
BP	GO:0050879	multicellular organismal movement	0.00228	6.087	-3.128	1.69	-1.8007	0.929	0.155	50879	0
BP	GO:0015672	monovalent inorganic cation transport	0.02389	5.011	3.869	2.702	-1.7268	0.924	0	15672	0
BP	GO:0010660	regulation of muscle cell apoptotic process	0.00247	1.473	5.691	1.724	-1.5674	0.878	0.069	10660	0
BP	GO:0051262	protein tetramerization	0.00556	1.562	-2.875	2.072	-1.4898	0.936	0.354	51262	0
BP	GO:0010657	muscle cell apoptotic process	0.00271	2.095	5.534	1.763	-1.4898	0.883	0.387	10657	0
BP	GO:0042136	neurotransmitter biosynthetic process	0.00057	-0.053	-7.458	1.114	-1.481	0.799	0.238	42136	0
MF	GO:0016830	carbon-carbon lyase activity	0.00259	0.997	0.183	1.74	-1.4504	0.103	0.183	16830	0
BP	GO:0046777	protein autophosphorylation	0.01097	-4.964	2.879	2.365	-1.383	0.606	0.24	46777	0
BP	GO:0006809	nitric oxide biosynthetic process	0.00285	-3.692	-5.941	1.785	-1.3467	0.743	0.166	6809	0
BP	GO:0032332	positive regulation of chondrocyte differentiation	0.0009	4.789	-5.169	1.301	-1.3386	0.869	0.421	32332	0

## Sheet: DESeq2 pairwise results
The results generated from the pairwise comparison EDL,psaos and soleus for the genes group in gene Cluster 3
				Psoas/EDL						Soleus/EDL						Soleus/Posas
	geneID	baseMean		log2FoldChange	lfcSE	stat	pvalue	padj		log2FoldChange	lfcSE	stat	pvalue	padj		log2FoldChange	lfcSE	stat	pvalue	padj
ENSMUSG00000001027	Scn4a	2209.83		1.10997	0.233996	4.74354	2.10018e-06	6.11674e-05		-0.214637	0.310962	-0.690235	0.490046	0.799488		-1.32461	0.310646	-4.26404	2.00762e-05	0.000544979
ENSMUSG00000001229	Dpp9	335.435		1.06715	0.251772	4.23857	2.24946e-05	0.000417788		0.145666	0.337003	0.43224	0.665567	0.887966		-0.921487	0.335331	-2.74799	0.00599621	0.053101
ENSMUSG00000001657	Hoxc8	18.4629		2.76516	0.531808	5.19956	1.99765e-07	8.49086e-06		-0.116466	0.905977	-0.128553	0.897712	0.971547		-2.88163	0.851671	-3.3835	0.000715677	0.01035
ENSMUSG00000001661	Hoxc6	34.7167		2.17023	0.447647	4.84808	1.24664e-06	4.01623e-05		-0.362014	0.702117	-0.515603	0.606132	0.860284		-2.53224	0.676334	-3.74407	0.000181063	0.00336889
ENSMUSG00000002409	Dyrk1b	119.647		1.82771	0.360979	5.06319	4.12294e-07	1.62076e-05		0.408498	0.495002	0.825246	0.409232	0.750383		-1.41921	0.486367	-2.91798	0.00352305	0.0358465
ENSMUSG00000013033	Adgrl1	85.5422		1.66468	0.431622	3.85679	0.000114885	0.00157762		0.0562511	0.591474	0.0951033	0.924233	0.979089		-1.60842	0.583675	-2.75569	0.00585689	0.0522168
ENSMUSG00000014778	Fhod1	71.1546		1.83597	0.327712	5.60239	2.1141e-08	1.18813e-06		-0.219785	0.485981	-0.452251	0.651088	0.881667		-2.05576	0.472624	-4.34967	1.36341e-05	0.000386697
ENSMUSG00000015944	Castor2	294.919		1.27228	0.295079	4.31167	1.62028e-05	0.000323077		0.195755	0.397579	0.492368	0.622459	0.868867		-1.07653	0.394929	-2.72588	0.00641306	0.0557075
ENSMUSG00000016344	Ppdpf	218.178		1.24862	0.335389	3.72289	0.000196956	0.00237757		0.211688	0.449768	0.47066	0.637883	0.875731		-1.03693	0.447155	-2.31895	0.020398	0.126725
ENSMUSG00000017692	Rhbdl3	61.2426		1.32079	0.316714	4.17029	3.04216e-05	0.000539271		-0.191373	0.459514	-0.416469	0.677067	0.892456		-1.51216	0.450324	-3.35794	0.000785247	0.0111358
ENSMUSG00000017781	Pitpna	904.956		1.13007	0.239965	4.70932	2.4854e-06	7.00604e-05		-0.584718	0.321721	-1.81747	0.0691455	0.335925		-1.71479	0.321016	-5.34177	9.20448e-08	4.94189e-06
ENSMUSG00000018415	Gid4	1020.96		1.10746	0.314972	3.51607	0.000437988	0.00455832		-0.73044	0.418426	-1.74569	0.0808655	0.365269		-1.8379	0.418077	-4.39609	1.10221e-05	0.000325296
ENSMUSG00000018932	Map2k3	347.964		1.61145	0.238069	6.76884	1.29821e-11	1.84102e-09		0.385081	0.32034	1.2021	0.229325	0.600349		-1.22637	0.317126	-3.86714	0.000110118	0.00220995
ENSMUSG00000019768	Esr1	469.046		1.13044	0.241269	4.6854	2.79417e-06	7.75115e-05		-0.349919	0.325335	-1.07557	0.282121	0.653171		-1.48036	0.324005	-4.56894	4.90196e-06	0.000157795
ENSMUSG00000019836	Amd-ps4	620.501		2.15179	0.42934	5.01186	5.39069e-07	2.03986e-05		0.197477	0.584315	0.337963	0.735391	0.917874		-1.95432	0.579101	-3.37474	0.000738847	0.0105705
ENSMUSG00000019838	Slc16a10	485.428		1.02852	0.254265	4.04508	5.23044e-05	0.000823307		-0.943461	0.344988	-2.73476	0.00624249	0.0725184		-1.97198	0.344018	-5.73221	9.91299e-09	6.70856e-07
ENSMUSG00000019927	Ube2d1	246.156		1.39708	0.299799	4.66005	3.16127e-06	8.55243e-05		-0.584363	0.410972	-1.4219	0.155054	0.501267		-1.98144	0.408208	-4.854	1.20997e-06	4.77368e-05
ENSMUSG00000020109	Dnajb12	404.798		1.12183	0.243982	4.59798	4.26604e-06	0.000110628		0.0997057	0.327924	0.304051	0.761089	0.926621		-1.02212	0.32633	-3.13217	0.00173518	0.0211094
ENSMUSG00000020534	Shmt1	177.868		1.05392	0.275184	3.82987	0.000128211	0.00171691		-0.438033	0.378931	-1.15597	0.247694	0.619547		-1.49195	0.376399	-3.96374	7.37834e-05	0.0015928
ENSMUSG00000020593	Lpin1	2146.21		1.01269	0.269516	3.75743	0.000171667	0.00214041		-0.185801	0.357804	-0.519281	0.603565	0.858842		-1.19849	0.357545	-3.35198	0.000802348	0.0113341
ENSMUSG00000020623	Map2k6	218.309		1.15532	0.334662	3.45219	0.000556047	0.00547607		0.0773458	0.451491	0.171312	0.863979	0.958837		-1.07797	0.448944	-2.40112	0.0163448	0.108592
ENSMUSG00000020629	Adi1	314.978		1.44174	0.282248	5.10807	3.25475e-07	1.3135e-05		0.0257772	0.380786	0.0676949	0.946029	0.983384		-1.41596	0.378283	-3.74313	0.000181743	0.00337721
ENSMUSG00000020747	Tmem94	150.817		1.34431	0.254509	5.28196	1.27807e-07	5.75474e-06		-0.0413175	0.356779	-0.115807	0.907805	0.975144		-1.38563	0.351342	-3.94381	8.01979e-05	0.00171348
ENSMUSG00000020792	Exoc7	1041.39		1.2141	0.197649	6.14272	8.11212e-10	7.15659e-08		-0.332521	0.265376	-1.25302	0.2102	0.576219		-1.54662	0.264534	-5.84659	5.01763e-09	3.74392e-07
ENSMUSG00000020922	Lsm12	263.792		1.072	0.245017	4.3752	1.21322e-05	0.000256398		0.20007	0.334573	0.597984	0.54985	0.834301		-0.87193	0.331932	-2.62683	0.00861839	0.0685607
ENSMUSG00000021067	Sav1	184.048		1.14652	0.288112	3.97941	6.90851e-05	0.00104205		-0.109173	0.392223	-0.278344	0.780749	0.931919		-1.25569	0.38927	-3.22576	0.00125637	0.0163216
ENSMUSG00000021258	Ccnk	114.933		2.40488	0.492631	4.88171	1.05171e-06	3.53851e-05		0.116361	0.672639	0.172992	0.862658	0.958186		-2.28852	0.663546	-3.44892	0.000562825	0.00851258
ENSMUSG00000021451	Sema4d	179.952		1.13405	0.249383	4.54743	5.43041e-06	0.000135084		-0.101544	0.339283	-0.29929	0.764719	0.927842		-1.2356	0.336119	-3.67606	0.00023686	0.00422487
ENSMUSG00000021556	Golm1	326.52		1.69082	0.240626	7.02675	2.11397e-12	3.64516e-10		0.115008	0.332803	0.345575	0.729662	0.914987		-1.57581	0.328345	-4.79924	1.59267e-06	6.06633e-05
ENSMUSG00000021816	Ppp3cb	655.153		1.46776	0.268524	5.46604	4.60198e-08	2.37519e-06		-0.0297901	0.359088	-0.0829605	0.933883	0.980246		-1.49755	0.357783	-4.18564	2.84364e-05	0.000728432
ENSMUSG00000021978	Extl3	319.359		1.2403	0.328193	3.77917	0.000157351	0.00200811		0.123433	0.439167	0.281062	0.778663	0.931919		-1.11687	0.43737	-2.55359	0.0106618	0.0805448
ENSMUSG00000022075	Rhobtb2	125.21		1.24464	0.316429	3.93341	8.37504e-05	0.0012243		0.178576	0.43236	0.413025	0.679588	0.893543		-1.06607	0.427575	-2.49329	0.0126567	0.0909538
ENSMUSG00000022419	Deptor	586.411		1.54332	0.379167	4.07029	4.69544e-05	0.000761673		-1.36079	0.511303	-2.66141	0.00778142	0.084961		-2.90411	0.510161	-5.69253	1.25172e-08	8.24094e-07
ENSMUSG00000022464	Slc38a4	1597.12		1.23272	0.242646	5.08033	3.7679e-07	1.50063e-05		-0.976181	0.325102	-3.00269	0.00267602	0.0380202		-2.2089	0.32459	-6.80522	1.00898e-11	1.4253e-09
ENSMUSG00000022564	Grina	231.539		1.02015	0.264892	3.8512	0.000117542	0.00160395		0.106775	0.361491	0.295374	0.767708	0.928996		-0.913377	0.358954	-2.54455	0.0109418	0.0819246
ENSMUSG00000022742	Cpox	197.079		1.25248	0.257663	4.86091	1.16847e-06	3.83775e-05		0.245679	0.351837	0.698276	0.485005	0.796693		-1.0068	0.347947	-2.89354	0.00380928	0.0379753
ENSMUSG00000022867	Usp25	1414.46		1.01144	0.216847	4.66429	3.09679e-06	8.4364e-05		-0.281976	0.289245	-0.974868	0.329626	0.690031		-1.29342	0.288797	-4.47863	7.51237e-06	0.000230116
ENSMUSG00000023034	Nr4a1	372.403		1.30302	0.29762	4.37814	1.19699e-05	0.000253674		-0.823324	0.41212	-1.99778	0.045741	0.262796		-2.12634	0.409693	-5.19008	2.10198e-07	1.03324e-05
ENSMUSG00000023927	Satb1	201.406		1.4888	0.302715	4.91816	8.73612e-07	3.06148e-05		0.244846	0.409333	0.598157	0.549735	0.834301		-1.24396	0.405381	-3.06861	0.00215057	0.0247554
ENSMUSG00000023965	Fbxl17	443.154		1.23305	0.215405	5.72436	1.03823e-08	6.59165e-07		0.241986	0.290456	0.833124	0.404775	0.748307		-0.991068	0.288433	-3.43604	0.000590274	0.00884499
ENSMUSG00000024247	Pkdcc	400.021		1.20808	0.295252	4.09167	4.28271e-05	0.000709452		-0.0864657	0.398155	-0.217166	0.828079	0.946796		-1.29454	0.396393	-3.2658	0.00109155	0.0145841
ENSMUSG00000024597	Slc12a2	2440.59		1.1849	0.246693	4.80312	1.56214e-06	4.81787e-05		0.0909123	0.327244	0.277812	0.781157	0.932167		-1.09398	0.326956	-3.34596	0.000819985	0.0115385
ENSMUSG00000024617	Camk2a	780.92		1.12722	0.291104	3.87222	0.000107849	0.0015		-1.5204	0.393831	-3.86054	0.000113135	0.00311942		-2.64762	0.393147	-6.73443	1.64575e-11	2.25902e-09
ENSMUSG00000024642	Tle4	279.91		1.12444	0.283025	3.97295	7.09889e-05	0.00106758		0.178775	0.382969	0.466812	0.640634	0.876978		-0.94567	0.380601	-2.48467	0.012967	0.0925306
ENSMUSG00000024726	Carnmt1	5214		1.03271	0.228102	4.52739	5.9718e-06	0.000146391		0.00494298	0.302322	0.01635	0.986955	0.995507		-1.02776	0.30219	-3.40105	0.000671271	0.00983585
ENSMUSG00000024892	Pcx	790.298		1.88137	0.278546	6.75426	1.43561e-11	1.99853e-09		-0.341025	0.371927	-0.916912	0.359189	0.716337		-2.2224	0.370676	-5.99553	2.02821e-09	1.70581e-07
ENSMUSG00000025271	Pfkfb1	557.863		1.13835	0.323072	3.52352	0.000425849	0.00444723		0.200309	0.431807	0.463886	0.642729	0.877732		-0.938044	0.430649	-2.17821	0.0293905	0.161393
ENSMUSG00000025384	Faap100	103.802		1.68597	0.308351	5.4677	4.55903e-08	2.36105e-06		-0.321314	0.439178	-0.731628	0.464396	0.785924		-2.00729	0.43098	-4.65749	3.20081e-06	0.00011036
ENSMUSG00000026239	Pde6d	187.617		1.10409	0.265762	4.15444	3.26088e-05	0.00057071		-0.191148	0.36896	-0.518072	0.604408	0.859082		-1.29524	0.365649	-3.5423	0.000396653	0.00644838
ENSMUSG00000026883	Dab2ip	230.083		1.13762	0.3075	3.6996	0.000215943	0.00257807		-0.019427	0.414451	-0.0468741	0.962614	0.988651		-1.15705	0.412172	-2.8072	0.00499734	0.0466697
ENSMUSG00000027510	Rbm38	134.658		1.38245	0.279444	4.94715	7.53095e-07	2.70793e-05		0.367438	0.39463	0.931096	0.351804	0.70972		-1.01501	0.387167	-2.62164	0.00875082	0.0693488
ENSMUSG00000027776	Il12a	61.6632		1.59386	0.315874	5.04588	4.51441e-07	1.75645e-05		-2.57124	0.622041	-4.13356	3.57189e-05	0.00118307		-4.1651	0.613743	-6.7864	1.14966e-11	1.59311e-09
ENSMUSG00000027887	Sypl2	506.482		1.81863	0.30786	5.90732	3.47721e-09	2.53669e-07		0.229567	0.413168	0.555627	0.578466	0.848471		-1.58906	0.410764	-3.86855	0.000109485	0.00220332
ENSMUSG00000028124	Gclm	137.475		1.21254	0.275669	4.39855	1.08974e-05	0.000236225		0.101321	0.38553	0.262809	0.792698	0.936011		-1.11122	0.380353	-2.92156	0.00348287	0.0354872
ENSMUSG00000028343	Erp44	225.742		1.02542	0.308511	3.32376	0.000888116	0.00793655		-0.154255	0.42083	-0.366548	0.713956	0.90805		-1.17967	0.418555	-2.81844	0.00482578	0.0456735
ENSMUSG00000028518	Prkaa2	5144.24		1.05064	0.267082	3.93379	8.36173e-05	0.00122354		-0.34895	0.353733	-0.986479	0.323898	0.685856		-1.3996	0.35364	-3.95768	7.56807e-05	0.00162652
ENSMUSG00000028557	Rnf11	3084.5		1.14055	0.274117	4.16081	3.17126e-05	0.000558245		0.190267	0.363071	0.524048	0.600245	0.857439		-0.950281	0.362882	-2.61871	0.00882642	0.0699099
ENSMUSG00000028760	Eif4g3	597.835		1.01644	0.268742	3.7822	0.000155448	0.00199557		-0.548445	0.359872	-1.524	0.127508	0.457722		-1.56488	0.359135	-4.35736	1.3164e-05	0.000376299
ENSMUSG00000028944	Prkag2	71.0158		1.01898	0.286025	3.56255	0.000367265	0.00396364		-0.136709	0.420431	-0.325165	0.745057	0.921196		-1.15569	0.413934	-2.79196	0.00523892	0.0483058
ENSMUSG00000029153	Ociad2	283.409		1.08202	0.1987	5.44551	5.16574e-08	2.59553e-06		-0.691996	0.276815	-2.49985	0.0124245	0.116426		-1.77402	0.274692	-6.45821	1.0595e-10	1.20435e-08
ENSMUSG00000029361	Nos1	417.222		1.5808	0.408196	3.87264	0.000107661	0.00149877		-1.06318	0.547302	-1.94259	0.0520652	0.284049		-2.64398	0.546098	-4.84159	1.28807e-06	4.99772e-05
ENSMUSG00000029512	Ulk1	214.567		1.36861	0.312302	4.38233	1.17419e-05	0.000250946		0.251618	0.420025	0.599054	0.549137	0.834053		-1.11699	0.416897	-2.67929	0.00737782	0.0610969
ENSMUSG00000029685	Asb15	341.433		1.27812	0.262226	4.8741	1.09308e-06	3.6534e-05		-0.794748	0.358368	-2.21769	0.0265759	0.189302		-2.07286	0.35653	-5.81399	6.10012e-09	4.41576e-07
ENSMUSG00000029759	Pon3	340.625		1.19561	0.307803	3.88434	0.000102607	0.00144029		0.164667	0.414858	0.396925	0.691423	0.899422		-1.03094	0.412809	-2.49738	0.0125113	0.0901187
ENSMUSG00000030091	Nup210	155.453		1.25515	0.367565	3.41477	0.000638368	0.00612301		-0.463028	0.506474	-0.91422	0.360601	0.716892		-1.71818	0.502896	-3.41656	0.000634167	0.00940584
ENSMUSG00000030306	Tmtc1	2087.06		1.04785	0.232047	4.51567	6.31175e-06	0.00015275		-0.49475	0.308571	-1.60335	0.108856	0.423259		-1.5426	0.308292	-5.0037	5.62415e-07	2.4068e-05
ENSMUSG00000030729	Pgm2l1	292.887		1.29817	0.265639	4.88698	1.02394e-06	3.48368e-05		-1.28175	0.365408	-3.50773	0.000451942	0.00954577		-2.57993	0.36366	-7.09434	1.29971e-12	2.07811e-10
ENSMUSG00000030730	Atp2a1	63999.9		1.10954	0.231918	4.78417	1.71698e-06	5.20029e-05		-1.19875	0.30686	-3.90652	9.36345e-05	0.00266546		-2.30829	0.306852	-7.52248	5.37487e-14	1.01564e-11
ENSMUSG00000030733	Sh2b1	73.8508		1.14884	0.282918	4.06069	4.8928e-05	0.000780687		-0.156295	0.408326	-0.38277	0.701891	0.903158		-1.30514	0.401279	-3.25245	0.00114414	0.0151477
ENSMUSG00000031065	Cdk16	678.716		1.17847	0.268002	4.39725	1.09629e-05	0.000237306		0.11925	0.357424	0.333637	0.738653	0.918885		-1.05922	0.356432	-2.97173	0.00296123	0.0315186
ENSMUSG00000031543	Ank1	612.325		1.15174	0.189494	6.07799	1.21698e-09	1.01464e-07		-0.246673	0.256159	-0.962968	0.335564	0.696069		-1.39842	0.254856	-5.48708	4.08629e-08	2.41689e-06
ENSMUSG00000031790	Mmp15	56.0467		1.3683	0.322439	4.24359	2.19975e-05	0.000410565		-0.519006	0.48432	-1.07162	0.283892	0.654905		-1.8873	0.474161	-3.9803	6.88272e-05	0.00149974
ENSMUSG00000031924	Cyb5b	1776.42		1.0355	0.185383	5.58571	2.32743e-08	1.30319e-06		0.101022	0.247013	0.408975	0.682558	0.895213		-0.934474	0.246554	-3.79013	0.000150566	0.00286371
ENSMUSG00000032010	Usp2	261.183		1.59678	0.458621	3.4817	0.000498244	0.00506727		0.244298	0.61695	0.395977	0.692122	0.899751		-1.35248	0.613628	-2.20407	0.0275193	0.154477
ENSMUSG00000032041	Tirap	325.6		1.48103	0.260146	5.69309	1.24759e-08	7.66432e-07		-1.60351	0.366523	-4.37492	1.21479e-05	0.000482224		-3.08454	0.36433	-8.46634	2.53232e-17	8.77266e-15
ENSMUSG00000032177	Pde4a	221.947		1.89332	0.322856	5.86428	4.51084e-09	3.16887e-07		-0.00541187	0.441466	-0.0122589	0.990219	0.996971		-1.89873	0.43641	-4.3508	1.35645e-05	0.000385475
ENSMUSG00000032293	Ireb2	688.097		1.01087	0.29135	3.46961	0.000521212	0.00521693		0.221163	0.387407	0.570878	0.568082	0.844723		-0.789708	0.386695	-2.0422	0.0411319	0.201981
ENSMUSG00000032402	Smad3	1069.2		1.71003	0.320424	5.33679	9.46074e-08	4.39013e-06		0.47017	0.426103	1.10342	0.269846	0.641501		-1.23986	0.425039	-2.91706	0.00353349	0.0359024
ENSMUSG00000032418	Me1	1058.86		1.65955	0.359122	4.62114	3.81644e-06	0.000100539		-0.198271	0.476756	-0.415874	0.677502	0.892618		-1.85782	0.476146	-3.90179	9.54847e-05	0.00196507
ENSMUSG00000032666	1700025G04Rik	1612.11		1.15021	0.168839	6.81245	9.59537e-12	1.42745e-09		0.155604	0.224749	0.692344	0.488721	0.799185		-0.994604	0.224187	-4.4365	9.1434e-06	0.000274869
ENSMUSG00000032942	Ucp3	1012.55		1.69949	0.398676	4.26282	2.01861e-05	0.000384229		0.478476	0.530776	0.901465	0.367341	0.721779		-1.22101	0.529497	-2.30598	0.0211117	0.129829
ENSMUSG00000033128	Gga1	40.2809		1.29567	0.397798	3.25711	0.00112554	0.0096165		0.257887	0.557561	0.462527	0.643703	0.877924		-1.03778	0.545559	-1.90224	0.0571398	0.253239
ENSMUSG00000033478	Fam160b1	194.601		1.22478	0.292029	4.19404	2.74032e-05	0.00049209		0.105434	0.400198	0.263453	0.792201	0.935775		-1.11935	0.396516	-2.82296	0.00475831	0.0453099
ENSMUSG00000034210	Efcab14	386.671		1.01834	0.251321	4.05194	5.07944e-05	0.000803304		0.130008	0.33708	0.385689	0.699727	0.90257		-0.888331	0.335639	-2.64669	0.00812846	0.0657099
ENSMUSG00000034300	Fam53c	85.9982		1.14903	0.282789	4.0632	4.84042e-05	0.000774773		0.294683	0.388842	0.757847	0.448543	0.774456		-0.854345	0.382187	-2.23541	0.0253905	0.146211
ENSMUSG00000034768	Asb16	185.239		1.51864	0.297707	5.10113	3.37638e-07	1.3518e-05		-0.00333029	0.405593	-0.00821091	0.993449	0.99778		-1.52197	0.401408	-3.79158	0.000149695	0.0028546
ENSMUSG00000035890	Rnf126	117.592		1.16912	0.341928	3.4192	0.000628057	0.00604704		0.191841	0.467397	0.410445	0.68148	0.894318		-0.977278	0.462924	-2.1111	0.0347641	0.181037
ENSMUSG00000036109	Mbnl3	15.3851		1.80458	0.553554	3.25999	0.00111418	0.00954093		-1.03697	1.00024	-1.03673	0.299863	0.669494		-2.84155	0.970466	-2.92803	0.00341118	0.0349038
ENSMUSG00000036241	Ube2r2	1494.22		1.02553	0.230676	4.44577	8.75766e-06	0.000198341		-0.226304	0.306334	-0.738748	0.46006	0.782989		-1.25184	0.306001	-4.09095	4.29602e-05	0.00102136
ENSMUSG00000036450	Hif1an	2015.55		1.29582	0.282696	4.58378	4.56653e-06	0.000117102		-0.0686199	0.374328	-0.183315	0.854551	0.955451		-1.36444	0.374061	-3.64763	0.000264667	0.00462293
ENSMUSG00000036620	Mgat4b	181.538		1.30454	0.33957	3.84174	0.000122166	0.00165218		0.0642335	0.458331	0.140147	0.888544	0.968698		-1.24031	0.455088	-2.72542	0.00642199	0.0557185
ENSMUSG00000037106	Fer1l6	122.395		1.18232	0.336334	3.51531	0.000439237	0.00456798		0.288505	0.442447	0.652068	0.514357	0.814043		-0.893815	0.438953	-2.03624	0.0417262	0.204416
ENSMUSG00000037111	Setd7	1292.36		1.30917	0.350601	3.73406	0.000188419	0.00229828		-0.959628	0.466609	-2.0566	0.0397249	0.242603		-2.26879	0.4662	-4.86657	1.13554e-06	4.53903e-05
ENSMUSG00000037490	Slc2a12	241.607		1.057	0.216495	4.88234	1.04832e-06	3.53493e-05		0.132896	0.295399	0.449885	0.652793	0.882542		-0.924109	0.292673	-3.15748	0.00159141	0.0198076
ENSMUSG00000037573	Tob1	699.764		1.50284	0.359456	4.18087	2.90397e-05	0.00051841		-0.132763	0.480321	-0.276405	0.782237	0.932697		-1.6356	0.479096	-3.41393	0.000640335	0.00948765
ENSMUSG00000037622	Wdtc1	173.577		1.52188	0.253781	5.99683	2.01202e-09	1.53264e-07		0.138053	0.349559	0.394936	0.69289	0.899751		-1.38383	0.34413	-4.02123	5.78941e-05	0.00130598
ENSMUSG00000037989	Wnk2	135.317		1.88367	0.288533	6.52844	6.64568e-11	7.63951e-09		0.0411362	0.410261	0.100269	0.920131	0.978505		-1.84254	0.40083	-4.5968	4.29025e-06	0.000140593
ENSMUSG00000038028	Tigar	766.251		1.64622	0.397951	4.13673	3.52288e-05	0.000606767		-1.02797	0.52952	-1.94132	0.0522189	0.284681		-2.67419	0.528913	-5.05601	4.28116e-07	1.865e-05
ENSMUSG00000038342	Mlxip	336.137		1.47401	0.2311	6.37825	1.79128e-10	1.88756e-08		0.404018	0.311133	1.29854	0.194102	0.554442		-1.06999	0.308024	-3.47374	0.000513261	0.00795309
ENSMUSG00000038740	Mvb12b	96.7371		1.40267	0.310967	4.51068	6.46212e-06	0.000155554		0.0707931	0.439809	0.160963	0.872122	0.962281		-1.33188	0.431684	-3.08531	0.00203342	0.0237259
ENSMUSG00000038970	Lmtk2	365.37		1.04624	0.279824	3.73892	0.000184812	0.00226156		0.0311668	0.374102	0.0833109	0.933604	0.980246		-1.01507	0.372784	-2.72295	0.00647018	0.0559697
ENSMUSG00000039262	Prrc2b	610.397		1.28413	0.28032	4.58096	4.62854e-06	0.000118039		0.105973	0.375152	0.282479	0.777576	0.931919		-1.17816	0.373828	-3.1516	0.00162376	0.0200899
ENSMUSG00000040447	Spns2	106.079		2.29896	0.461792	4.97835	6.41298e-07	2.37343e-05		0.438409	0.650966	0.673476	0.500645	0.804681		-1.86055	0.635428	-2.92803	0.00341121	0.0349038
ENSMUSG00000040653	Ppp1r14c	412.756		1.07108	0.271745	3.94149	8.09757e-05	0.00119294		-1.13255	0.370384	-3.05778	0.00222982	0.0332035		-2.20364	0.369262	-5.96767	2.40661e-09	1.97832e-07
ENSMUSG00000040705	A930016O22Rik	1475.71		1.15972	0.25256	4.59185	4.39334e-06	0.000113375		-1.06446	0.335263	-3.175	0.00149837	0.0247365		-2.22418	0.334951	-6.64031	3.13034e-11	4.14058e-09
ENSMUSG00000041571	Selenow	338.366		1.26268	0.280315	4.5045	6.65293e-06	0.000158729		-0.000741071	0.376772	-0.00196689	0.998431	0.999253		-1.26342	0.374808	-3.37085	0.000749369	0.0107
ENSMUSG00000042359	Osbpl6	313.01		1.19776	0.240825	4.97357	6.57316e-07	2.42679e-05		-0.647786	0.330685	-1.95892	0.0501218	0.277461		-1.84555	0.32867	-5.61519	1.96347e-08	1.23673e-06
ENSMUSG00000042404	Dennd4b	263.018		1.2595	0.241128	5.22336	1.75702e-07	7.53136e-06		0.0847709	0.329031	0.257638	0.796686	0.93762		-1.17473	0.325889	-3.60468	0.000312534	0.00529997
ENSMUSG00000042529	Kcnj12	460.609		1.2338	0.226998	5.43529	5.47079e-08	2.71287e-06		-0.537975	0.311259	-1.72838	0.0839197	0.372484		-1.77177	0.309408	-5.72634	1.02622e-08	6.91273e-07
ENSMUSG00000043639	Rbm20	394.606		1.60034	0.291274	5.49427	3.9232e-08	2.08149e-06		-0.0279403	0.3892	-0.0717889	0.94277	0.982184		-1.62828	0.387244	-4.20479	2.61326e-05	0.000677771
ENSMUSG00000043795	Prr33	217.571		1.24524	0.327899	3.79762	0.000146094	0.00189635		-0.84996	0.452301	-1.87919	0.0602183	0.310505		-2.0952	0.449706	-4.65903	3.17696e-06	0.000109859
ENSMUSG00000045071	E130308A19Rik	79.4182		1.56964	0.39497	3.97406	7.06577e-05	0.00106365		-0.37125	0.568628	-0.652887	0.513829	0.813426		-1.94089	0.559245	-3.47055	0.0005194	0.0080037
ENSMUSG00000045216	Hs6st1	51.3872		1.32165	0.358824	3.68329	0.000230243	0.00272308		-0.0277721	0.507814	-0.0546895	0.956386	0.987036		-1.34942	0.497782	-2.71088	0.00671057	0.0575023
ENSMUSG00000045667	Smtnl2	1577.91		1.71808	0.237246	7.24178	4.42846e-13	8.95966e-11		-0.831095	0.317928	-2.6141	0.00894625	0.093172		-2.54918	0.317159	-8.03752	9.16725e-16	2.51667e-13
ENSMUSG00000045975	C2cd2	2413.35		1.00454	0.230276	4.36232	1.2869e-05	0.000268705		-1.02214	0.306619	-3.33357	0.000857401	0.015993		-2.02667	0.306408	-6.6143	3.73312e-11	4.89342e-09
ENSMUSG00000047139	Cd24a	3585.48		1.26291	0.377019	3.34974	0.000808887	0.00738442		-0.661016	0.500137	-1.32167	0.186278	0.5435		-1.92393	0.499931	-3.84839	0.000118896	0.00235365
ENSMUSG00000047731	Wbp1l	235.289		1.06901	0.237701	4.49728	6.88267e-06	0.000163439		-0.274706	0.326493	-0.841385	0.400133	0.744453		-1.34371	0.324014	-4.14709	3.36734e-05	0.000837429
ENSMUSG00000048096	Lmod1	149.069		2.31683	0.528767	4.38157	1.17826e-05	0.000251109		-1.05101	0.72385	-1.45197	0.14651	0.488838		-3.36784	0.719003	-4.68404	2.81278e-06	9.88549e-05
ENSMUSG00000048154	Kmt2d	298.431		1.10247	0.231783	4.75648	1.97002e-06	5.8729e-05		0.215687	0.317283	0.679796	0.496634	0.802257		-0.886784	0.314566	-2.81907	0.00481632	0.0456735
ENSMUSG00000048373	Fgfbp1	54.7342		2.64769	0.376931	7.02434	2.15086e-12	3.6671e-10		-4.22426	0.960625	-4.3974	1.09554e-05	0.00044042		-6.87195	0.951756	-7.22028	5.18809e-13	8.98651e-11
ENSMUSG00000048416	Mlf1	6255.57		1.53552	0.376801	4.07514	4.59869e-05	0.000751868		-0.49276	0.498902	-0.987689	0.323305	0.685412		-2.02828	0.498798	-4.06633	4.77599e-05	0.00111363
ENSMUSG00000048546	Tob2	168.876		1.76146	0.392308	4.48999	7.12278e-06	0.000168089		0.281226	0.534641	0.526009	0.598882	0.856898		-1.48023	0.528798	-2.79924	0.00512234	0.0475927
ENSMUSG00000048701	Ccdc6	452.895		1.38206	0.263994	5.23519	1.64814e-07	7.18647e-06		-0.698085	0.356954	-1.95567	0.0505036	0.278793		-2.08014	0.355449	-5.85215	4.85245e-09	3.6582e-07
ENSMUSG00000048939	Atp13a5	82.469		1.66574	0.309939	5.37441	7.6832e-08	3.66619e-06		-0.759998	0.489485	-1.55265	0.120507	0.446542		-2.42574	0.47786	-5.07626	3.84936e-07	1.72624e-05
ENSMUSG00000049173	Myoz3	135.203		1.6602	0.351444	4.72395	2.3131e-06	6.63714e-05		0.164969	0.475423	0.346993	0.728596	0.914377		-1.49524	0.470385	-3.17875	0.00147911	0.0187629
ENSMUSG00000049327	Kmt5a	540.283		1.86992	0.293459	6.372	1.86585e-10	1.93372e-08		0.0833496	0.393538	0.211796	0.832267	0.948631		-1.78657	0.391422	-4.5643	5.01157e-06	0.000160613
ENSMUSG00000050052	Tdrp	107.271		2.11518	0.362646	5.83262	5.45634e-09	3.78057e-07		-0.880033	0.531253	-1.65652	0.0976159	0.400476		-2.99521	0.521584	-5.74253	9.32724e-09	6.40148e-07
ENSMUSG00000050199	Lgr4	1096.61		1.0744	0.259949	4.13314	3.57844e-05	0.000613551		0.0355487	0.345448	0.102906	0.918038	0.978135		-1.03886	0.344946	-3.01165	0.00259836	0.0285761
ENSMUSG00000050821	Fam131a	405.051		1.56426	0.322507	4.85031	1.23266e-06	3.97967e-05		-0.274988	0.43759	-0.628414	0.529733	0.822752		-1.83925	0.435028	-4.22789	2.35895e-05	0.000621789
ENSMUSG00000051107	NA	161.464		1.42303	0.291012	4.88994	1.00869e-06	3.4395e-05		0.102396	0.393506	0.260214	0.794699	0.936904		-1.32063	0.389312	-3.39223	0.000693273	0.0101175
ENSMUSG00000053205	Styx	206.611		1.2755	0.283793	4.49449	6.97371e-06	0.000165342		-0.865205	0.393956	-2.1962	0.0280779	0.195678		-2.14071	0.391192	-5.47226	4.44326e-08	2.59636e-06
ENSMUSG00000053368	Rxfp2	9.0983		4.86152	1.011	4.80861	1.5198e-06	4.73542e-05		-0.577234	1.89892	-0.30398	0.761143	0.926621		-5.43875	1.74175	-3.12257	0.00179278	NA
ENSMUSG00000053716	Dusp7	156.764		1.63702	0.396385	4.12987	3.62974e-05	0.000620944		-0.573836	0.542793	-1.05719	0.290425	0.66087		-2.21085	0.538694	-4.1041	4.05899e-05	0.000972954
ENSMUSG00000054027	Nt5dc3	310.918		1.28043	0.285136	4.49059	7.10257e-06	0.000167873		-0.0826281	0.390855	-0.211404	0.832572	0.948662		-1.36306	0.387932	-3.51365	0.000442001	0.00703623
ENSMUSG00000054263	Lifr	1491.56		1.25632	0.267276	4.70047	2.59563e-06	7.24722e-05		0.236337	0.355879	0.664094	0.50663	0.808193		-1.01999	0.355215	-2.87147	0.00408572	0.040155
ENSMUSG00000054958	Nt5c1a	95.9429		1.83387	0.441585	4.15293	3.28246e-05	0.000572506		-0.396155	0.603141	-0.65682	0.511296	0.811531		-2.23003	0.596855	-3.7363	0.00018675	0.00344832
ENSMUSG00000055003	Lrtm2	37.7384		2.1636	0.478763	4.51915	6.2088e-06	0.000151224		-4.83038	1.50883	-3.20142	0.00136752	0.0232567		-6.99399	1.49982	-4.66323	3.11291e-06	0.000108097
ENSMUSG00000055022	Cntn1	56.4451		2.01153	0.361257	5.56814	2.57471e-08	1.42586e-06		-0.155693	0.664806	-0.234193	0.814835	0.942298		-2.16722	0.63722	-3.40106	0.00067126	0.00983585
ENSMUSG00000055676	Gm5069	153.553		1.24946	0.385222	3.24347	0.00118083	0.00997654		0.06177	0.539612	0.114471	0.908864	0.975356		-1.18769	0.533692	-2.22542	0.0260531	0.148715
ENSMUSG00000055865	Tafa3	35.2869		1.52737	0.430874	3.54483	0.000392867	0.004183		-0.649646	0.623789	-1.04145	0.297666	0.667546		-2.17702	0.611454	-3.5604	0.000370291	0.00610162
ENSMUSG00000057666	Gapdh	47065.1		1.12936	0.26274	4.29838	1.72051e-05	0.000339493		-0.783	0.34765	-2.25226	0.0243055	0.179525		-1.91236	0.347639	-5.501	3.77654e-08	2.2428e-06
ENSMUSG00000058966	Fam57b	20.3771		1.86834	0.533293	3.5034	0.000459367	0.00475473		-1.86542	0.964519	-1.93404	0.0531079	0.288019		-3.73376	0.944126	-3.95472	7.66236e-05	0.00164436
ENSMUSG00000059422	Gm8116	1092.94		1.08408	0.286461	3.78438	0.000154092	0.0019832		-0.176071	0.381554	-0.461458	0.64447	0.878128		-1.26015	0.380999	-3.30749	0.000941357	0.0128729
ENSMUSG00000060261	Gtf2i	676.496		1.17571	0.252817	4.65047	3.31186e-06	8.9103e-05		0.253059	0.337146	0.750592	0.452898	0.778649		-0.922655	0.336072	-2.74541	0.00604352	0.0533575
ENSMUSG00000061118	Dnajc30	40.6296		1.46816	0.385728	3.80619	0.000141122	0.00184761		0.363815	0.534725	0.680379	0.496265	0.802096		-1.10434	0.520219	-2.12284	0.033767	0.177368
ENSMUSG00000063576	Klhdc3	256.704		1.32488	0.32239	4.10957	3.96395e-05	0.000666102		-0.0670185	0.434535	-0.154231	0.877428	0.964536		-1.3919	0.432055	-3.22158	0.00127484	0.0165173
ENSMUSG00000063953	Amd2	6982.01		1.97398	0.446228	4.42371	9.70219e-06	0.000215867		-0.277487	0.591603	-0.469042	0.63904	0.87634		-2.25147	0.591281	-3.80778	0.00014022	0.00269868
ENSMUSG00000067224	Gm3695	254.896		1.18106	0.29015	4.07052	4.69083e-05	0.000761673		-0.378617	0.401615	-0.942737	0.345815	0.704154		-1.55968	0.398675	-3.91216	9.14756e-05	0.00189597
ENSMUSG00000068114	Ccdc134	90.9387		1.11484	0.289137	3.85575	0.000115375	0.00158291		-0.273924	0.404391	-0.677374	0.498169	0.803201		-1.38877	0.399268	-3.47828	0.000504651	0.00785538
ENSMUSG00000068551	Zfp467	163.784		1.16859	0.334727	3.49117	0.000480919	0.00492739		-0.97572	0.464667	-2.09983	0.0357441	0.228928		-2.14431	0.462006	-4.6413	3.46224e-06	0.000117426
ENSMUSG00000069236	Gm7251	81.7858		1.20896	0.272529	4.43608	9.16118e-06	0.000205639		-0.525476	0.408853	-1.28524	0.198707	0.561404		-1.73444	0.401704	-4.3177	1.57662e-05	0.000436118
ENSMUSG00000070443	Gm10291	4114.45		1.14186	0.242405	4.71053	2.47073e-06	6.99455e-05		-0.725752	0.321625	-2.25651	0.0240385	0.178302		-1.86761	0.321477	-5.80946	6.26736e-09	4.4701e-07
ENSMUSG00000070490	Gm10293	3859.78		1.19297	0.275466	4.33074	1.4861e-05	0.000301069		-0.667254	0.365489	-1.82565	0.067903	0.332342		-1.86022	0.365318	-5.09206	3.5419e-07	1.6257e-05
ENSMUSG00000071343	Gm10327	1808.93		1.34422	0.310188	4.33356	1.46716e-05	0.000298027		-0.715985	0.412624	-1.7352	0.0827052	0.369446		-2.0602	0.412238	-4.9976	5.8047e-07	2.46954e-05
ENSMUSG00000071748	Gm14698	1040.25		1.42641	0.306334	4.65637	3.21835e-06	8.68955e-05		-0.467419	0.407785	-1.14624	0.251697	0.623969		-1.89382	0.40718	-4.65108	3.30203e-06	0.000113046
ENSMUSG00000073830	Mup14	28.5832		2.3875	0.683739	3.49183	0.000479715	0.00491837		0.289371	0.891778	0.324488	0.745568	0.921196		-2.09813	0.872343	-2.40517	0.016165	0.107693
ENSMUSG00000074622	Mafb	231.254		1.83378	0.409279	4.48051	7.44664e-06	0.000174915		-0.199363	0.561612	-0.354983	0.722602	0.91127		-2.03314	0.556425	-3.65393	0.000258255	0.00452783
ENSMUSG00000075232	Amd1	14120		1.96384	0.437438	4.48942	7.14182e-06	0.000168276		-0.209126	0.579288	-0.361004	0.718096	0.909132		-2.17297	0.57913	-3.75212	0.000175346	0.00327508
ENSMUSG00000075585	6330403L08Rik	58.3715		1.3204	0.330679	3.993	6.52418e-05	0.000997962		0.117143	0.471795	0.248292	0.803909	0.939003		-1.20326	0.461772	-2.60574	0.00916752	0.0718683
ENSMUSG00000075595	Zfp652	593.965		1.37271	0.288128	4.76423	1.89578e-06	5.67386e-05		0.0413046	0.385148	0.107243	0.914596	0.977851		-1.3314	0.383834	-3.46869	0.000523003	0.00803557
ENSMUSG00000076617	Ighm	464.813		2.43892	0.445707	5.47202	4.44926e-08	2.31209e-06		-0.045602	0.606774	-0.0751548	0.940092	0.981573		-2.48452	0.601434	-4.131	3.61189e-05	0.000881762
ENSMUSG00000078162	Gm2574	10378.8		1.03705	0.221313	4.68589	2.78742e-06	7.74657e-05		-0.754869	0.293149	-2.57503	0.0100231	0.100927		-1.79192	0.293096	-6.11377	9.73065e-10	9.0757e-08
ENSMUSG00000078300	Gm2606	16519.9		1.039	0.238735	4.35213	1.34821e-05	0.000278138		-0.743347	0.316055	-2.35196	0.018675	0.152479		-1.78235	0.316022	-5.63996	1.70089e-08	1.09022e-06
ENSMUSG00000078370	Gm6316	1613.43		1.36374	0.324761	4.1992	2.67855e-05	0.000483286		-0.689331	0.431943	-1.59588	0.110515	0.425859		-2.05307	0.431535	-4.7576	1.95911e-06	7.2348e-05
ENSMUSG00000078592	Gm4609	10857.9		1.04172	0.249811	4.17002	3.0457e-05	0.000539271		-0.722074	0.330829	-2.18262	0.0290638	0.199773		-1.76379	0.330779	-5.33223	9.70133e-08	5.17049e-06
ENSMUSG00000078636	Gm7336	7191.35		1.04624	0.246232	4.24902	2.14711e-05	0.000402225		-0.728065	0.326365	-2.23083	0.0256925	0.185519		-1.77431	0.326282	-5.43796	5.38926e-08	3.06509e-06
ENSMUSG00000078688	Mup2	31.0203		2.58907	0.711821	3.63724	0.000275574	0.00313817		0.231515	0.9306	0.248781	0.80353	0.938947		-2.35755	0.910531	-2.5892	0.00961984	0.0744514
ENSMUSG00000078965	Gm12033	19903.8		1.01413	0.228018	4.4476	8.68364e-06	0.000196959		-0.744997	0.301837	-2.46821	0.0135789	0.123579		-1.75913	0.30181	-5.8286	5.58928e-09	4.0662e-07
ENSMUSG00000079311	Gm3222	4242		1.1471	0.242861	4.72328	2.32072e-06	6.63714e-05		-0.733546	0.322186	-2.27678	0.0227993	0.171608		-1.88065	0.322043	-5.83974	5.22831e-09	3.84202e-07
ENSMUSG00000079501	Gm5138	9754.22		1.0478	0.221844	4.72311	2.3226e-06	6.63714e-05		-0.736294	0.293874	-2.50547	0.0122288	0.114969		-1.78409	0.293816	-6.07213	1.26224e-09	1.12672e-07
ENSMUSG00000080303	Gm12419	384.41		1.89157	0.484395	3.90502	9.42195e-05	0.00135387		-0.536338	0.651522	-0.823208	0.41039	0.751391		-2.42791	0.649116	-3.74033	0.000183781	0.00341074
ENSMUSG00000080870	Gm14111	153.01		1.08702	0.318144	3.41676	0.000633717	0.00608994		-0.0882432	0.437663	-0.201624	0.840211	0.951191		-1.17526	0.434247	-2.70644	0.00680082	0.0579684
ENSMUSG00000080994	Gm13464	5492.53		1.16747	0.232826	5.01437	5.32082e-07	2.02351e-05		-0.687479	0.308726	-2.22683	0.0259588	0.186589		-1.85495	0.308606	-6.01075	1.84669e-09	1.60894e-07
ENSMUSG00000081221	Gm14760	396.044		1.03744	0.257229	4.03313	5.50393e-05	0.00086011		-0.748141	0.356292	-2.0998	0.0357469	0.228928		-1.78558	0.354514	-5.0367	4.73629e-07	2.05098e-05
ENSMUSG00000081494	Gm14130	105.202		1.50845	0.427486	3.52864	0.000417695	0.00438927		-0.495115	0.614602	-0.805586	0.420481	0.757144		-2.00356	0.606164	-3.30531	0.000948703	0.0129369
ENSMUSG00000081974	Gm11960	1037.7		1.44017	0.354001	4.06827	4.73627e-05	0.000766186		-0.550522	0.471666	-1.16719	0.243135	0.614771		-1.99069	0.470997	-4.22656	2.37296e-05	0.000623222
ENSMUSG00000082816	Gm11953	469.549		1.09961	0.253604	4.33593	1.45146e-05	0.000296028		-0.521351	0.346332	-1.50535	0.132233	0.46498		-1.62096	0.344769	-4.70158	2.5815e-06	9.2287e-05
ENSMUSG00000083823	Amd-ps1	47.0542		2.64182	0.610501	4.3273	1.50951e-05	0.000305403		0.375194	1.09114	0.343856	0.730955	0.915737		-2.26663	1.02879	-2.20321	0.0275802	0.1547
ENSMUSG00000084413	Gm12017	277.777		1.81157	0.462813	3.91425	9.06839e-05	0.00131301		-0.341797	0.633639	-0.53942	0.589597	0.853567		-2.15337	0.628854	-3.42427	0.000616447	0.00918046
ENSMUSG00000084839	Gm14097	14.0198		3.49077	0.895036	3.90014	9.61358e-05	0.00136973		-1.56436	1.84675	-0.847089	0.396945	0.742962		-5.05513	1.77229	-2.85232	0.0043401	0.042099
ENSMUSG00000089797	Gm16118	24.4807		2.00091	0.469172	4.26476	2.00115e-05	0.000381956		0.531962	0.692439	0.768244	0.442342	0.770708		-1.46895	0.661881	-2.21935	0.0264631	0.15031
ENSMUSG00000090066	1110002E22Rik	1962.32		1.30189	0.298762	4.35763	1.3148e-05	0.000273674		-0.0640904	0.396044	-0.161826	0.871443	0.962072		-1.36598	0.39573	-3.45181	0.000556841	0.00846608
ENSMUSG00000094708	Gm10359	20534.4		1.00916	0.222842	4.52859	5.938e-06	0.000145798		-0.756915	0.294987	-2.56592	0.0102901	0.10296		-1.76607	0.294961	-5.98748	2.13116e-09	1.78209e-07
ENSMUSG00000095042	Gm12537	19850.5		1.01443	0.228452	4.44047	8.97636e-06	0.000202388		-0.748121	0.302411	-2.47386	0.0133664	0.12242		-1.76256	0.302384	-5.82886	5.58073e-09	4.0662e-07
ENSMUSG00000095937	Gm12671	21750.2		1.00468	0.2186	4.59598	4.30724e-06	0.000111342		-0.754978	0.289364	-2.6091	0.00907817	0.0942074		-1.75966	0.289339	-6.08166	1.18947e-09	1.07495e-07
ENSMUSG00000096606	Tpbgl	92.227		2.27834	0.575542	3.9586	7.539e-05	0.00112154		-1.8198	0.812909	-2.23863	0.0251803	0.183498		-4.09814	0.806949	-5.07856	3.80302e-07	1.7238e-05
ENSMUSG00000096810	Gm10481	4990.39		1.0725	0.244601	4.3847	1.16145e-05	0.000248573		-0.722984	0.324394	-2.22872	0.0258326	0.186105		-1.79549	0.324279	-5.53687	3.07927e-08	1.85906e-06
ENSMUSG00000097062	NA	36.8803		1.27315	0.390812	3.25771	0.00112313	0.00960205		-0.117567	0.562014	-0.209188	0.834301	0.949375		-1.39072	0.55016	-2.52785	0.0114764	0.0846338
ENSMUSG00000097388	Gm3200	95.5374		1.27918	0.394258	3.24451	0.00117651	0.00995672		0.287151	0.544606	0.527263	0.598011	0.85626		-0.992025	0.53827	-1.84299	0.065331	0.274334
ENSMUSG00000097935	Gm3809	460.521		1.16577	0.281188	4.14588	3.38513e-05	0.000586369		-0.497513	0.383111	-1.29861	0.194077	0.554442		-1.66328	0.381411	-4.36087	1.29546e-05	0.000371041
ENSMUSG00000097954	Gm4217	263.338		1.28861	0.299649	4.30041	1.70485e-05	0.000336841		-0.221771	0.413287	-0.536604	0.591541	0.854289		-1.51038	0.409989	-3.68397	0.000229632	0.00413893
ENSMUSG00000097973	Gm4929	229.874		1.30026	0.367254	3.54048	0.000399396	0.00424103		-0.244167	0.514105	-0.474936	0.634833	0.873708		-1.54442	0.509265	-3.03265	0.00242413	0.0271723
ENSMUSG00000097974	Gm10605	52.1921		1.63923	0.432353	3.79141	0.000149794	0.00193444		-2.19011	0.691613	-3.16667	0.00154194	0.0253497		-3.82934	0.683743	-5.60055	2.13669e-08	1.33428e-06
ENSMUSG00000097979	Gm4691	2927.2		1.01764	0.23986	4.24263	2.20916e-05	0.000411091		-0.608344	0.318722	-1.9087	0.0563012	0.298191		-1.62598	0.318522	-5.10477	3.31193e-07	1.52979e-05
ENSMUSG00000097989	Gm4335	1702.11		1.01609	0.265069	3.83331	0.000126432	0.00170228		-0.637762	0.353264	-1.80534	0.0710217	0.340757		-1.65385	0.352922	-4.68617	2.78369e-06	9.83075e-05
ENSMUSG00000098006	Gm8565	215.805		1.87256	0.424253	4.41378	1.01584e-05	0.000223852		-0.685086	0.574606	-1.19227	0.233155	0.604565		-2.55764	0.571406	-4.47605	7.60359e-06	0.000232421
ENSMUSG00000098091	Gm16470	969.76		1.49625	0.3492	4.2848	1.829e-05	0.000355613		-0.630211	0.465994	-1.3524	0.176246	0.530469		-2.12646	0.465218	-4.5709	4.8564e-06	0.000156675
ENSMUSG00000098111	Gm4654	3825.47		1.17617	0.245692	4.78717	1.69148e-06	5.16969e-05		-0.734763	0.326016	-2.25376	0.024211	0.178993		-1.91094	0.325855	-5.86437	4.50837e-09	3.47073e-07
ENSMUSG00000098123	Gm4518	1798.83		1.25768	0.294953	4.26399	2.00804e-05	0.000382789		-0.756383	0.392562	-1.92679	0.0540062	0.290416		-2.01406	0.392195	-5.13536	2.81607e-07	1.33032e-05
ENSMUSG00000098127	Gm4665	46.6223		2.31839	0.618903	3.74597	0.000179701	0.0022188		-1.0241	1.03282	-0.991555	0.321415	0.68391		-3.34249	1.00366	-3.33028	0.000867574	0.0120796
ENSMUSG00000098224	Gm7985	376.978		1.5738	0.41766	3.76814	0.000164465	0.00207448		-0.396816	0.565046	-0.702273	0.482509	0.795571		-1.97062	0.562473	-3.50349	0.0004592	0.00724659
ENSMUSG00000098238	Gm8756	316.538		1.17662	0.345693	3.40367	0.000664876	0.00634119		-0.593652	0.474997	-1.2498	0.211372	0.577962		-1.77028	0.472572	-3.74605	0.000179643	0.00334675
ENSMUSG00000099835	Gm29668	912.573		1.02704	0.280549	3.66084	0.000251387	0.00291888		-0.687239	0.375548	-1.82996	0.0672554	0.331018		-1.71428	0.374972	-4.57177	4.83628e-06	0.000156373
ENSMUSG00000100794	Gm29667	220.606		2.07193	0.445874	4.64689	3.36984e-06	9.03428e-05		-0.386209	0.603606	-0.639837	0.522278	0.818599		-2.45814	0.599611	-4.09955	4.13958e-05	0.00098739
ENSMUSG00000030399	Ckm	180082		0.79077	0.227683	3.47313	0.000514434	0.0051764		-1.09172	0.301221	-3.62433	0.000289708	0.00672114		-1.88249	0.301219	-6.24959	4.11531e-10	4.1295e-08
ENSMUSG00000063229	Ldha	9409.75		0.971438	0.231802	4.1908	2.77969e-05	0.00049857		-1.35922	0.307251	-4.42381	9.69762e-06	0.000398991		-2.33066	0.307202	-7.58672	3.28098e-14	6.53949e-12
ENSMUSG00000085583	NA	82.3507		1.3346	0.420722	3.17216	0.00151309	0.012046		-2.5344	0.637053	-3.97831	6.94058e-05	0.0020573		-3.869	0.633404	-6.10826	1.00722e-09	9.27537e-08
ENSMUSG00000000056	Narf	1938.36		0.705935	0.210512	3.35343	0.000798175	0.00729609		-0.475597	0.279831	-1.69959	0.0892088	0.383855		-1.18153	0.279676	-4.22464	2.39319e-05	0.000627403
ENSMUSG00000000253	Gmpr	1318.64		0.488914	0.194684	2.51131	0.0120283	0.0569476		-0.584824	0.259163	-2.25659	0.0240338	0.178302		-1.07374	0.25908	-4.14443	3.40666e-05	0.000842975
ENSMUSG00000001173	Ocrl	181.699		0.608743	0.208047	2.92599	0.00343367	0.0224075		-0.553347	0.295922	-1.86991	0.0614969	0.314024		-1.16209	0.294703	-3.94325	8.0385e-05	0.00171496
ENSMUSG00000002107	Celf2	449.512		0.648082	0.194051	3.33975	0.000838524	0.00758722		-0.383866	0.264382	-1.45193	0.14652	0.488838		-1.03195	0.263713	-3.91315	9.10996e-05	0.00189087
ENSMUSG00000003199	Mpnd	541.254		0.663352	0.211423	3.13756	0.00170363	0.0133207		-0.379991	0.284139	-1.33734	0.181111	0.537507		-1.04334	0.283639	-3.67842	0.00023468	0.00420517
ENSMUSG00000008822	Acyp1	205.201		0.691547	0.206834	3.3435	0.0008273	0.00751703		-0.387642	0.285811	-1.35629	0.175006	0.529476		-1.07919	0.284442	-3.79406	0.000148204	0.0028334
ENSMUSG00000010492	Uckl1os	217.444		0.84325	0.270405	3.11847	0.00181792	0.0138967		-0.862802	0.373815	-2.3081	0.0209937	0.162987		-1.70605	0.372289	-4.5826	4.59226e-06	0.00014948
ENSMUSG00000011148	Adssl1	8757.73		0.509909	0.196194	2.599	0.00934946	0.0474636		-0.566487	0.259876	-2.17983	0.0292698	0.200622		-1.0764	0.25986	-4.14222	3.43967e-05	0.000849698
ENSMUSG00000011382	Dhdh	222.847		0.882839	0.233679	3.778	0.000158093	0.0020125		-0.348212	0.3216	-1.08275	0.278919	0.650331		-1.23105	0.319738	-3.85019	0.000118026	0.00233961
ENSMUSG00000015843	Rxrg	464.585		0.859842	0.28655	3.00066	0.00269391	0.0188052		-1.01501	0.386017	-2.62944	0.00855251	0.090503		-1.87485	0.385391	-4.86481	1.14569e-06	4.56705e-05
ENSMUSG00000017300	Tnnc2	1009.79		0.776089	0.204996	3.78588	0.000153167	0.00197464		-0.725754	0.276658	-2.62329	0.00870852	0.0914591		-1.50184	0.276183	-5.43785	5.39288e-08	3.06509e-06
ENSMUSG00000017817	Jph2	4843.43		0.848557	0.253493	3.34746	0.000815562	0.00742817		-0.907551	0.335975	-2.70124	0.00690808	0.0776289		-1.75611	0.335909	-5.22793	1.71422e-07	8.5711e-06
ENSMUSG00000018339	Gpx3	379.526		0.682698	0.230306	2.96431	0.00303363	0.0203995		-0.556639	0.309512	-1.79844	0.0721069	0.343847		-1.23934	0.308926	-4.01176	6.02668e-05	0.00134905
ENSMUSG00000019194	Scn1b	3269.93		0.580759	0.229158	2.53432	0.0112665	0.0541351		-0.809459	0.303834	-2.66415	0.00771834	0.0844512		-1.39022	0.303788	-4.57629	4.73302e-06	0.000153375
ENSMUSG00000019933	Mrln	553.557		0.802036	0.323128	2.4821	0.013061	0.06046		-0.785273	0.433063	-1.8133	0.0697859	0.337132		-1.58731	0.432561	-3.66956	0.000242965	0.00430301
ENSMUSG00000020326	Ccng1	30817.2		0.890527	0.203328	4.37975	1.18816e-05	0.000252863		-0.135181	0.269071	-0.502399	0.615387	0.864481		-1.02571	0.269053	-3.81229	0.000137684	0.00266397
ENSMUSG00000020392	Cdkn2aipnl	316.396		0.886665	0.253885	3.49238	0.000478728	0.00491589		-1.00489	0.350262	-2.86898	0.00411799	0.0533717		-1.89156	0.349031	-5.41946	5.9779e-08	3.35824e-06
ENSMUSG00000020882	Cacnb1	1774.3		0.595558	0.187731	3.1724	0.00151182	0.0120422		-0.518089	0.249915	-2.07306	0.038167	0.237255		-1.11365	0.249787	-4.45838	8.25818e-06	0.000250849
ENSMUSG00000021493	Pdlim7	2306.16		0.633126	0.201905	3.13577	0.00171406	0.0133585		-0.858877	0.268878	-3.1943	0.00140171	0.0236598		-1.492	0.26877	-5.55123	2.83672e-08	1.72696e-06
ENSMUSG00000021668	Polk	170.125		0.964308	0.249246	3.86889	0.00010933	0.00151505		-0.732454	0.357172	-2.05071	0.0402954	0.244951		-1.69676	0.354292	-4.78916	1.67478e-06	6.28044e-05
ENSMUSG00000021770	Samd8	1054.43		0.512079	0.227893	2.24702	0.0246389	0.0946031		-0.652296	0.303825	-2.14695	0.0317976	0.212419		-1.16438	0.303715	-3.83377	0.000126194	0.00249134
ENSMUSG00000021820	Camk2g	1147.51		0.857648	0.213385	4.01925	5.83843e-05	0.000904003		-0.808837	0.28552	-2.83286	0.0046134	0.0583564		-1.66648	0.285164	-5.84396	5.09751e-09	3.78412e-07
ENSMUSG00000022020	Naa16	133.73		0.718797	0.275073	2.61311	0.00897217	0.0460567		-0.83177	0.394394	-2.10898	0.0349459	0.226058		-1.55057	0.392461	-3.95088	7.78645e-05	0.00166607
ENSMUSG00000022095	Fam160b2	137.46		0.912008	0.228938	3.98365	6.78657e-05	0.00103083		-0.528242	0.32826	-1.60922	0.107569	0.421186		-1.44025	0.32501	-4.4314	9.36252e-06	0.000280876
ENSMUSG00000022096	Hr	120.075		1.03738	0.382592	2.71146	0.00669878	0.0366296		-1.20974	0.547247	-2.21059	0.0270643	0.191241		-2.24712	0.543905	-4.13146	3.60465e-05	0.000881474
ENSMUSG00000022748	Cmss1	424.007		0.896796	0.239621	3.74256	0.000182152	0.00223986		-0.560296	0.324973	-1.72413	0.0846842	0.373295		-1.45709	0.323951	-4.49788	6.86349e-06	0.000212929
ENSMUSG00000022946	Dop1b	165.993		0.81112	0.322535	2.51483	0.0119089	0.0565061		-1.33494	0.449162	-2.97208	0.00295793	0.0410708		-2.14606	0.447769	-4.79279	1.64476e-06	6.20305e-05
ENSMUSG00000024732	Ccdc86	109.845		0.719351	0.285493	2.51968	0.011746	0.0559078		-0.918001	0.406131	-2.26036	0.0237991	0.177345		-1.63735	0.404159	-4.05126	5.09424e-05	0.00117212
ENSMUSG00000024782	Ak3	1238.04		0.654618	0.194297	3.36916	0.000753972	0.00695911		-0.602109	0.259752	-2.31801	0.0204486	0.16097		-1.25673	0.259519	-4.84253	1.28197e-06	4.98733e-05
ENSMUSG00000024789	Jak2	1604.03		0.452413	0.253553	1.78429	0.0743762	0.201425		-0.708868	0.33745	-2.10066	0.0356708	0.228905		-1.16128	0.337403	-3.44183	0.000577798	0.00869386
ENSMUSG00000025499	Hras	773.081		0.559129	0.241381	2.31637	0.0205379	0.0835279		-0.761443	0.322502	-2.36105	0.0182235	0.150425		-1.32057	0.322323	-4.09705	4.18446e-05	0.000996462
ENSMUSG00000025871	4833439L19Rik	1038.77		0.987256	0.241533	4.08745	4.3614e-05	0.000720914		-0.165917	0.321524	-0.516035	0.60583	0.860147		-1.15317	0.321041	-3.59198	0.000328169	0.00552647
ENSMUSG00000026407	Cacna1s	12729.5		0.736612	0.184127	4.00057	6.31896e-05	0.000968524		-0.376144	0.243674	-1.54364	0.122677	0.450318		-1.11276	0.243649	-4.56705	4.94633e-06	0.000158872
ENSMUSG00000026603	Smyd2	485.669		0.891888	0.274373	3.25065	0.00115143	0.0097991		-0.877628	0.368415	-2.38217	0.0172108	0.144565		-1.76952	0.367788	-4.81124	1.49997e-06	5.77369e-05
ENSMUSG00000026817	Ak1	11019.3		0.727436	0.186329	3.90405	9.45949e-05	0.00135413		-0.532489	0.246823	-2.15738	0.0309764	0.20893		-1.25993	0.246787	-5.10531	3.30259e-07	1.52979e-05
ENSMUSG00000027333	Smox	2574.82		2.0619	0.714032	2.88768	0.00388095	0.0247236		-1.5239	0.948941	-1.6059	0.108296	0.422757		-3.5858	0.948416	-3.78083	0.000156306	0.00296258
ENSMUSG00000027346	Gpcpd1	6294.2		0.723472	0.265527	2.72466	0.00643675	0.0355921		-0.643458	0.351863	-1.82872	0.0674421	0.331605		-1.36693	0.351813	-3.88539	0.000102166	0.00208487
ENSMUSG00000027424	Mgme1	185.823		0.606453	0.278552	2.17717	0.0294681	0.107484		-0.710156	0.377366	-1.88188	0.0598525	0.309326		-1.31661	0.376648	-3.4956	0.000473005	0.00744024
ENSMUSG00000027784	Ppm1l	1414.32		0.875742	0.24576	3.56341	0.000366069	0.00395354		-0.552684	0.327718	-1.68646	0.0917071	0.389501		-1.42843	0.327398	-4.36296	1.28314e-05	0.000368238
ENSMUSG00000027806	Tsc22d2	427.158		0.775596	0.229974	3.37254	0.000744772	0.00690249		-0.498957	0.31262	-1.59605	0.110477	0.425819		-1.27455	0.311734	-4.08859	4.33999e-05	0.00102511
ENSMUSG00000027942	4933434E20Rik	1251.73		0.617522	0.222972	2.7695	0.0056142	0.0323325		-0.406405	0.296472	-1.3708	0.170437	0.523369		-1.02393	0.296312	-3.45557	0.000549133	0.00835763
ENSMUSG00000028278	Rragd	5538.31		0.624888	0.235641	2.65186	0.00800492	0.0420547		-0.480951	0.312129	-1.54087	0.123348	0.451229		-1.10584	0.312092	-3.54331	0.000395136	0.00643091
ENSMUSG00000028788	Ptp4a2	13091.6		0.622805	0.223153	2.79093	0.00525568	0.0307084		-0.584305	0.295402	-1.978	0.0479287	0.270555		-1.20711	0.295386	-4.08655	4.3783e-05	0.00103081
ENSMUSG00000028906	Epb41	569.669		0.874708	0.204141	4.28482	1.82885e-05	0.000355613		-0.560475	0.278496	-2.0125	0.044167	0.25806		-1.43518	0.277529	-5.17129	2.32482e-07	1.12754e-05
ENSMUSG00000028980	H6pd	508.195		0.700206	0.262247	2.67003	0.00758451	0.0403249		-0.570976	0.353044	-1.6173	0.105814	0.417635		-1.27118	0.352513	-3.60606	0.000310883	0.00529046
ENSMUSG00000029771	Irf5	214.654		0.951822	0.35577	2.67539	0.00746428	0.0398393		-0.80451	0.489672	-1.64296	0.100392	0.406245		-1.75633	0.487763	-3.60079	0.000317255	0.0053668
ENSMUSG00000029821	Gsdme	428.196		0.824521	0.228989	3.6007	0.000317361	0.00351763		-0.56177	0.307957	-1.82418	0.0681242	0.333242		-1.38629	0.307193	-4.51277	6.39871e-06	0.000200218
ENSMUSG00000030029	Lrig1	1461.42		0.612449	0.257025	2.38283	0.0171799	0.0737866		-0.924828	0.342067	-2.70364	0.0068584	0.077397		-1.53728	0.34195	-4.49562	6.93677e-06	0.000214745
ENSMUSG00000030126	Tmcc1	888.74		0.634674	0.217278	2.92102	0.00348884	0.0226977		-0.43199	0.290907	-1.48497	0.137551	0.474792		-1.06666	0.29062	-3.67031	0.000242259	0.00429862
ENSMUSG00000030554	Synm	12129.2		0.740169	0.246672	3.00063	0.00269425	0.0188052		-0.764382	0.326522	-2.34098	0.019233	0.155587		-1.50455	0.326501	-4.60811	4.0635e-06	0.000134679
ENSMUSG00000031097	Tnni2	108371		0.541017	0.219029	2.47007	0.0135087	0.0619467		-0.676334	0.289777	-2.33398	0.0195968	0.157003		-1.21735	0.289776	-4.20101	2.65727e-05	0.000687959
ENSMUSG00000031376	Atp2b3	128.236		0.652419	0.306693	2.12727	0.0333976	0.117025		-0.859051	0.426664	-2.01341	0.0440711	0.257986		-1.51147	0.425378	-3.55324	0.000380515	0.00622236
ENSMUSG00000032042	Srpr	1182.87		0.905034	0.220546	4.10361	4.06753e-05	0.000677504		-1.01565	0.295843	-3.43307	0.000596782	0.0120879		-1.92069	0.295462	-6.50061	7.99932e-11	9.31121e-09
ENSMUSG00000032238	Rora	1895.99		0.812331	0.227104	3.57691	0.000347685	0.00379552		-0.298205	0.301857	-0.987902	0.323201	0.685412		-1.11054	0.301642	-3.68164	0.000231741	0.00416062
ENSMUSG00000032294	Pkm	16111.6		0.858607	0.220268	3.898	9.69889e-05	0.00137672		-0.891669	0.291691	-3.05689	0.00223643	0.0332276		-1.75028	0.291663	-6.00103	1.96074e-09	1.67816e-07
ENSMUSG00000032366	Tpm1	215506		0.657149	0.206231	3.18647	0.00144022	0.0115997		-0.742718	0.272837	-2.7222	0.00648485	0.0741347		-1.39987	0.272836	-5.1308	2.88511e-07	1.34979e-05
ENSMUSG00000033088	Triobp	483.96		0.711023	0.252686	2.81386	0.00489506	0.0292662		-0.703939	0.339264	-2.0749	0.0379961	0.236877		-1.41496	0.338785	-4.17657	2.95935e-05	0.00075409
ENSMUSG00000033124	Atg9a	262.02		0.843135	0.257787	3.27066	0.00107296	0.00926117		-0.520333	0.350704	-1.48368	0.137893	0.474823		-1.36347	0.34937	-3.90265	9.5147e-05	0.00196367
ENSMUSG00000033400	Agl	20788.3		0.721179	0.218696	3.29763	0.000975043	0.00858196		-0.901995	0.289526	-3.11542	0.00183685	0.0290483		-1.62317	0.289511	-5.60661	2.06323e-08	1.29397e-06
ENSMUSG00000033623	Pcgf3	726.942		0.81113	0.22638	3.58305	0.000339608	0.00371804		-0.335207	0.301995	-1.10997	0.26701	0.638005		-1.14634	0.301518	-3.80189	0.000143594	0.00275997
ENSMUSG00000033773	Rpap2	281.306		0.624448	0.210351	2.96859	0.00299165	0.0201556		-0.431195	0.288055	-1.49692	0.134415	0.46879		-1.05564	0.287222	-3.67536	0.000237517	0.00422487
ENSMUSG00000033953	Ppp3r1	1252.9		0.771396	0.175326	4.39978	1.08362e-05	0.000235484		-0.460971	0.235136	-1.96044	0.0499439	0.276917		-1.23237	0.234765	-5.24937	1.52619e-07	7.76435e-06
ENSMUSG00000034021	Pds5b	882.146		0.602657	0.194292	3.10181	0.0019234	0.0144341		-0.671384	0.261957	-2.56295	0.0103786	0.103452		-1.27404	0.261668	-4.86892	1.12211e-06	4.51014e-05
ENSMUSG00000034312	Iqsec1	272.186		0.662478	0.271526	2.43983	0.0146943	0.0659677		-0.658012	0.368808	-1.78416	0.0743977	0.349408		-1.32049	0.368027	-3.58803	0.00033319	0.00558515
ENSMUSG00000034659	Tmem109	393.641		0.949143	0.182821	5.19166	2.08424e-07	8.78506e-06		-0.656912	0.253177	-2.59468	0.00946794	0.0968809		-1.60605	0.251722	-6.38027	1.76772e-10	1.93386e-08
ENSMUSG00000035064	Eef2k	438.757		0.991711	0.25489	3.89074	9.99388e-05	0.00141198		-0.483462	0.345015	-1.40128	0.161131	0.511082		-1.47517	0.343838	-4.29032	1.7842e-05	0.00048889
ENSMUSG00000035614	Togaram1	650.777		0.591397	0.207135	2.85514	0.00430184	0.026669		-0.712179	0.279412	-2.54885	0.0108079	0.106456		-1.30358	0.279096	-4.67071	3.00156e-06	0.000104731
ENSMUSG00000036611	Eepd1	1570.34		0.840556	0.219366	3.83176	0.00012723	0.00170999		-0.495887	0.291775	-1.69955	0.0892155	0.383855		-1.33644	0.291534	-4.58418	4.55772e-06	0.000148688
ENSMUSG00000037151	Lrrc20	1406.33		0.868126	0.246141	3.52695	0.000420376	0.00440523		-0.267106	0.327256	-0.816199	0.414387	0.752921		-1.13523	0.326966	-3.47202	0.000516554	0.00797861
ENSMUSG00000038506	Dcun1d2	1945.17		0.561237	0.192359	2.91765	0.00352679	0.0228992		-0.495552	0.2561	-1.935	0.0529909	0.287563		-1.05679	0.255996	-4.12815	3.6569e-05	0.000891256
ENSMUSG00000038526	Car14	285.437		0.813734	0.222241	3.66149	0.000250753	0.00291789		-0.209832	0.302154	-0.694453	0.487398	0.798791		-1.02357	0.30076	-3.40327	0.000665843	0.00979577
ENSMUSG00000038871	Bpgm	414.54		0.776812	0.267715	2.90164	0.00371213	0.0238475		-0.667912	0.363092	-1.83951	0.0658397	0.326902		-1.44472	0.362285	-3.98781	6.66858e-05	0.00145906
ENSMUSG00000038886	Man2a2	2199.56		0.868791	0.255527	3.4	0.000673861	0.00640675		-0.849831	0.339193	-2.50545	0.0122295	0.114969		-1.71862	0.339048	-5.06896	3.99997e-07	1.76898e-05
ENSMUSG00000038910	Plcl2	1183.73		0.615877	0.266989	2.30675	0.0210686	0.0849802		-0.9981	0.355925	-2.80424	0.00504348	0.0623978		-1.61398	0.355783	-4.53641	5.7221e-06	0.000180993
ENSMUSG00000039242	B3galnt2	1687.29		0.865628	0.235528	3.67526	0.000237605	0.00279706		-0.671134	0.313371	-2.14166	0.0322209	0.214702		-1.53676	0.313149	-4.90745	9.2268e-07	3.77106e-05
ENSMUSG00000039840	Epg5	430.643		0.622766	0.198496	3.13743	0.00170438	0.0133207		-0.720048	0.271725	-2.64992	0.00805113	0.0867666		-1.34281	0.271149	-4.9523	7.33404e-07	3.07522e-05
ENSMUSG00000040723	Rcsd1	736.176		0.847261	0.217074	3.90309	9.49712e-05	0.00135824		-0.389572	0.290992	-1.33877	0.180645	0.537263		-1.23683	0.29041	-4.25893	2.05411e-05	0.000555526
ENSMUSG00000040850	Psme4	7648.84		0.764003	0.22623	3.37711	0.000732513	0.00682748		-0.431655	0.299594	-1.4408	0.149641	0.49305		-1.19566	0.299551	-3.9915	6.56554e-05	0.00143868
ENSMUSG00000041058	Wwp1	6371.11		0.616743	0.208262	2.96138	0.00306263	0.0205721		-0.473789	0.275861	-1.71749	0.0858899	0.376135		-1.09053	0.275827	-3.95368	7.69592e-05	0.00164913
ENSMUSG00000041075	Fzd7	361.377		0.898467	0.281364	3.19326	0.00140678	0.0113788		-0.720426	0.378988	-1.90092	0.0573124	0.300724		-1.61889	0.378116	-4.28148	1.85658e-05	0.000505866
ENSMUSG00000041528	Rnf123	519.617		0.568111	0.2377	2.39003	0.0168469	0.0729549		-0.530276	0.317992	-1.66757	0.0954002	0.39684		-1.09839	0.317699	-3.45732	0.000545578	0.00831222
ENSMUSG00000042524	Sun2	1766.13		0.657165	0.195707	3.35791	0.00078535	0.00721362		-0.470034	0.26001	-1.80775	0.0706454	0.339765		-1.1272	0.259867	-4.3376	1.44046e-05	0.000404741
ENSMUSG00000044938	Klhl31	14581.4		0.748504	0.19476	3.84321	0.000121437	0.00164525		-0.672954	0.257862	-2.60975	0.00906094	0.0941182		-1.42146	0.257839	-5.51297	3.5282e-08	2.10391e-06
ENSMUSG00000045237	1110012L19Rik	308.268		0.567454	0.201275	2.81929	0.00481299	0.0288836		-0.793483	0.279895	-2.83494	0.0045835	0.0580711		-1.36094	0.279281	-4.87301	1.09913e-06	4.43002e-05
ENSMUSG00000047747	Rnf150	483.966		0.795125	0.18212	4.36595	1.26573e-05	0.000266014		-0.838352	0.249896	-3.3548	0.000794232	0.0150096		-1.63348	0.24907	-6.55829	5.44269e-11	6.65472e-09
ENSMUSG00000047875	Gpr157	392.01		0.453703	0.224359	2.02222	0.043154	0.139244		-0.615126	0.3049	-2.01747	0.0436466	0.256728		-1.06883	0.304695	-3.50786	0.000451726	0.00715971
ENSMUSG00000048807	Slc35e4	355.525		0.523861	0.194355	2.69539	0.00703065	0.038099		-0.493435	0.267536	-1.84437	0.0651293	0.325111		-1.0173	0.267065	-3.80917	0.000139434	0.00268711
ENSMUSG00000050812	Ecpas	7742.21		0.69965	0.215296	3.2497	0.00115525	0.00981513		-0.338874	0.285086	-1.18867	0.234569	0.605152		-1.03852	0.285049	-3.64331	0.000269152	0.00467881
ENSMUSG00000050947	Amigo1	308.132		0.614187	0.272625	2.25286	0.0242678	0.0937072		-0.64293	0.366669	-1.75343	0.0795279	0.36272		-1.25712	0.366177	-3.43308	0.000596762	0.00891468
ENSMUSG00000050965	Prkca	716.139		0.731852	0.208672	3.50719	0.000452867	0.00469385		-0.789321	0.282137	-2.79766	0.00514749	0.0630681		-1.52117	0.28166	-5.40074	6.63679e-08	3.66726e-06
ENSMUSG00000051910	Sox6	1043.34		0.926334	0.196117	4.72338	2.31962e-06	6.63714e-05		-0.736471	0.264463	-2.78477	0.0053565	0.0648486		-1.66281	0.263897	-6.30097	2.95788e-10	3.07408e-08
ENSMUSG00000051980	Casr	96.6782		2.73896	1.02617	2.6691	0.00760545	0.0404005		-2.70814	1.42805	-1.89639	0.0579089	0.302547		-5.4471	1.42336	-3.82693	0.00012975	0.00253366
ENSMUSG00000051984	Sec31b	163.688		1.01661	0.362994	2.80062	0.00510045	0.0301555		-0.719952	0.486681	-1.47931	0.139057	0.477167		-1.73656	0.485144	-3.57947	0.000344288	0.00574472
ENSMUSG00000052949	Rnf157	152.329		0.894326	0.311691	2.86927	0.00411423	0.0258614		-1.21785	0.43337	-2.81018	0.0049514	0.0615962		-2.11217	0.431652	-4.89323	9.91952e-07	4.03154e-05
ENSMUSG00000055538	Zcchc24	180.345		0.821025	0.326493	2.51468	0.011914	0.0565123		-0.94883	0.451978	-2.09928	0.035792	0.228973		-1.76986	0.450382	-3.92968	8.50601e-05	0.00179887
ENSMUSG00000057181	5730455P16Rik	1483.23		0.486693	0.187412	2.59692	0.00940649	0.0477052		-0.515656	0.250065	-2.06208	0.0391998	0.240438		-1.00235	0.249979	-4.00974	6.07859e-05	0.00135858
ENSMUSG00000058975	Kcnc1	240.244		0.902739	0.334211	2.70111	0.00691089	0.0375594		-0.875394	0.454978	-1.92404	0.0543502	0.291473		-1.77813	0.453705	-3.91914	8.88642e-05	0.00185506
ENSMUSG00000059343	Aldoart1	237.016		0.932987	0.338522	2.75606	0.00585016	0.0332972		-1.09313	0.467834	-2.33659	0.0194606	0.156149		-2.02612	0.46622	-4.34585	1.38737e-05	0.000392728
ENSMUSG00000060961	Slc4a4	260.77		0.646083	0.271335	2.38113	0.0172596	0.0740032		-0.853765	0.373322	-2.28694	0.0221992	0.168912		-1.49985	0.372518	-4.02625	5.66741e-05	0.00128444
ENSMUSG00000064280	Ccdc146	90.1702		0.889962	0.264818	3.36065	0.000777587	0.00715531		-0.809759	0.391519	-2.06825	0.0386164	0.2386		-1.69972	0.3878	-4.38298	1.17065e-05	0.00034066
ENSMUSG00000066735	Vkorc1l1	319.773		0.693054	0.209401	3.3097	0.000933977	0.00825574		-0.313945	0.286796	-1.09466	0.273664	0.645124		-1.007	0.285788	-3.52359	0.000425738	0.00682212
ENSMUSG00000069376	Gm5507	2229.04		0.995158	0.284879	3.49327	0.000477146	0.0049053		-0.606427	0.378614	-1.6017	0.109222	0.423667		-1.60158	0.378381	-4.23273	2.30872e-05	0.000613616
ENSMUSG00000069939	Gm12070	20720.7		0.958991	0.223835	4.28436	1.83267e-05	0.000355613		-0.742735	0.296296	-2.50673	0.0121853	0.114866		-1.70173	0.296272	-5.7438	9.25768e-09	6.38385e-07
ENSMUSG00000071042	Rasgrp3	658.925		0.560481	0.209573	2.67439	0.0074865	0.0399298		-0.449551	0.281899	-1.59472	0.110774	0.426235		-1.01003	0.281609	-3.58665	0.000334957	0.00560186
ENSMUSG00000071648	Rom1	104.088		0.750045	0.338114	2.21832	0.0265331	0.0997309		-1.00603	0.473695	-2.12378	0.0336883	0.220939		-1.75607	0.47184	-3.72175	0.000197847	0.00362553
ENSMUSG00000071708	Sms	1441.94		0.91993	0.241738	3.80549	0.000141524	0.00184872		-0.767424	0.322602	-2.37886	0.0173663	0.145093		-1.68735	0.322284	-5.23562	1.64434e-07	8.25007e-06
ENSMUSG00000072432	NA	103.338		1.03091	0.319736	3.22425	0.00126304	0.0104786		-0.678134	0.470477	-1.44138	0.149479	0.492957		-1.70904	0.465487	-3.67151	0.000241117	0.00428358
ENSMUSG00000073700	Klhl21	1428.43		0.765074	0.178969	4.27489	1.91228e-05	0.000367769		-0.975097	0.239374	-4.07353	4.6306e-05	0.00147796		-1.74017	0.239131	-7.27705	3.41211e-13	5.98147e-11
ENSMUSG00000073737	Gm10566	2955.74		0.944984	0.229718	4.11367	3.89421e-05	0.000656565		-0.706581	0.305165	-2.31541	0.0205908	0.161519		-1.65157	0.305002	-5.41493	6.13122e-08	3.43113e-06
ENSMUSG00000078967	Gapdh-ps16	881.619		0.992714	0.257657	3.85285	0.000116752	0.00159748		-0.613921	0.346424	-1.77217	0.0763667	0.354754		-1.60664	0.345729	-4.64709	3.36646e-06	0.000114712
ENSMUSG00000081600	Gm12286	4877.83		0.962815	0.233705	4.11979	3.79222e-05	0.000644381		-0.667653	0.309983	-2.15384	0.0312527	0.210221		-1.63047	0.309876	-5.26168	1.42746e-07	7.31322e-06
ENSMUSG00000081721	Gm13882	457.179		0.968594	0.261091	3.7098	0.000207422	0.00249597		-0.551685	0.352964	-1.563	0.118052	0.440943		-1.52028	0.351926	-4.31988	1.56115e-05	0.000435148
ENSMUSG00000082424	Gm13292	11891.3		0.99681	0.214553	4.64599	3.38443e-06	9.04193e-05		-0.75976	0.284155	-2.67375	0.00750073	0.082986		-1.75657	0.28411	-6.18271	6.3009e-10	6.12515e-08
ENSMUSG00000083044	Gm12416	1353.97		0.939361	0.234053	4.01345	5.98375e-05	0.000923676		-0.642065	0.312265	-2.05615	0.0397676	0.24277		-1.58143	0.311913	-5.07008	3.97641e-07	1.76393e-05
ENSMUSG00000083245	Gm11185	191.684		1.14644	0.35909	3.19263	0.00140983	0.0113852		-0.943027	0.505215	-1.86659	0.0619594	0.315468		-2.08947	0.502031	-4.16204	3.1542e-05	0.00079127
ENSMUSG00000083773	Gm13394	25901.1		0.80206	0.265292	3.02331	0.00250029	0.0177214		-0.650468	0.351083	-1.85275	0.0639189	0.320284		-1.45253	0.35107	-4.13744	3.51209e-05	0.000863192
ENSMUSG00000083836	Ldha-ps2	51.657		0.810417	0.35943	2.25473	0.0241504	0.0934127		-1.78208	0.653253	-2.72801	0.00637177	0.0734264		-2.5925	0.648105	-4.00012	6.33114e-05	0.0014021
ENSMUSG00000085438	Oip5os1	20254.3		0.692325	0.261147	2.65109	0.00802325	0.0421117		-0.566631	0.34554	-1.63984	0.101039	0.408163		-1.25896	0.34553	-3.64354	0.00026891	0.00467881
ENSMUSG00000087370	Tmem170b	782.778		0.748861	0.200925	3.72707	0.00019372	0.00234972		-0.50682	0.26963	-1.87969	0.0601501	0.310458		-1.25568	0.269178	-4.66487	3.08814e-06	0.000107494
ENSMUSG00000092257	Gm2308	434.907		1.03383	0.326118	3.17012	0.00152375	0.0121171		-0.626735	0.442169	-1.41741	0.156362	0.503437		-1.66057	0.440843	-3.76681	0.00016535	0.00310832
ENSMUSG00000096171	Gm8055	270.738		0.928902	0.248967	3.73102	0.000190703	0.00231711		-0.54939	0.342632	-1.60344	0.108838	0.423259		-1.47829	0.34094	-4.33593	1.45148e-05	0.000406918
ENSMUSG00000096617	Gm5559	19564.9		0.963332	0.225337	4.27508	1.91073e-05	0.000367769		-0.743308	0.298294	-2.49186	0.0127076	0.118029		-1.70664	0.298269	-5.72182	1.05387e-08	7.03386e-07
ENSMUSG00000098113	Gm2445	2650.88		0.947263	0.236516	4.00506	6.2001e-05	0.000954162		-0.744227	0.314321	-2.36773	0.0178978	0.148512		-1.69149	0.314143	-5.38445	7.26657e-08	3.95987e-06
ENSMUSG00000098192	Gm3534	4948.09		0.964698	0.249691	3.86357	0.000111742	0.00154004		-0.687548	0.331116	-2.07646	0.0378519	0.236185		-1.65225	0.331014	-4.99146	5.99241e-07	2.54197e-05
ENSMUSG00000098208	Gm8349	1115.37		0.992939	0.292392	3.39592	0.000683994	0.0064626		-0.499363	0.390472	-1.27887	0.200943	0.564491		-1.4923	0.389975	-3.82666	0.000129892	0.00253366
ENSMUSG00000098240	Gm4575	1139.8		0.995767	0.244137	4.07872	4.5284e-05	0.000742854		-0.584857	0.326221	-1.79283	0.0730005	0.346243		-1.58062	0.325754	-4.8522	1.22099e-06	4.80146e-05
ENSMUSG00000104913	Gm6560	282.554		0.937548	0.245701	3.81581	0.000135736	0.00178945		-0.920453	0.345476	-2.6643	0.00771483	0.0844512		-1.858	0.34363	-5.40699	6.40938e-08	3.55941e-06
ENSMUSG00000105452	Gm5276	163.145		0.684928	0.318102	2.15317	0.0313055	0.112035		-1.15661	0.459453	-2.51736	0.0118239	0.112996		-1.84154	0.4578	-4.02258	5.75647e-05	0.00130057
ENSMUSG00000105775	Gm10290	656.029		0.864787	0.224194	3.85732	0.000114639	0.00157566		-0.846547	0.301692	-2.80599	0.00501618	0.0623039		-1.71133	0.301128	-5.68307	1.32295e-08	8.59325e-07
ENSMUSG00000106574	Gm2451	13464.9		0.981599	0.24795	3.95886	7.53074e-05	0.00112141		-0.708219	0.328294	-2.15727	0.0309845	0.20893		-1.68982	0.328257	-5.14786	2.63481e-07	1.25283e-05
