# Supplementary material for: Comparative analysis of the transcriptomes of EDL, psoas, and soleus muscles from mice
Source: BMC Genomics. 2020 Nov 19;21:808. doi: 10.1186/s12864-020-07225-2 (PMC7678079; doi:10.1186/s12864-020-07225-2)
Supplement: Supplementary file 6 — Additional file 6. Gene ontologies and differential gene expression analysis results associated with the genes in cluster 5 identified from k-means clustering of differentially expressed genes. [file 12864_2020_7225_MOESM6_ESM.xlsx]

## Sheet: EnrichGO_GeneCluster5
	ONTOLOGY	ID	Description	GeneRatio	BgRatio	pvalue	p.adjust	qvalue	geneID	Count
GO:0031012	CC	GO:0031012	extracellular matrix	99/572	475/23436	2.80459e-63	1.17793e-60	1.05394e-60	Serpinf1/Mmp14/S100a6/Timp1/Col1a1/Il16/Ltbp1/Ccn4/Fbln1/Rarres2/Entpd2/Pcolce2/Matn4/Sparc/Dcn/Epyc/Ccn2/Matn3/Ntn1/Coch/Fbln5/Ogn/Thbs4/Bmp1/Matn2/Col14a1/Col2a1/Igfbp6/Serping1/Thbs2/Vit/Col11a2/Lama3/Lox/Anxa1/Efemp2/Kazald1/Itih5/Col5a2/Col3a1/Fn1/Myoc/Egfl7/Ccn5/Anxa5/Col11a1/Thbs3/F3/Tnc/Mmp23/Pf4/Anxa3/Col1a2/Ptn/Mfap5/Mgp/Fgfr2/Srpx2/Bgn/Mmp2/Comp/Anxa2/Col12a1/Loxl2/Scara3/Abi3bp/Tgfbi/…	99
GO:0062023	CC	GO:0062023	collagen-containing extracellular matrix	83/572	359/23436	9.809e-57	2.05989e-54	1.84306e-54	Serpinf1/S100a6/Timp1/Col1a1/Il16/Ltbp1/Fbln1/Rarres2/Entpd2/Pcolce2/Matn4/Sparc/Dcn/Matn3/Ntn1/Coch/Fbln5/Ogn/Thbs4/Bmp1/Matn2/Col14a1/Col2a1/Igfbp6/Serping1/Thbs2/Vit/Col11a2/Lama3/Lox/Anxa1/Efemp2/Kazald1/Itih5/Col5a2/Col3a1/Fn1/Myoc/Egfl7/Anxa5/Col11a1/Thbs3/F3/Tnc/Pf4/Anxa3/Col1a2/Ptn/Mfap5/Mgp/Fgfr2/Srpx2/Bgn/Comp/Anxa2/Col12a1/Loxl2/Abi3bp/Tgfbi/Colec12/Igfbp7/Itih2/Ccn3/F13a1/Thbs1/Col16a…	83
GO:0005201	MF	GO:0005201	extracellular matrix structural constituent	45/559	140/22710	8.75917e-38	5.52703e-35	4.49023e-35	Col1a1/Ltbp1/Fbln1/Pcolce2/Matn4/Sparc/Dcn/Ntn1/Fbln5/Ogn/Thbs4/Matn2/Col14a1/Col2a1/Igfbp6/Col11a2/Lama3/Efemp2/Col5a2/Col3a1/Fn1/Col11a1/Tnc/Col1a2/Mfap5/Srpx2/Bgn/Comp/Col12a1/Scara3/Abi3bp/Tgfbi/Igfbp7/Thbs1/Col16a1/Prelp/Mfap4/Col8a2/Spock2/Col13a1/Col23a1/Fbln2/Hmcn1/Col8a1/Col22a1	45
GO:0030198	BP	GO:0030198	extracellular matrix organization	53/564	271/23210	1.72248e-32	7.56511e-29	5.43033e-29	Fap/Loxl3/Mmp14/Col1a1/Has1/Fbln1/P3h4/Sulf1/Ccn2/Fbln5/Cma1/Has2/Col14a1/Col2a1/Vit/Col11a2/Lox/Efemp2/Loxl4/Kazald1/Col5a2/Col3a1/Fn1/Col11a1/Mmp23/Col1a2/Gas2/Mmp2/Comp/Anxa2/Antxr1/Scx/Loxl2/Scara3/Dpp4/Abi3bp/Tgfbi/Olfml2b/Ctss/Col16a1/Mfap4/Mmp3/Ecm2/Olfml2a/Col8a2/Spock2/Col13a1/Mkx/Col23a1/Fbln2/Col8a1/Serpinh1/Col22a1	53
GO:0043062	BP	GO:0043062	extracellular structure organization	56/564	315/23210	5.33109e-32	1.17071e-28	8.40348e-29	Fap/Loxl3/Mmp14/Col1a1/Has1/Fbln1/P3h4/Cd34/Sulf1/Ccn2/Sdc1/Fbln5/Cma1/Has2/Col14a1/Col2a1/Vit/Col11a2/Lox/Efemp2/Loxl4/Kazald1/Col5a2/Col3a1/Fn1/Col11a1/Mmp23/Col1a2/Gas2/Mmp2/Comp/Anxa2/Antxr1/Scx/Loxl2/Scara3/Dpp4/Abi3bp/Tgfbi/Olfml2b/Ctss/Col16a1/Pla2g5/Mfap4/Mmp3/Ecm2/Olfml2a/Col8a2/Spock2/Col13a1/Mkx/Col23a1/Fbln2/Col8a1/Serpinh1/Col22a1	56
GO:0005539	MF	GO:0005539	glycosaminoglycan binding	43/559	208/22710	2.33922e-27	7.38023e-25	5.99578e-25	Ccn4/Chrd/Pcolce2/Sulf1/Dcn/Ccn2/Thbs4/Bmp4/Fstl1/Thbs2/Trem2/Vit/Dpysl3/Fgf14/Fn1/Mdk/Fbln7/Ccn5/Anxa5/Col11a1/Tlr2/Thbs3/Pf4/Pcolce/Gpnmb/Ptn/Fgfr2/Bgn/Comp/Tpsb2/Abi3bp/Ccn3/Thbs1/Pla2g5/Prelp/Stab1/Ecm2/Lrtm1/Tnfaip6/Spock3/Spock2/Col13a1/Col23a1	43
GO:0008201	MF	GO:0008201	heparin binding	32/559	155/22710	1.23461e-20	2.59679e-18	2.10966e-18	Ccn4/Chrd/Pcolce2/Ccn2/Thbs4/Bmp4/Fstl1/Thbs2/Fgf14/Fn1/Mdk/Fbln7/Ccn5/Anxa5/Col11a1/Thbs3/Pf4/Pcolce/Gpnmb/Ptn/Fgfr2/Comp/Tpsb2/Abi3bp/Ccn3/Thbs1/Pla2g5/Prelp/Ecm2/Lrtm1/Col13a1/Col23a1	32
GO:0060348	BP	GO:0060348	bone development	37/564	231/23210	7.16758e-20	1.04933e-16	7.53225e-17	Mmp14/Col1a1/Ccn4/Pls3/Sulf1/Matn4/Sparc/Epyc/Matn3/Coch/Sfrp4/Bmp4/Matn2/Has2/Col14a1/Col2a1/Vit/Lox/Myoc/Thbs3/Tyrobp/Fgfr2/Bgn/Comp/Anxa2/Col12a1/Ppib/Scx/Hoxa11/Chad/Thbs1/Fat4/Gja1/Tmem119/Col13a1/Frem1/Serpinh1	37
GO:0005581	CC	GO:0005581	collagen trimer	23/572	81/23436	1.34858e-18	1.88802e-16	1.68928e-16	Col1a1/Dcn/Col14a1/Col2a1/Col11a2/Lox/Msr1/Col5a2/Col3a1/Col11a1/Col1a2/Col12a1/Scara3/Colec12/C1qa/C1qc/Col16a1/C1qtnf2/Cthrc1/Col8a2/Col13a1/Col23a1/Col8a1	23
GO:0061448	BP	GO:0061448	connective tissue development	40/564	285/23210	2.99318e-19	3.28651e-16	2.3591e-16	Col1a1/Ccn4/Sulf1/Matn4/Epyc/Ccn2/Matn3/Id2/Coch/Bmp4/Bmp1/Matn2/Col14a1/Col2a1/Vit/Col11a2/Lox/Mdk/Col11a1/Thbs3/Ctsk/Bmp3/Mgp/Bgn/Comp/Pdgfd/Bmp5/Anxa2/Col12a1/Pth1r/Scx/Loxl2/Ccn3/Hoxa11/Egr1/Thbs1/Mustn1/Mkx/Serpinh1/Selenom	40
GO:0032963	BP	GO:0032963	collagen metabolic process	26/564	109/23210	8.32798e-19	7.3153e-16	5.25101e-16	Fap/Mmp14/Col1a1/Ltbp1/P3h4/Itga2/Rcn3/Ccn2/Vsir/Mrc2/Cygb/Bmp4/P3h3/Vim/Ctsk/Mmp23/P2rx7/Col1a2/Mmp2/Scx/Ctss/Mfap4/Mmp3/Adamts3/Mkx/Serpinh1	26
GO:0051216	BP	GO:0051216	cartilage development	34/564	211/23210	1.92406e-18	1.40841e-15	1.01097e-15	Col1a1/Ccn4/Sulf1/Matn4/Epyc/Ccn2/Matn3/Coch/Bmp4/Bmp1/Matn2/Col14a1/Col2a1/Vit/Col11a2/Mdk/Col11a1/Thbs3/Ctsk/Bmp3/Mgp/Bgn/Comp/Bmp5/Anxa2/Col12a1/Pth1r/Scx/Loxl2/Ccn3/Hoxa11/Thbs1/Mustn1/Serpinh1	34
GO:0005518	MF	GO:0005518	collagen binding	21/559	69/22710	1.01813e-17	1.6061e-15	1.30482e-15	Pcolce2/Itga2/Sparc/Dcn/Mrc2/Coch/Thbs4/Ctsk/Pcolce/Comp/Ppib/Antxr1/Dpp4/Abi3bp/Tgfbi/Ctss/Thbs1/Ecm2/Spock3/Spock2/Serpinh1	21
GO:0001503	BP	GO:0001503	ossification	44/564	381/23210	9.68499e-18	6.07664e-15	4.36188e-15	Mmp14/Col1a1/Smo/Clec11a/Ccn4/Chrd/Id3/H3f3b/Ccn2/Id2/Bmp4/Gdf10/Bmp1/Col2a1/Lox/Kazald1/Myoc/Mdk/Rassf2/Thbs3/Bmp3/P2rx7/Col1a2/Ptn/Clec5a/Mgp/Fgfr2/Chrdl1/Mmp2/Comp/Bmp5/Ptgs2/Pth1r/Scx/Igsf10/Enpp1/Atp6v0a4/Tph1/Fat4/Omd/Gja1/Cthrc1/Tmem119/Col13a1	44
GO:1901681	MF	GO:1901681	sulfur compound binding	35/559	250/22710	8.56842e-17	1.08133e-14	8.78489e-15	Ccn4/Chrd/Pcolce2/Cd34/Ccn2/Thbs4/Bmp4/Fstl1/Thbs2/Dpysl3/Fgf14/Fn1/Mdk/Fbln7/Ccn5/Anxa5/Col11a1/Thbs3/Pf4/Pcolce/Gpnmb/Ptn/Fgfr2/Comp/Tpsb2/Abi3bp/Ccn3/Thbs1/Pla2g5/Prelp/Ecm2/Lrtm1/Ptges/Col13a1/Col23a1	35
GO:0030199	BP	GO:0030199	collagen fibril organization	18/564	54/23210	2.87489e-16	1.57832e-13	1.13293e-13	Loxl3/Col1a1/P3h4/Col14a1/Col2a1/Col11a2/Lox/Loxl4/Col5a2/Col3a1/Col11a1/Col1a2/Comp/Anxa2/Scx/Loxl2/Mkx/Serpinh1	18
GO:0060349	BP	GO:0060349	bone morphogenesis	24/564	118/23210	9.17234e-16	4.4761e-13	3.213e-13	Mmp14/Col1a1/Matn4/Matn3/Coch/Sfrp4/Bmp4/Matn2/Has2/Col14a1/Col2a1/Vit/Thbs3/Fgfr2/Comp/Anxa2/Col12a1/Scx/Hoxa11/Thbs1/Tmem119/Col13a1/Frem1/Serpinh1	24
GO:0060350	BP	GO:0060350	endochondral bone morphogenesis	20/564	76/23210	1.13692e-15	4.99334e-13	3.58428e-13	Mmp14/Col1a1/Matn4/Matn3/Coch/Bmp4/Matn2/Col14a1/Col2a1/Vit/Thbs3/Comp/Anxa2/Col12a1/Scx/Hoxa11/Thbs1/Tmem119/Col13a1/Serpinh1	20
GO:0002062	BP	GO:0002062	chondrocyte differentiation	24/564	120/23210	1.37268e-15	5.48075e-13	3.93415e-13	Ccn4/Sulf1/Matn4/Ccn2/Matn3/Coch/Bmp4/Matn2/Col14a1/Col2a1/Vit/Col11a2/Mdk/Col11a1/Comp/Anxa2/Col12a1/Pth1r/Scx/Loxl2/Ccn3/Hoxa11/Mustn1/Serpinh1	24
GO:0050839	MF	GO:0050839	cell adhesion molecule binding	32/559	241/22710	8.52687e-15	8.96743e-13	7.28524e-13	Fap/Mmp14/Ccn4/Fbln1/Itga2/Ccn2/Fbln5/Thbs4/Dab2/Cdh2/Lama3/Col3a1/Fn1/Ccn5/Ptprd/P2rx4/Gpnmb/Ptn/Ptpro/Cd9/Cdh11/Comp/Itgbl1/Tgfbi/Ccn3/Thbs1/Col16a1/Esm1/Ezr/Ptprt/Nlgn1/Hmcn1	32
GO:0005178	MF	GO:0005178	integrin binding	23/559	128/22710	7.915e-14	7.1348e-12	5.7964e-12	Fap/Mmp14/Ccn4/Fbln1/Itga2/Ccn2/Fbln5/Thbs4/Dab2/Lama3/Col3a1/Fn1/Ccn5/Gpnmb/Ptn/Cd9/Comp/Itgbl1/Tgfbi/Ccn3/Thbs1/Col16a1/Esm1	23
GO:0030020	MF	GO:0030020	extracellular matrix structural constituent conferring tensile strength	14/559	38/22710	1.43387e-13	1.13096e-11	9.18809e-12	Col1a1/Col14a1/Col2a1/Col11a2/Col5a2/Col3a1/Col11a1/Col1a2/Col12a1/Col16a1/Col13a1/Col23a1/Col8a1/Col22a1	14
GO:0009611	BP	GO:0009611	response to wounding	45/564	495/23210	3.24033e-14	1.18596e-11	8.51297e-12	Timp1/Col1a1/Cnn2/Ccn4/Fbln1/Entpd2/Cd34/Matn4/Sdc1/Anxa8/Matn2/Serping1/Dpysl3/Lox/Anxa1/Col3a1/Fn1/Epha4/Tfpi/Mdk/Anxa5/Slc7a11/F3/Tnc/Arhgef19/Pf4/P2rx4/Ptn/Cd9/Tyrobp/Mmp2/Comp/Anxa2/Igsf10/Ccn3/F13a1/Thbs1/Mustn1/Cd109/Myof/Ccr2/Gja1/Flrt3/Fcer1g/Hopx	45
GO:0005604	CC	GO:0005604	basement membrane	21/572	107/23436	1.34318e-13	1.41034e-11	1.26188e-11	Serpinf1/Timp1/Fbln1/Entpd2/Sparc/Ntn1/Thbs4/Matn2/Col2a1/Thbs2/Lama3/Fn1/Tnc/Ptn/Anxa2/Loxl2/Tgfbi/Col8a2/Frem1/Hmcn1/Col8a1	21
GO:0048705	BP	GO:0048705	skeletal system morphogenesis	31/564	262/23210	3.82799e-13	1.29327e-10	9.28327e-11	Mmp14/Col1a1/Matn4/Ccn2/Matn3/Coch/Sfrp4/Bmp4/Matn2/Has2/Col14a1/Col2a1/Vit/Col11a2/Col11a1/Thbs3/P2rx7/Fgfr2/Mmp2/Comp/Anxa2/Col12a1/Scx/Hoxa11/Chad/Thbs1/Gas1/Tmem119/Col13a1/Frem1/Serpinh1	31
GO:0042060	BP	GO:0042060	wound healing	36/564	360/23210	7.97439e-13	2.50168e-10	1.79574e-10	Timp1/Col1a1/Cnn2/Ccn4/Fbln1/Entpd2/Cd34/Sdc1/Anxa8/Serping1/Lox/Anxa1/Col3a1/Fn1/Tfpi/Mdk/Anxa5/Slc7a11/F3/Arhgef19/Pf4/Ptn/Cd9/Comp/Anxa2/Igsf10/Ccn3/F13a1/Thbs1/Mustn1/Cd109/Myof/Ccr2/Gja1/Fcer1g/Hopx	36
GO:0001968	MF	GO:0001968	fibronectin binding	12/559	31/22710	4.05592e-12	2.84365e-10	2.31021e-10	Loxl3/Fbln1/Ccn2/Thbs4/Igfbp6/Myoc/Ctsk/Tnc/Mmp2/Comp/Ctss/Thbs1	12
GO:0060351	BP	GO:0060351	cartilage development involved in endochondral bone morphogenesis	15/564	52/23210	9.90011e-13	2.89875e-10	2.08076e-10	Col1a1/Matn4/Matn3/Coch/Matn2/Col14a1/Col2a1/Vit/Thbs3/Comp/Anxa2/Col12a1/Hoxa11/Thbs1/Serpinh1	15
GO:0032103	BP	GO:0032103	positive regulation of response to external stimulus	33/564	312/23210	1.56483e-12	4.29545e-10	3.08333e-10	Il16/Rab34/Ccl24/Ccn4/Cyba/Rarres2/Itga2/Lbp/Pik3cg/Ly86/Thbs4/Nckap1l/Trem2/Il33/Fn1/Mdk/Tlr2/P2rx4/Ptn/Nupr1/Pdgfd/Ptgs2/Ddx60/Ctss/Lpar1/Thbs1/Ccr2/Ntf3/Nlrp10/Pla2g4a/Fcer1g/Fcgr3/Alox5ap	33
GO:0019838	MF	GO:0019838	growth factor binding	22/559	147/22710	1.25301e-11	7.90652e-10	6.42335e-10	Col1a1/Ltbp1/Ccn4/Ccn2/Nkd2/Col2a1/Igfbp6/Kazald1/Col3a1/Ccn5/Col1a2/Ptn/Fgfr2/Srpx2/Igfbp7/Ccn3/Thbs1/Esm1/Cd109/Ntf3/Nrros/Ntrk2	22
GO:0044420	CC	GO:0044420	extracellular matrix component	14/572	51/23436	1.28178e-11	1.0767e-09	9.6336e-10	Col1a1/Ltbp1/Fbln1/Fbln5/Col2a1/Lama3/Col5a2/Col3a1/Col11a1/Tnc/Col1a2/Mfap5/Col12a1/Mfap4	14
GO:0048771	BP	GO:0048771	tissue remodeling	25/564	193/23210	1.00914e-11	2.60714e-09	1.87144e-09	Mmp14/Timp1/P3h4/Thbs4/Csf1r/Anxa1/Mdk/Rassf2/Ctsk/P2rx7/Wnt16/Gpnmb/Ptn/Angpt2/Mmp2/Pth1r/Enpp1/Ctss/Tph1/Erg/Ccr2/Gja1/Cthrc1/Tmem119/Lepr	25
GO:0051271	BP	GO:0051271	negative regulation of cellular component movement	32/564	316/23210	1.09736e-11	2.67757e-09	1.92199e-09	Serpinf1/Timp1/Has1/Coro1c/Cnn2/Fbln1/Chrd/Sulf1/Dcn/Cygb/Apod/Dpysl3/Il33/Col3a1/Sema4c/Egfl7/Sema3a/Ptn/Srgap3/Cd9/Stk26/Angpt2/Meox2/Ccn3/Magi2/Thbs1/Sema3d/Nbl1/Cx3cr1/Ptprt/Sema3b/Sema3e	32
GO:0032964	BP	GO:0032964	collagen biosynthetic process	14/564	54/23210	2.83477e-11	6.55279e-09	4.70367e-09	Col1a1/Ltbp1/P3h4/Itga2/Rcn3/Ccn2/Cygb/Bmp4/P3h3/Vim/Scx/Adamts3/Mkx/Serpinh1	14
GO:0050840	MF	GO:0050840	extracellular matrix binding	14/559	59/22710	1.22644e-10	7.03532e-09	5.71558e-09	Itga2/Sparc/Dcn/Thbs4/Bgn/Anxa2/Tgfbi/Olfml2b/Ctss/Thbs1/Olfml2a/Spock3/Spock2/Fbln2	14
GO:0031589	BP	GO:0031589	cell-substrate adhesion	32/564	339/23210	6.92333e-11	1.52036e-08	1.09133e-08	Mmp14/Col1a1/Coro1c/Fbln1/Itga2/Ccn2/Dab2/Has2/Apod/Vit/Pcsk5/Col3a1/Fn1/Myoc/Mdk/Ptn/Angpt2/Itgbl1/Antxr1/Abi3bp/Thbs1/Col16a1/S100a10/Ecm2/Sned1/Epha3/Spock2/Col13a1/Frem1/Sema3e/Fbln2/Col8a1	32
GO:0040013	BP	GO:0040013	negative regulation of locomotion	31/564	332/23210	1.81193e-10	3.78953e-08	2.72017e-08	Serpinf1/Timp1/Has1/Coro1c/Cnn2/Fbln1/Chrd/Sulf1/Dcn/Cygb/Apod/Dpysl3/Il33/Col3a1/Sema4c/Egfl7/Sema3a/Ptn/Srgap3/Stk26/Angpt2/Meox2/Ccn3/Magi2/Thbs1/Sema3d/Nbl1/Cx3cr1/Ptprt/Sema3b/Sema3e	31
GO:0050727	BP	GO:0050727	regulation of inflammatory response	32/564	354/23210	2.10553e-10	4.2034e-08	3.01725e-08	Serpinf1/Ccl24/Ccn4/Itga2/Lbp/Ptgis/Pik3cg/Apod/Serping1/Trem2/Tmem173/Anxa1/Il33/Mdk/Tlr2/Nupr1/Adcy7/Nt5e/Ptgs2/Ccn3/Fndc4/Ctss/Metrnl/Pla2g5/Ccr2/Nlrp10/Cx3cr1/Tnfaip6/Pla2g4a/Fcer1g/Fcgr3/Alox5ap	32
GO:0007178	BP	GO:0007178	transmembrane receptor protein serine/threonine kinase signaling pathway	32/564	357/23210	2.60979e-10	4.98357e-08	3.57727e-08	Ltbp1/Chrd/Sulf1/Vsir/Sfrp4/Bmp4/Gdf10/Dab2/Fstl1/Bambi/Lox/Col3a1/Vim/Bmp3/Col1a2/Chrdl1/Hpgd/Comp/Bmp5/Inha/Scx/Ccn3/Hoxa13/Egr1/Magi2/Thbs1/Nbl1/Inhba/Cilp/Cd109/Dact2/Nrros	32
GO:1901342	BP	GO:1901342	regulation of vasculature development	31/564	341/23210	3.52306e-10	6.44719e-08	4.62787e-08	Serpinf1/Ccl24/Cd34/Sulf1/Ptgis/Sparc/Dcn/Plk2/Bmp4/Cma1/Thbs2/Anxa1/Mdk/F3/Pf4/Anxa3/Ptn/Tnmd/Srpx2/Angpt2/Pdgfd/Ptgs2/Meox2/Egr1/Uts2r/Thbs1/Stab1/Rhoj/Ccr2/Cx3cr1/Sema3e	31
GO:0010810	BP	GO:0010810	regulation of cell-substrate adhesion	24/564	211/23210	4.04876e-10	7.11286e-08	5.1057e-08	Mmp14/Col1a1/Coro1c/Fbln1/Dab2/Has2/Apod/Vit/Pcsk5/Fn1/Myoc/Mdk/Ptn/Angpt2/Abi3bp/Thbs1/Col16a1/S100a10/Ecm2/Epha3/Spock2/Sema3e/Fbln2/Col8a1	24
GO:0050920	BP	GO:0050920	regulation of chemotaxis	24/564	213/23210	4.91797e-10	8.30759e-08	5.96329e-08	Il16/Rarres2/Itga2/Lbp/Thbs4/Nckap1l/Trem2/Sema4c/Fn1/Mdk/Sema3a/P2rx4/Ptn/Angpt2/Pdgfd/Ccn3/Lpar1/Thbs1/Sema3d/Nbl1/Ccr2/Ntf3/Sema3b/Sema3e	24
GO:0003417	BP	GO:0003417	growth plate cartilage development	11/564	36/23210	5.48615e-10	8.92414e-08	6.40586e-08	Matn4/Matn3/Coch/Matn2/Col14a1/Vit/Thbs3/Comp/Anxa2/Col12a1/Thbs1	11
GO:0090092	BP	GO:0090092	regulation of transmembrane receptor protein serine/threonine kinase signaling pathway	25/564	233/23210	6.05082e-10	9.49115e-08	6.81286e-08	Ltbp1/Chrd/Sulf1/Vsir/Sfrp4/Bmp4/Gdf10/Dab2/Fstl1/Bambi/Lox/Bmp3/Chrdl1/Bmp5/Inha/Ccn3/Hoxa13/Magi2/Thbs1/Nbl1/Inhba/Cilp/Cd109/Dact2/Nrros	25
GO:0098868	BP	GO:0098868	bone growth	12/564	46/23210	6.91783e-10	1.04769e-07	7.52047e-08	Matn4/Matn3/Coch/Matn2/Col14a1/Vit/Thbs3/Comp/Anxa2/Col12a1/Thbs1/Lepr	12
GO:0032102	BP	GO:0032102	negative regulation of response to external stimulus	30/564	336/23210	1.04634e-09	1.53184e-07	1.09958e-07	Serpinf1/Cd34/Ptgis/Apod/Serping1/Sema4c/Epha4/Tfpi/Mdk/Anxa5/Sema3a/Cd9/Nucb2/Angpt2/Adcy7/Anxa2/Nt5e/Ccn3/Fndc4/Metrnl/Thbs1/Sema3d/Nbl1/Pla2g5/Cd109/Gja1/Cx3cr1/Tnfaip6/Sema3b/Sema3e	30
GO:0030246	MF	GO:0030246	carbohydrate binding	26/559	270/22710	3.66216e-09	1.92485e-07	1.56377e-07	Clec11a/Prg4/Cd34/Mrc2/Galk1/Pygl/Pfkp/Hexb/Chodl/P3h3/Clec4n/Prps2/Pam/Mrc1/Galnt5/Man2b2/Clec5a/Pygb/Clec1a/Loxl2/Colec12/Enpp1/Os9/Cilp2/Clec12a/Frem1	26
GO:0008083	MF	GO:0008083	growth factor activity	19/559	147/22710	3.96562e-09	1.92485e-07	1.56377e-07	Timp1/Clec11a/Ccn2/Ogn/Thbs4/Bmp4/Gdf10/Bmp1/Fgf14/Mdk/Ccn5/Bmp3/Ptn/Pdgfd/Bmp5/Inha/Ccn3/Inhba/Ntf3	19
GO:2000146	BP	GO:2000146	negative regulation of cell motility	27/564	281/23210	1.46754e-09	2.07917e-07	1.49245e-07	Serpinf1/Timp1/Has1/Coro1c/Cnn2/Fbln1/Chrd/Sulf1/Dcn/Cygb/Apod/Dpysl3/Il33/Col3a1/Egfl7/Sema3a/Ptn/Srgap3/Stk26/Angpt2/Meox2/Ccn3/Magi2/Thbs1/Nbl1/Cx3cr1/Ptprt	27
GO:0045765	BP	GO:0045765	regulation of angiogenesis	28/564	307/23210	2.36001e-09	3.21174e-07	2.30543e-07	Serpinf1/Ccl24/Cd34/Sulf1/Ptgis/Sparc/Dcn/Plk2/Cma1/Thbs2/Anxa1/Mdk/F3/Pf4/Anxa3/Ptn/Tnmd/Srpx2/Angpt2/Ptgs2/Meox2/Uts2r/Thbs1/Stab1/Rhoj/Ccr2/Cx3cr1/Sema3e	28
GO:0030336	BP	GO:0030336	negative regulation of cell migration	26/564	268/23210	2.4132e-09	3.21174e-07	2.30543e-07	Serpinf1/Timp1/Has1/Coro1c/Cnn2/Chrd/Sulf1/Dcn/Cygb/Apod/Dpysl3/Il33/Col3a1/Egfl7/Sema3a/Ptn/Srgap3/Stk26/Angpt2/Meox2/Ccn3/Magi2/Thbs1/Nbl1/Cx3cr1/Ptprt	26
GO:0031349	BP	GO:0031349	positive regulation of defense response	31/564	370/23210	2.57097e-09	3.32109e-07	2.38392e-07	Rab34/Ccl24/Ccn4/Cyba/Itga2/Lbp/Pik3cg/Coch/Cd86/Trem2/Tmem173/Il33/Mdk/Tlr2/Nupr1/Mmp2/Ptgs2/Colec12/Ddx60/Ctss/Tlr8/Tifa/Ccr2/Nlrp10/Gja1/Cd14/Rab7b/Pla2g4a/Fcer1g/Fcgr3/Alox5ap	31
GO:0046849	BP	GO:0046849	bone remodeling	16/564	102/23210	3.29862e-09	4.02927e-07	2.89226e-07	P3h4/Csf1r/Mdk/Rassf2/Ctsk/P2rx7/Wnt16/Ptn/Pth1r/Enpp1/Ctss/Tph1/Gja1/Cthrc1/Tmem119/Lepr	16
GO:0060485	BP	GO:0060485	mesenchyme development	26/564	272/23210	3.30268e-09	4.02927e-07	2.89226e-07	Loxl3/Meox1/Col1a1/Smo/Coro1c/Bmp4/Dab2/Has2/Bambi/Cyp26a1/Sema4c/Fn1/Mdk/Sema3a/Wnt16/Fgfr2/Bmp5/Scx/Loxl2/Thbs1/Sema3d/Erg/Gja1/Epha3/Sema3b/Sema3e	26
GO:0002685	BP	GO:0002685	regulation of leukocyte migration	22/564	201/23210	4.49203e-09	5.20358e-07	3.73519e-07	Mmp14/Ccl24/Rarres2/Itga2/Lbp/Thbs4/Nckap1l/Apod/Trem2/Anxa1/Il33/Mdk/Tlr2/P2rx4/Ptn/Cd9/Pdgfd/Ccn3/Thbs1/Nbl1/Ccr2/Ptafr	22
GO:0003416	BP	GO:0003416	endochondral bone growth	11/564	43/23210	4.50218e-09	5.20358e-07	3.73519e-07	Matn4/Matn3/Coch/Matn2/Col14a1/Vit/Thbs3/Comp/Anxa2/Col12a1/Thbs1	11
GO:0050900	BP	GO:0050900	leukocyte migration	29/564	340/23210	5.64559e-09	6.3578e-07	4.56371e-07	Mmp14/Il16/Ccl24/Rarres2/Itga2/Lbp/Cd34/Thbs4/Nckap1l/Apod/Trem2/Anxa1/Il33/Mdk/Tlr2/Pf4/P2rx4/Ptn/Ptpro/Cd9/Pdgfd/Ccn3/Thbs1/Nbl1/Ccr2/Cx3cr1/Ptafr/Fcer1g/Fcgr3	29
GO:0001667	BP	GO:0001667	ameboidal-type cell migration	32/564	406/23210	6.30558e-09	6.92352e-07	4.96979e-07	Fap/Serpinf1/Timp1/Smo/Has1/Coro1c/Itga2/Sparc/Dcn/Cygb/Plk2/Bmp4/Has2/Anxa1/Sema4c/Fn1/Sema3a/P2rx4/Anxa3/Srpx2/Angpt2/Ptgs2/Amotl2/Loxl2/Dpp4/Meox2/Ccn3/Thbs1/Sema3d/Rhoj/Sema3b/Sema3e	32
GO:0002063	BP	GO:0002063	chondrocyte development	11/564	45/23210	7.60299e-09	8.14447e-07	5.8462e-07	Sulf1/Matn4/Matn3/Coch/Matn2/Col14a1/Vit/Col11a1/Comp/Col12a1/Serpinh1	11
GO:0050729	BP	GO:0050729	positive regulation of inflammatory response	18/564	142/23210	1.14438e-08	1.19669e-06	8.59001e-07	Ccl24/Ccn4/Itga2/Lbp/Pik3cg/Trem2/Il33/Mdk/Tlr2/Nupr1/Ptgs2/Ctss/Ccr2/Nlrp10/Pla2g4a/Fcer1g/Fcgr3/Alox5ap	18
GO:1903510	BP	GO:1903510	mucopolysaccharide metabolic process	12/564	58/23210	1.21588e-08	1.24189e-06	8.91447e-07	Has1/Dcn/Has2/Itih5/Ugdh/Bgn/Chpf/Itih2/Dsel/Dse/Spock3/Spock2	12
GO:0010811	BP	GO:0010811	positive regulation of cell-substrate adhesion	17/564	127/23210	1.27359e-08	1.27127e-06	9.12535e-07	Fbln1/Dab2/Has2/Vit/Pcsk5/Fn1/Myoc/Mdk/Ptn/Abi3bp/Thbs1/Col16a1/S100a10/Ecm2/Spock2/Fbln2/Col8a1	17
GO:0016525	BP	GO:0016525	negative regulation of angiogenesis	16/564	112/23210	1.323e-08	1.29125e-06	9.26874e-07	Serpinf1/Sulf1/Sparc/Dcn/Plk2/Thbs2/Pf4/Ptn/Tnmd/Angpt2/Meox2/Thbs1/Stab1/Ccr2/Cx3cr1/Sema3e	16
GO:1901343	BP	GO:1901343	negative regulation of vasculature development	17/564	128/23210	1.43607e-08	1.37114e-06	9.84218e-07	Serpinf1/Sulf1/Sparc/Dcn/Plk2/Bmp4/Thbs2/Pf4/Ptn/Tnmd/Angpt2/Meox2/Thbs1/Stab1/Ccr2/Cx3cr1/Sema3e	17
GO:0048762	BP	GO:0048762	mesenchymal cell differentiation	22/564	216/23210	1.69968e-08	1.58829e-06	1.1401e-06	Loxl3/Col1a1/Smo/Coro1c/Bmp4/Dab2/Has2/Bambi/Cyp26a1/Sema4c/Fn1/Mdk/Sema3a/Wnt16/Fgfr2/Loxl2/Sema3d/Erg/Gja1/Epha3/Sema3b/Sema3e	22
GO:0050673	BP	GO:0050673	epithelial cell proliferation	32/564	425/23210	1.87764e-08	1.71804e-06	1.23323e-06	Fap/Serpinf1/Smo/Ccl24/Cyba/Cd34/Sulf1/Sparc/Id2/Thbs4/Bmp4/Dab2/Has2/Maged1/Egfl7/Mdk/F3/Wnt16/Ptn/Nupr1/Fgfr2/Tnmd/Bmp5/Loxl2/Ccn3/Thbs1/Cd109/Gja1/Gas1/Col8a2/Col8a1/Ccnd1	32
GO:2000181	BP	GO:2000181	negative regulation of blood vessel morphogenesis	16/564	116/23210	2.20896e-08	1.97995e-06	1.42123e-06	Serpinf1/Sulf1/Sparc/Dcn/Plk2/Thbs2/Pf4/Ptn/Tnmd/Angpt2/Meox2/Thbs1/Stab1/Ccr2/Cx3cr1/Sema3e	16
GO:0003433	BP	GO:0003433	chondrocyte development involved in endochondral bone morphogenesis	8/564	22/23210	2.7405e-08	2.40725e-06	1.72796e-06	Matn4/Matn3/Coch/Matn2/Col14a1/Vit/Col12a1/Serpinh1	8
GO:0097529	BP	GO:0097529	myeloid leukocyte migration	21/564	207/23210	3.84743e-08	3.27617e-06	2.35168e-06	Mmp14/Ccl24/Rarres2/Lbp/Thbs4/Nckap1l/Trem2/Anxa1/Mdk/Pf4/P2rx4/Ptpro/Cd9/Pdgfd/Ccn3/Thbs1/Nbl1/Ccr2/Cx3cr1/Fcer1g/Fcgr3	21
GO:0010712	BP	GO:0010712	regulation of collagen metabolic process	11/564	52/23210	3.87889e-08	3.27617e-06	2.35168e-06	Fap/Ltbp1/Itga2/Ccn2/Vsir/Cygb/Bmp4/Vim/Scx/Mfap4/Mkx	11
GO:0003414	BP	GO:0003414	chondrocyte morphogenesis involved in endochondral bone morphogenesis	7/564	16/23210	4.55975e-08	3.64117e-06	2.61368e-06	Matn4/Matn3/Coch/Matn2/Col14a1/Vit/Col12a1	7
GO:0003429	BP	GO:0003429	growth plate cartilage chondrocyte morphogenesis	7/564	16/23210	4.55975e-08	3.64117e-06	2.61368e-06	Matn4/Matn3/Coch/Matn2/Col14a1/Vit/Col12a1	7
GO:0090171	BP	GO:0090171	chondrocyte morphogenesis	7/564	16/23210	4.55975e-08	3.64117e-06	2.61368e-06	Matn4/Matn3/Coch/Matn2/Col14a1/Vit/Col12a1	7
GO:0006909	BP	GO:0006909	phagocytosis	27/564	336/23210	6.55764e-08	5.14306e-06	3.69175e-06	Rab34/Coro1c/Cnn2/Cyba/Itga2/Lbp/Nckap1l/Trem2/Anxa1/Msr1/Gsn/Tlr2/P2rx7/Anxa3/Tyrobp/Colec12/Spon2/Thbs1/Elmo1/Ccr2/Pld4/Rab7b/Rab31/Gulp1/Lepr/Fcer1g/Fcgr3	27
GO:0005583	CC	GO:0005583	fibrillar collagen trimer	6/572	11/23436	8.57378e-08	5.14427e-06	4.60276e-06	Col1a1/Col2a1/Col5a2/Col3a1/Col11a1/Col1a2	6
GO:0098643	CC	GO:0098643	banded collagen fibril	6/572	11/23436	8.57378e-08	5.14427e-06	4.60276e-06	Col1a1/Col2a1/Col5a2/Col3a1/Col11a1/Col1a2	6
GO:0001819	BP	GO:0001819	positive regulation of cytokine production	32/564	449/23210	6.75536e-08	5.20518e-06	3.73634e-06	Cyba/Cd83/Lbp/Cd34/Sulf1/Clec4n/Trem2/Tmem173/Csf1r/Anxa1/Il33/Casp8/Mdk/Tlr2/Pf4/P2rx7/Clec5a/Tyrobp/Ptgs2/Spon2/Ddx60/Cd84/Egr1/Thbs1/Tlr8/Ccr2/Nlrp10/Cd14/Rab7b/Ptafr/Fcer1g/Fcgr3	32
GO:0003422	BP	GO:0003422	growth plate cartilage morphogenesis	7/564	17/23210	7.58921e-08	5.74686e-06	4.12517e-06	Matn4/Matn3/Coch/Matn2/Col14a1/Vit/Col12a1	7
GO:0085029	BP	GO:0085029	extracellular matrix assembly	8/564	25/23210	8.69158e-08	6.47007e-06	4.64429e-06	Has1/Fbln5/Has2/Lox/Efemp2/Col1a2/Antxr1/Mfap4	8
GO:0030203	BP	GO:0030203	glycosaminoglycan metabolic process	13/564	83/23210	1.00266e-07	7.33951e-06	5.26839e-06	Has1/Dcn/Hexb/Has2/Itih5/Ugdh/Bgn/Chpf/Itih2/Dsel/Dse/Spock3/Spock2	13
GO:0032680	BP	GO:0032680	regulation of tumor necrosis factor production	18/564	164/23210	1.09163e-07	7.85974e-06	5.64182e-06	Cyba/Lbp/Cd34/Vsir/Trem2/Tlr2/Pf4/Gpnmb/Tyrobp/Spon2/Cd84/Thbs1/Ccr2/Cd14/Cx3cr1/Ptafr/Fcer1g/Fcgr3	18
GO:0042063	BP	GO:0042063	gliogenesis	26/564	323/23210	1.11066e-07	7.86777e-06	5.64758e-06	Smo/Id2/Hexb/Bmp4/Matn2/Trem2/Cdh2/Csf1r/Anxa1/Il33/Fn1/Epha4/Myoc/Vim/Mdk/Tlr2/Mxra8/P2rx4/Ptn/C1qa/Adam22/Ccr2/Ntf3/Nrros/Ntrk2/Lepr	26
GO:0048018	MF	GO:0048018	receptor ligand activity	33/559	489/22710	2.00534e-07	8.80467e-06	7.15301e-06	Timp1/Il16/Clec11a/Ccl24/Ccn2/Ogn/Thbs4/Bmp4/Gdf10/Bmp1/Il33/Fgf14/Sema4c/Mdk/Ccn5/Sema3a/Bmp3/Pf4/Gpnmb/Ptn/Cmtm3/Pdgfd/Bmp5/Inha/Ccn3/Metrnl/Sema3d/Nbl1/Inhba/Ntf3/Flrt3/Sema3b/Sema3e	33
GO:0043394	MF	GO:0043394	proteoglycan binding	9/559	37/22710	2.09303e-07	8.80467e-06	7.15301e-06	Chrd/Col2a1/Fn1/Ctsk/Tnc/Gpnmb/Ptn/Comp/Ctss	9
GO:1903555	BP	GO:1903555	regulation of tumor necrosis factor superfamily cytokine production	18/564	166/23210	1.314e-07	9.16049e-06	6.57551e-06	Cyba/Lbp/Cd34/Vsir/Trem2/Tlr2/Pf4/Gpnmb/Tyrobp/Spon2/Cd84/Thbs1/Ccr2/Cd14/Cx3cr1/Ptafr/Fcer1g/Fcgr3	18
GO:0032640	BP	GO:0032640	tumor necrosis factor production	18/564	167/23210	1.44006e-07	9.82233e-06	7.05059e-06	Cyba/Lbp/Cd34/Vsir/Trem2/Tlr2/Pf4/Gpnmb/Tyrobp/Spon2/Cd84/Thbs1/Ccr2/Cd14/Cx3cr1/Ptafr/Fcer1g/Fcgr3	18
GO:0030574	BP	GO:0030574	collagen catabolic process	9/564	36/23210	1.45367e-07	9.82233e-06	7.05059e-06	Fap/Mmp14/Vsir/Mrc2/Ctsk/Mmp23/Mmp2/Ctss/Mmp3	9
GO:0005520	MF	GO:0005520	insulin-like growth factor binding	8/559	28/22710	2.58069e-07	1.01776e-05	8.26839e-06	Ccn4/Ccn2/Igfbp6/Kazald1/Ccn5/Igfbp7/Ccn3/Esm1	8
GO:0006022	BP	GO:0006022	aminoglycan metabolic process	14/564	101/23210	1.57252e-07	1.04644e-05	7.5115e-06	Has1/Dcn/Hexb/Has2/Itih5/Ugdh/Bgn/Chpf/Itih2/Dsel/Dse/Spock3/Spock2/B3gnt9	14
GO:0071706	BP	GO:0071706	tumor necrosis factor superfamily cytokine production	18/564	170/23210	1.88748e-07	1.23728e-05	8.88138e-06	Cyba/Lbp/Cd34/Vsir/Trem2/Tlr2/Pf4/Gpnmb/Tyrobp/Spon2/Cd84/Thbs1/Ccr2/Cd14/Cx3cr1/Ptafr/Fcer1g/Fcgr3	18
GO:0003413	BP	GO:0003413	chondrocyte differentiation involved in endochondral bone morphogenesis	8/564	29/23210	3.16579e-07	2.0211e-05	1.45077e-05	Matn4/Matn3/Coch/Matn2/Col14a1/Vit/Col12a1/Serpinh1	8
GO:0050921	BP	GO:0050921	positive regulation of chemotaxis	16/564	140/23210	3.17522e-07	2.0211e-05	1.45077e-05	Il16/Rarres2/Itga2/Lbp/Thbs4/Nckap1l/Trem2/Fn1/Mdk/P2rx4/Ptn/Pdgfd/Lpar1/Thbs1/Ccr2/Ntf3	16
GO:0035265	BP	GO:0035265	organ growth	20/564	215/23210	3.34456e-07	2.09847e-05	1.50631e-05	Smo/Ccn4/Matn4/Dusp6/Matn3/Coch/Matn2/Col14a1/Pi16/Vit/Thbs3/Fgfr2/Comp/Anxa2/Col12a1/Kcnk2/Rgs4/Thbs1/Gja1/Lepr	20
GO:0045785	BP	GO:0045785	positive regulation of cell adhesion	29/564	411/23210	3.4443e-07	2.13062e-05	1.52938e-05	Fbln1/Chrd/Cd83/Itga2/Cyth3/Vsir/Dab2/Has2/Nckap1l/Cd86/Vit/Anxa1/Pcsk5/Fn1/Myoc/Mdk/Ptn/Dpp4/Abi3bp/Dusp26/Thbs1/Col16a1/S100a10/Ecm2/Ccr2/Ptafr/Spock2/Fbln2/Col8a1	29
GO:0060326	BP	GO:0060326	cell chemotaxis	24/564	299/23210	3.59736e-07	2.19439e-05	1.57516e-05	Il16/Ccl24/Rarres2/Lbp/Thbs4/Nckap1l/Lox/Anxa1/Mdk/Pf4/P2rx4/Ptn/Ptpro/Pdgfd/Ccn3/Lpar1/Thbs1/Nbl1/Ackr3/Ackr2/Ccr2/Cx3cr1/Fcer1g/Fcgr3	24
GO:0006029	BP	GO:0006029	proteoglycan metabolic process	12/564	79/23210	4.39169e-07	2.64223e-05	1.89663e-05	Sulf1/Dcn/Col2a1/Col11a1/Ugdh/Bgn/Chpf/Dsel/Dse/Mustn1/Spock3/Spock2	12
GO:0002687	BP	GO:0002687	positive regulation of leukocyte migration	16/564	144/23210	4.67604e-07	2.77529e-05	1.99214e-05	Mmp14/Ccl24/Rarres2/Itga2/Lbp/Thbs4/Nckap1l/Trem2/Mdk/Tlr2/P2rx4/Ptn/Pdgfd/Thbs1/Ccr2/Ptafr	16
GO:0061036	BP	GO:0061036	positive regulation of cartilage development	8/564	31/23210	5.57458e-07	3.26448e-05	2.34328e-05	Bmp4/Bmp1/Mdk/Anxa2/Scx/Loxl2/Hoxa11/Mustn1	8
GO:0003418	BP	GO:0003418	growth plate cartilage chondrocyte differentiation	7/564	22/23210	5.98734e-07	3.41512e-05	2.45141e-05	Matn4/Matn3/Coch/Matn2/Col14a1/Vit/Col12a1	7
GO:0030204	BP	GO:0030204	chondroitin sulfate metabolic process	7/564	22/23210	5.98734e-07	3.41512e-05	2.45141e-05	Dcn/Ugdh/Bgn/Chpf/Dsel/Spock3/Spock2	7
GO:0038024	MF	GO:0038024	cargo receptor activity	12/559	84/22710	9.91323e-07	3.67956e-05	2.98932e-05	Loxl3/Prg4/Dab2/Msr1/Loxl4/Mrc1/Folr2/Loxl2/Enpp1/Stab1/Ackr3/Ackr2	12
GO:0032760	BP	GO:0032760	positive regulation of tumor necrosis factor production	13/564	98/23210	7.30694e-07	4.11437e-05	2.95334e-05	Cyba/Lbp/Tlr2/Pf4/Tyrobp/Spon2/Cd84/Thbs1/Ccr2/Cd14/Ptafr/Fcer1g/Fcgr3	13
GO:0050808	BP	GO:0050808	synapse organization	30/564	451/23210	7.51475e-07	4.17782e-05	2.99889e-05	Sparc/Ntn1/Sybu/Thbs2/Trem2/Cdh2/Epha4/Slc7a11/Tlr2/Tnc/Ptprd/Ephb2/Ptn/Ptpro/Fgfr2/Srpx2/Tpbg/Dgkb/C1qa/C1qc/Dock10/Magi2/Lrtm1/Flrt3/Cx3cr1/Epha3/Ntrk2/Sema3e/Nlgn1/Tuba1a	30
GO:0005044	MF	GO:0005044	scavenger receptor activity	9/559	45/22710	1.25124e-06	4.38629e-05	3.56348e-05	Loxl3/Prg4/Msr1/Loxl4/Loxl2/Enpp1/Stab1/Ackr3/Ackr2	9
GO:0061035	BP	GO:0061035	regulation of cartilage development	11/564	69/23210	8.06404e-07	4.42716e-05	3.17787e-05	Ccn4/Ccn2/Bmp4/Bmp1/Mdk/Ctsk/Anxa2/Scx/Loxl2/Hoxa11/Mustn1	11
GO:1903557	BP	GO:1903557	positive regulation of tumor necrosis factor superfamily cytokine production	13/564	99/23210	8.22737e-07	4.46107e-05	3.20221e-05	Cyba/Lbp/Tlr2/Pf4/Tyrobp/Spon2/Cd84/Thbs1/Ccr2/Cd14/Ptafr/Fcer1g/Fcgr3	13
GO:0030282	BP	GO:0030282	bone mineralization	14/564	116/23210	8.89232e-07	4.76281e-05	3.4188e-05	Bmp4/Lox/P2rx7/Col1a2/Ptn/Mgp/Fgfr2/Comp/Ptgs2/Pth1r/Enpp1/Omd/Gja1/Tmem119	14
GO:0032675	BP	GO:0032675	regulation of interleukin-6 production	16/564	153/23210	1.06356e-06	5.6279e-05	4.03977e-05	Prg4/Cyba/Lbp/Nckap1l/Trem2/Il33/Tlr2/P2rx7/Tyrobp/Spon2/Cd84/Tlr8/Nlrp10/Rab7b/Ptafr/Fcer1g	16
GO:0010721	BP	GO:0010721	negative regulation of cell development	27/564	387/23210	1.0864e-06	5.6803e-05	4.07739e-05	Coro1c/Fbln1/Ptbp1/Id3/Id2/Ntn1/Plk2/Bmp4/Dab2/Pi16/Dpysl3/Col3a1/Sema4c/Itm2c/Epha4/Vim/Ephb2/Sema3a/Ptn/Rgs4/Lpar1/Sema3d/Epha3/Sema3b/Sema3e/Nlgn1/Fat3	27
GO:0010714	BP	GO:0010714	positive regulation of collagen metabolic process	8/564	34/23210	1.20322e-06	6.21711e-05	4.46272e-05	Ltbp1/Itga2/Ccn2/Vsir/Bmp4/Vim/Scx/Mkx	8
GO:0007596	BP	GO:0007596	blood coagulation	16/564	156/23210	1.37923e-06	7.01851e-05	5.03797e-05	Fbln1/Entpd2/Cd34/Anxa8/Serping1/Tfpi/Anxa5/Slc7a11/F3/Pf4/Cd9/Comp/Anxa2/F13a1/Thbs1/Fcer1g	16
GO:0010977	BP	GO:0010977	negative regulation of neuron projection development	17/564	175/23210	1.39028e-06	7.01851e-05	5.03797e-05	Ntn1/Plk2/Dab2/Dpysl3/Sema4c/Itm2c/Epha4/Vim/Ephb2/Sema3a/Lpar1/Sema3d/Epha3/Sema3b/Sema3e/Nlgn1/Fat3	17
GO:0098644	CC	GO:0098644	complex of collagen trimers	6/572	16/23436	1.33891e-06	7.02927e-05	6.28935e-05	Col1a1/Col2a1/Col5a2/Col3a1/Col11a1/Col1a2	6
GO:0010631	BP	GO:0010631	epithelial cell migration	22/564	280/23210	1.57097e-06	7.84058e-05	5.62807e-05	Fap/Serpinf1/Coro1c/Itga2/Sparc/Dcn/Plk2/Bmp4/Has2/Anxa1/Sema3a/P2rx4/Anxa3/Srpx2/Angpt2/Ptgs2/Loxl2/Dpp4/Meox2/Ccn3/Thbs1/Rhoj	22
GO:0007229	BP	GO:0007229	integrin-mediated signaling pathway	12/564	89/23210	1.63314e-06	7.91211e-05	5.67941e-05	Loxl3/Timp1/Itga2/Ccn2/Dab2/Lama3/Pcsk5/Col3a1/Ptn/Tyrobp/Itgbl1/Fcer1g	12
GO:0007599	BP	GO:0007599	hemostasis	16/564	158/23210	1.63419e-06	7.91211e-05	5.67941e-05	Fbln1/Entpd2/Cd34/Anxa8/Serping1/Tfpi/Anxa5/Slc7a11/F3/Pf4/Cd9/Comp/Anxa2/F13a1/Thbs1/Fcer1g	16
GO:0001818	BP	GO:0001818	negative regulation of cytokine production	21/564	259/23210	1.63935e-06	7.91211e-05	5.67941e-05	Prg4/Fbln1/Cd83/Lbp/Cd34/Vsir/Nckap1l/Apod/Trem2/Anxa1/Il33/Fn1/Tlr2/Gpnmb/Tyrobp/Adcy7/Cd84/Thbs1/Tlr8/Cx3cr1/Ezr	21
GO:0090132	BP	GO:0090132	epithelium migration	22/564	282/23210	1.76722e-06	8.29367e-05	5.9533e-05	Fap/Serpinf1/Coro1c/Itga2/Sparc/Dcn/Plk2/Bmp4/Has2/Anxa1/Sema3a/P2rx4/Anxa3/Srpx2/Angpt2/Ptgs2/Loxl2/Dpp4/Meox2/Ccn3/Thbs1/Rhoj	22
GO:0050817	BP	GO:0050817	coagulation	16/564	159/23210	1.77694e-06	8.29367e-05	5.9533e-05	Fbln1/Entpd2/Cd34/Anxa8/Serping1/Tfpi/Anxa5/Slc7a11/F3/Pf4/Cd9/Comp/Anxa2/F13a1/Thbs1/Fcer1g	16
GO:0043542	BP	GO:0043542	endothelial cell migration	18/564	198/23210	1.79568e-06	8.29367e-05	5.9533e-05	Fap/Serpinf1/Sparc/Dcn/Plk2/Bmp4/Anxa1/P2rx4/Anxa3/Srpx2/Angpt2/Ptgs2/Loxl2/Dpp4/Meox2/Ccn3/Thbs1/Rhoj	18
GO:0014812	BP	GO:0014812	muscle cell migration	13/564	106/23210	1.81282e-06	8.29367e-05	5.9533e-05	Smo/Ccn4/Itga2/Thbs4/Has2/Anxa1/Pcsk5/Mdk/F3/Pdgfd/Ccn3/Egr1/Lpar1	13
GO:0048661	BP	GO:0048661	positive regulation of smooth muscle cell proliferation	13/564	106/23210	1.81282e-06	8.29367e-05	5.9533e-05	Ccn4/Cyba/Itga2/Id2/Bmp4/Fgfr2/Hpgd/Mmp2/Pdgfd/Ptgs2/Egr1/Thbs1/Ptafr	13
GO:0001649	BP	GO:0001649	osteoblast differentiation	18/564	199/23210	1.93052e-06	8.65321e-05	6.21138e-05	Col1a1/Smo/Ccn4/Chrd/Id3/H3f3b/Id2/Bmp4/Gdf10/Lox/Myoc/Rassf2/Bmp3/Clec5a/Pth1r/Gja1/Cthrc1/Tmem119	18
GO:0031214	BP	GO:0031214	biomineral tissue development	16/564	160/23210	1.93082e-06	8.65321e-05	6.21138e-05	Col1a1/Bmp4/Lox/P2rx7/Col1a2/Ptn/Mgp/Fgfr2/Comp/Anxa2/Ptgs2/Pth1r/Enpp1/Omd/Gja1/Tmem119	16
GO:0090130	BP	GO:0090130	tissue migration	22/564	284/23210	1.98562e-06	8.80891e-05	6.32315e-05	Fap/Serpinf1/Coro1c/Itga2/Sparc/Dcn/Plk2/Bmp4/Has2/Anxa1/Sema3a/P2rx4/Anxa3/Srpx2/Angpt2/Ptgs2/Loxl2/Dpp4/Meox2/Ccn3/Thbs1/Rhoj	22
GO:0005614	CC	GO:0005614	interstitial matrix	6/572	17/23436	2.02655e-06	9.45725e-05	8.46175e-05	Col14a1/Vit/Kazald1/Tnc/Abi3bp/Ecm2	6
GO:0032635	BP	GO:0032635	interleukin-6 production	16/564	162/23210	2.27501e-06	9.95877e-05	7.14853e-05	Prg4/Cyba/Lbp/Nckap1l/Trem2/Il33/Tlr2/P2rx7/Tyrobp/Spon2/Cd84/Tlr8/Nlrp10/Rab7b/Ptafr/Fcer1g	16
GO:0014911	BP	GO:0014911	positive regulation of smooth muscle cell migration	10/564	62/23210	2.29016e-06	9.95877e-05	7.14853e-05	Smo/Ccn4/Itga2/Has2/Pcsk5/Mdk/F3/Pdgfd/Egr1/Lpar1	10
GO:0007160	BP	GO:0007160	cell-matrix adhesion	18/564	204/23210	2.75244e-06	0.000117366	8.42468e-05	Mmp14/Coro1c/Itga2/Ccn2/Apod/Pcsk5/Col3a1/Fn1/Myoc/Itgbl1/Thbs1/Col16a1/S100a10/Sned1/Epha3/Col13a1/Frem1/Sema3e	18
GO:1904018	BP	GO:1904018	positive regulation of vasculature development	18/564	204/23210	2.75244e-06	0.000117366	8.42468e-05	Ccl24/Cd34/Ptgis/Plk2/Cma1/Anxa1/Mdk/F3/Anxa3/Srpx2/Angpt2/Pdgfd/Ptgs2/Egr1/Uts2r/Thbs1/Rhoj/Cx3cr1	18
GO:0060536	BP	GO:0060536	cartilage morphogenesis	7/564	27/23210	2.80528e-06	0.000118469	8.50385e-05	Matn4/Matn3/Coch/Matn2/Col14a1/Vit/Col12a1	7
GO:0019955	MF	GO:0019955	cytokine binding	14/559	129/22710	3.71575e-06	0.000123402	0.000100253	Ltbp1/Il13ra1/Ifnar2/Csf1r/Comp/Thbs1/Nbl1/Ackr3/Ackr2/Cd109/Ccr2/Cx3cr1/Nrros/Lepr	14
GO:0001530	MF	GO:0001530	lipopolysaccharide binding	7/559	28/22710	3.98339e-06	0.000125676	0.000102101	Lbp/Trem2/Tlr2/P2rx7/Spon2/Cd14/Ptafr	7
GO:0051961	BP	GO:0051961	negative regulation of nervous system development	25/564	361/23210	3.09226e-06	0.000129345	9.28454e-05	Ptbp1/Chrd/Id3/Id2/Ntn1/Plk2/Bmp4/Dab2/Dpysl3/Col3a1/Sema4c/Itm2c/Epha4/Vim/Tlr2/Ephb2/Sema3a/Ptn/Lpar1/Sema3d/Epha3/Sema3b/Sema3e/Nlgn1/Fat3	25
GO:0150076	BP	GO:0150076	neuroinflammatory response	10/564	65/23210	3.57207e-06	0.000148005	0.00010624	Smo/Trem2/Il33/Tlr2/Tyrobp/Nupr1/Ptgs2/C1qa/Tlr8/Cx3cr1	10
GO:0048659	BP	GO:0048659	smooth muscle cell proliferation	16/564	168/23210	3.66304e-06	0.000150356	0.000107927	Ccn4/Cyba/Vipr2/Itga2/Id2/Bmp4/Apod/Fgfr2/Hpgd/Mmp2/Pdgfd/Ptgs2/Ccn3/Egr1/Thbs1/Ptafr	16
GO:0050708	BP	GO:0050708	regulation of protein secretion	30/564	490/23210	4.05697e-06	0.000164984	0.000118427	Rab34/Ccn4/Fbln1/Ptbp1/Cd34/Ahi1/Sybu/Clec4n/Trem2/Csf1r/Anxa1/Ankrd1/Il33/Fn1/Pam/Mdk/Anxa5/Tlr2/P2rx7/Clec5a/Exph5/Ccn3/Cd84/Tlr8/Nlrp10/Gja1/Cd14/Ezr/Lepr/Hmgn3	30
GO:0030595	BP	GO:0030595	leukocyte chemotaxis	18/564	211/23210	4.43454e-06	0.000178683	0.000128261	Il16/Ccl24/Rarres2/Lbp/Thbs4/Nckap1l/Anxa1/Mdk/Pf4/Ptn/Ptpro/Ccn3/Thbs1/Nbl1/Ccr2/Cx3cr1/Fcer1g/Fcgr3	18
GO:0050803	BP	GO:0050803	regulation of synapse structure or activity	21/564	276/23210	4.4802e-06	0.000178882	0.000128404	Sparc/Ntn1/Sybu/Thbs2/Cdh2/Epha4/Slc7a11/Tlr2/Ptprd/Ephb2/Ptn/Ptpro/Srpx2/Tpbg/Dgkb/Magi2/Lrtm1/Flrt3/Ntrk2/Nlgn1/Tuba1a	21
GO:0001655	BP	GO:0001655	urogenital system development	24/564	346/23210	4.72627e-06	0.000185794	0.000133365	Serpinf1/Smo/Id3/Sulf1/Ahi1/Id2/Bmp4/Anxa1/Pcsk5/Maged1/Epha4/Tnc/Ephb2/Ptpro/Fgfr2/Angpt2/Mmp2/Pdgfd/Pkd2/Hoxa13/Hoxa11/Egr1/Fat4/Dact2	24
GO:0048678	BP	GO:0048678	response to axon injury	10/564	67/23210	4.73791e-06	0.000185794	0.000133365	Matn4/Matn2/Dpysl3/Epha4/Tnc/P2rx4/Ptn/Tyrobp/Mmp2/Flrt3	10
GO:0032755	BP	GO:0032755	positive regulation of interleukin-6 production	12/564	99/23210	5.10339e-06	0.000198355	0.000142382	Cyba/Lbp/Il33/Tlr2/P2rx7/Tyrobp/Spon2/Tlr8/Nlrp10/Rab7b/Ptafr/Fcer1g	12
GO:0050922	BP	GO:0050922	negative regulation of chemotaxis	9/564	54/23210	5.56526e-06	0.000214409	0.000153905	Sema4c/Sema3a/Angpt2/Ccn3/Thbs1/Sema3d/Nbl1/Sema3b/Sema3e	9
GO:0042533	BP	GO:0042533	tumor necrosis factor biosynthetic process	7/564	30/23210	6.03685e-06	0.000226614	0.000162666	Lbp/Tlr2/Tyrobp/Thbs1/Ccr2/Cx3cr1/Fcgr3	7
GO:0042534	BP	GO:0042534	regulation of tumor necrosis factor biosynthetic process	7/564	30/23210	6.03685e-06	0.000226614	0.000162666	Lbp/Tlr2/Tyrobp/Thbs1/Ccr2/Cx3cr1/Fcgr3	7
GO:0050654	BP	GO:0050654	chondroitin sulfate proteoglycan metabolic process	7/564	30/23210	6.03685e-06	0.000226614	0.000162666	Dcn/Ugdh/Bgn/Chpf/Dsel/Spock3/Spock2	7
GO:0007015	BP	GO:0007015	actin filament organization	26/564	400/23210	6.20677e-06	0.000229119	0.000164465	Coro1c/Ccl24/Pls3/Mical1/Ccn2/Nckap1l/Lima1/Dpysl3/Tnnt2/Myoc/Gsn/Tlr2/Arpc1b/Cgnl1/Pstpip1/Asap3/Rgs4/Lpar1/Plekhh2/S100a10/Rhoj/Ezr/Capg/Marcks/Fat1/Tmsb10	26
GO:0045807	BP	GO:0045807	positive regulation of endocytosis	16/564	175/23210	6.20792e-06	0.000229119	0.000164465	Cyba/Itga2/Lbp/Ahi1/Sfrp4/Dab2/Nckap1l/Trem2/Anxa2/Magi2/Ntf3/Cd14/Rab31/Fcer1g/Fcgr3/Nlgn1	16
GO:0045665	BP	GO:0045665	negative regulation of neuron differentiation	20/564	260/23210	6.40098e-06	0.000234276	0.000168166	Ptbp1/Id3/Id2/Ntn1/Plk2/Dab2/Dpysl3/Sema4c/Itm2c/Epha4/Vim/Ephb2/Sema3a/Lpar1/Sema3d/Epha3/Sema3b/Sema3e/Nlgn1/Fat3	20
GO:0070372	BP	GO:0070372	regulation of ERK1 and ERK2 cascade	22/564	306/23210	6.64373e-06	0.000241151	0.000173101	Ccl24/Fbln1/Ros1/Dusp6/Ccn2/Bmp4/Dab2/Trem2/Csf1r/Fn1/Tlr2/Ephb2/Gpnmb/Fgfr2/Pdgfd/Cavin3/Dusp26/Tbc1d10c/Pla2g5/Ackr3/Camk2n1/Ezr	22
GO:0042277	MF	GO:0042277	peptide binding	22/559	306/22710	8.09706e-06	0.000243297	0.000197658	Crip1/Kdelr3/Vipr2/Itga2/Lbp/Cma1/Trem2/Pcsk5/Msr1/Itm2c/Anxa5/Tlr2/Ephb2/Ppib/Pth1r/Dpp4/Inhba/Npy4r/Ptges/Cd14/Lepr/Mrgprb1	22
GO:0007162	BP	GO:0007162	negative regulation of cell adhesion	21/564	284/23210	6.97567e-06	0.000251124	0.00018026	Loxl3/Mmp14/Col1a1/Coro1c/Fbln1/Vsir/Bmp4/Apod/Cd86/Anxa1/Myoc/Mdk/Tnc/Gpnmb/Cd9/Angpt2/Mmp2/Thbs1/Dact2/Btla/Sema3e	21
GO:1905517	BP	GO:1905517	macrophage migration	9/564	56/23210	7.59366e-06	0.000266135	0.000191035	Mmp14/Rarres2/Trem2/Mdk/P2rx4/Cd9/Thbs1/Ccr2/Cx3cr1	9
GO:0001958	BP	GO:0001958	endochondral ossification	7/564	31/23210	7.63501e-06	0.000266135	0.000191035	Mmp14/Col1a1/Bmp4/Col2a1/Scx/Tmem119/Col13a1	7
GO:0032967	BP	GO:0032967	positive regulation of collagen biosynthetic process	7/564	31/23210	7.63501e-06	0.000266135	0.000191035	Ltbp1/Itga2/Ccn2/Bmp4/Vim/Scx/Mkx	7
GO:0036075	BP	GO:0036075	replacement ossification	7/564	31/23210	7.63501e-06	0.000266135	0.000191035	Mmp14/Col1a1/Bmp4/Col2a1/Scx/Tmem119/Col13a1	7
GO:0042535	BP	GO:0042535	positive regulation of tumor necrosis factor biosynthetic process	6/564	21/23210	7.97151e-06	0.000275377	0.000197669	Lbp/Tlr2/Tyrobp/Thbs1/Ccr2/Fcgr3	6
GO:0042089	BP	GO:0042089	cytokine biosynthetic process	13/564	121/23210	8.02555e-06	0.000275377	0.000197669	Prg4/Lbp/Cma1/Pcsk5/Tlr2/Tyrobp/Egr1/Thbs1/Tlr8/Ccr2/Cx3cr1/Ptafr/Fcgr3	13
GO:1903034	BP	GO:1903034	regulation of response to wounding	16/564	179/23210	8.28609e-06	0.000282112	0.000202504	Ccn4/Cd34/Serping1/Anxa1/Epha4/Tfpi/Mdk/Anxa5/Ptn/Cd9/Anxa2/Thbs1/Cd109/Gja1/Fcer1g/Hopx	16
GO:0050678	BP	GO:0050678	regulation of epithelial cell proliferation	24/564	358/23210	8.40562e-06	0.000283981	0.000203845	Serpinf1/Smo/Ccl24/Cyba/Sulf1/Sparc/Thbs4/Bmp4/Dab2/Has2/Maged1/Egfl7/Mdk/F3/Ptn/Nupr1/Fgfr2/Tnmd/Bmp5/Thbs1/Cd109/Gja1/Gas1/Ccnd1	24
GO:0032612	BP	GO:0032612	interleukin-1 production	12/564	104/23210	8.55007e-06	0.000286656	0.000205765	Cma1/Trem2/Anxa1/Casp8/Tlr2/P2rx7/Tyrobp/Egr1/Tlr8/Nlrp10/Cx3cr1/Tnfaip8	12
GO:0050807	BP	GO:0050807	regulation of synapse organization	20/564	266/23210	8.98386e-06	0.000298918	0.000214567	Sparc/Ntn1/Thbs2/Cdh2/Epha4/Slc7a11/Tlr2/Ptprd/Ephb2/Ptn/Ptpro/Srpx2/Tpbg/Dgkb/Magi2/Lrtm1/Flrt3/Ntrk2/Nlgn1/Tuba1a	20
GO:1903035	BP	GO:1903035	negative regulation of response to wounding	11/564	88/23210	9.3359e-06	0.000308295	0.000221298	Cd34/Serping1/Epha4/Tfpi/Mdk/Anxa5/Cd9/Anxa2/Thbs1/Cd109/Gja1	11
GO:0007411	BP	GO:0007411	axon guidance	19/564	245/23210	9.66689e-06	0.000314765	0.000225942	Smo/Ntn1/Emb/Matn2/Boc/Csf1r/Sema4c/Epha4/Ephb2/Sema3a/Ptpro/Sema3d/Lrtm1/Ntf3/Flrt3/Epha3/Gas1/Sema3b/Sema3e	19
GO:0050768	BP	GO:0050768	negative regulation of neurogenesis	23/564	337/23210	9.67515e-06	0.000314765	0.000225942	Ptbp1/Id3/Id2/Ntn1/Plk2/Bmp4/Dab2/Dpysl3/Col3a1/Sema4c/Itm2c/Epha4/Vim/Ephb2/Sema3a/Ptn/Lpar1/Sema3d/Epha3/Sema3b/Sema3e/Nlgn1/Fat3	23
GO:0050680	BP	GO:0050680	negative regulation of epithelial cell proliferation	14/564	142/23210	9.89451e-06	0.000319534	0.000229366	Serpinf1/Sulf1/Sparc/Bmp4/Dab2/Maged1/Ptn/Nupr1/Fgfr2/Tnmd/Thbs1/Cd109/Gja1/Gas1	14
GO:0046394	BP	GO:0046394	carboxylic acid biosynthetic process	24/564	362/23210	1.01182e-05	0.000324374	0.00023284	Has1/Fads1/Ptgis/Galk1/Pfkp/Has2/Anxa1/Fads2/Aldh18a1/Hacd4/Gale/Ugdh/P2rx7/Asns/Hpgds/Bcat1/Nupr1/Ptgs2/Dse/Pla2g5/Rbp1/Ptges/Pla2g4a/Alox5ap	24
GO:0097485	BP	GO:0097485	neuron projection guidance	19/564	246/23210	1.02439e-05	0.000326023	0.000234024	Smo/Ntn1/Emb/Matn2/Boc/Csf1r/Sema4c/Epha4/Ephb2/Sema3a/Ptpro/Sema3d/Lrtm1/Ntf3/Flrt3/Epha3/Gas1/Sema3b/Sema3e	19
GO:0016053	BP	GO:0016053	organic acid biosynthetic process	24/564	363/23210	1.05931e-05	0.000334713	0.000240261	Has1/Fads1/Ptgis/Galk1/Pfkp/Has2/Anxa1/Fads2/Aldh18a1/Hacd4/Gale/Ugdh/P2rx7/Asns/Hpgds/Bcat1/Nupr1/Ptgs2/Dse/Pla2g5/Rbp1/Ptges/Pla2g4a/Alox5ap	24
GO:0001935	BP	GO:0001935	endothelial cell proliferation	14/564	143/23210	1.07281e-05	0.000336556	0.000241584	Ccl24/Cyba/Cd34/Sulf1/Sparc/Thbs4/Bmp4/Egfl7/Mdk/F3/Tnmd/Loxl2/Thbs1/Gja1	14
GO:0010632	BP	GO:0010632	regulation of epithelial cell migration	18/564	225/23210	1.08073e-05	0.000336637	0.000241642	Serpinf1/Coro1c/Itga2/Sparc/Dcn/Plk2/Bmp4/Has2/Anxa1/Sema3a/P2rx4/Anxa3/Srpx2/Angpt2/Ptgs2/Meox2/Thbs1/Rhoj	18
GO:0048660	BP	GO:0048660	regulation of smooth muscle cell proliferation	15/564	163/23210	1.11317e-05	0.000344299	0.000247142	Ccn4/Cyba/Vipr2/Itga2/Id2/Bmp4/Apod/Fgfr2/Hpgd/Mmp2/Pdgfd/Ptgs2/Egr1/Thbs1/Ptafr	15
GO:0032965	BP	GO:0032965	regulation of collagen biosynthetic process	8/564	45/23210	1.12932e-05	0.000346853	0.000248975	Ltbp1/Itga2/Ccn2/Cygb/Bmp4/Vim/Scx/Mkx	8
GO:0042107	BP	GO:0042107	cytokine metabolic process	13/564	125/23210	1.14651e-05	0.000349684	0.000251008	Prg4/Lbp/Cma1/Pcsk5/Tlr2/Tyrobp/Egr1/Thbs1/Tlr8/Ccr2/Cx3cr1/Ptafr/Fcgr3	13
GO:0060395	BP	GO:0060395	SMAD protein signal transduction	11/564	90/23210	1.16167e-05	0.000350544	0.000251625	Bmp4/Gdf10/Dab2/Vim/Bmp3/Bmp5/Inha/Ccn3/Magi2/Inhba/Cilp	11
GO:0001755	BP	GO:0001755	neural crest cell migration	9/564	59/23210	1.18065e-05	0.000350544	0.000251625	Smo/Coro1c/Bmp4/Sema4c/Fn1/Sema3a/Sema3d/Sema3b/Sema3e	9
GO:0090287	BP	GO:0090287	regulation of cellular response to growth factor stimulus	20/564	271/23210	1.18171e-05	0.000350544	0.000251625	Ltbp1/Chrd/Sulf1/Dcn/Vsir/Sfrp4/Bmp4/Dab2/Fstl1/Bambi/Lox/Tnmd/Chrdl1/Hoxa13/Thbs1/Nbl1/Adamts3/Cd109/Myof/Nrros	20
GO:0031345	BP	GO:0031345	negative regulation of cell projection organization	17/564	205/23210	1.18207e-05	0.000350544	0.000251625	Ntn1/Plk2/Dab2/Dpysl3/Sema4c/Itm2c/Epha4/Vim/Ephb2/Sema3a/Lpar1/Sema3d/Epha3/Sema3b/Sema3e/Nlgn1/Fat3	17
GO:0071709	BP	GO:0071709	membrane assembly	7/564	33/23210	1.18923e-05	0.000350544	0.000251625	Cdh2/Ptprd/Ephb2/Anxa2/Magi2/S100a10/Nlgn1	7
GO:0050878	BP	GO:0050878	regulation of body fluid levels	23/564	342/23210	1.22708e-05	0.000359288	0.000257901	Fbln1/Cyba/Entpd2/Cd34/Anxa8/Serping1/Tfpi/Anxa5/Slc7a11/F3/Ephb2/Pf4/Ptpro/Cd9/Sytl2/Comp/Anxa2/F13a1/Uts2r/Thbs1/Gja1/Fcer1g/Ccnd1	23
GO:0045766	BP	GO:0045766	positive regulation of angiogenesis	16/564	185/23210	1.25727e-05	0.000363601	0.000260997	Ccl24/Cd34/Ptgis/Plk2/Cma1/Anxa1/Mdk/F3/Anxa3/Srpx2/Angpt2/Ptgs2/Uts2r/Thbs1/Rhoj/Cx3cr1	16
GO:0031099	BP	GO:0031099	regeneration	14/564	145/23210	1.25836e-05	0.000363601	0.000260997	Matn2/Anxa1/Epha4/Mdk/Tnc/Ptn/Cd9/Mmp2/Igsf10/Ccn3/Mustn1/Gja1/Hopx/Ccnd1	14
GO:0010769	BP	GO:0010769	regulation of cell morphogenesis involved in differentiation	23/564	343/23210	1.286e-05	0.000369157	0.000264985	Coro1c/Fbln1/Ntn1/Dab2/Has2/Chodl/Cdh2/Sema4c/Fn1/Epha4/Myoc/Vim/Mdk/Ptprd/Ephb2/Sema3a/Sema3d/S100a10/Ust/Ntrk2/Sema3b/Sema3e/Nlgn1	23
GO:0032956	BP	GO:0032956	regulation of actin cytoskeleton organization	23/564	344/23210	1.34746e-05	0.000381938	0.00027416	Ccl24/Ccn2/Nckap1l/Lima1/Csf1r/Pam/Myoc/Gsn/Mdk/Tlr2/Arhgef19/Arpc1b/Asap3/Rgs4/Lpar1/Plekhh2/S100a10/Rhoj/Ntf3/Epha3/Capg/Sema3e/Tmsb10	23
GO:0032970	BP	GO:0032970	regulation of actin filament-based process	25/564	393/23210	1.34791e-05	0.000381938	0.00027416	Cnn2/Ccl24/Ccn2/Nckap1l/Lima1/Csf1r/Pam/Tnnt2/Myoc/Gsn/Mdk/Tlr2/Arhgef19/Arpc1b/Asap3/Rgs4/Lpar1/Plekhh2/S100a10/Rhoj/Ntf3/Epha3/Capg/Sema3e/Tmsb10	25
GO:0007409	BP	GO:0007409	axonogenesis	28/564	470/23210	1.40077e-05	0.000394372	0.000283085	Smo/Ntn1/Emb/Matn2/Boc/Chodl/Cdh2/Csf1r/Sema4c/Fn1/Epha4/Vim/Ephb2/Sema3a/Ptpro/Fgfr2/Cdh11/Nrn1/Sema3d/Lrtm1/Ust/Ntf3/Flrt3/Epha3/Gas1/Ntrk2/Sema3b/Sema3e	28
GO:0014909	BP	GO:0014909	smooth muscle cell migration	11/564	92/23210	1.43668e-05	0.000401904	0.000288492	Smo/Ccn4/Itga2/Has2/Pcsk5/Mdk/F3/Pdgfd/Ccn3/Egr1/Lpar1	11
GO:1903532	BP	GO:1903532	positive regulation of secretion by cell	28/564	472/23210	1.5133e-05	0.00042066	0.000301955	Rab34/Ptbp1/Cd34/Sdc1/Cacna1g/Dab2/Sybu/Clec4n/Trem2/Csf1r/Ankrd1/Il33/Mdk/Tlr2/P2rx7/Clec5a/Nucb2/Exph5/Cd84/Tlr8/Nlrp10/Gja1/Cd14/Ezr/Ptafr/Lepr/Fcer1g/Nlgn1	28
GO:0006690	BP	GO:0006690	icosanoid metabolic process	12/564	110/23210	1.52492e-05	0.000421223	0.000302359	Fads1/Ptgis/Anxa1/Tlr2/Hpgds/Hpgd/Ptgs2/Pla2g5/Ptges/Cyp2f2/Pla2g4a/Alox5ap	12
GO:0030021	MF	GO:0030021	extracellular matrix structural constituent conferring compression resistance	5/559	14/22710	1.47818e-05	0.000423968	0.000344436	Dcn/Ogn/Bgn/Prelp/Spock2	5
GO:0070371	BP	GO:0070371	ERK1 and ERK2 cascade	22/564	323/23210	1.55247e-05	0.000425752	0.00030561	Ccl24/Fbln1/Ros1/Dusp6/Ccn2/Bmp4/Dab2/Trem2/Csf1r/Fn1/Tlr2/Ephb2/Gpnmb/Fgfr2/Pdgfd/Cavin3/Dusp26/Tbc1d10c/Pla2g5/Ackr3/Camk2n1/Ezr	22
GO:0010812	BP	GO:0010812	negative regulation of cell-substrate adhesion	9/564	61/23210	1.5607e-05	0.000425752	0.00030561	Mmp14/Col1a1/Coro1c/Fbln1/Apod/Myoc/Angpt2/Thbs1/Sema3e	9
GO:0042116	BP	GO:0042116	macrophage activation	11/564	93/23210	1.5942e-05	0.000432205	0.000310242	Lbp/Trem2/Il33/Tlr2/Tyrobp/C1qa/Cd84/Thbs1/Tlr8/Pla2g5/Cx3cr1	11
GO:0021782	BP	GO:0021782	glial cell development	12/564	111/23210	1.67263e-05	0.000450686	0.000323508	Smo/Id2/Trem2/Myoc/Vim/Mdk/Tlr2/Mxra8/C1qa/Adam22/Nrros/Ntrk2	12
GO:0030278	BP	GO:0030278	regulation of ossification	18/564	233/23210	1.73717e-05	0.000465223	0.000333943	Ccn4/Chrd/Id3/Id2/Bmp4/Gdf10/Mdk/Rassf2/P2rx7/Ptn/Mgp/Comp/Enpp1/Tph1/Omd/Gja1/Cthrc1/Tmem119	18
GO:0050714	BP	GO:0050714	positive regulation of protein secretion	21/564	302/23210	1.77222e-05	0.000471732	0.000338615	Rab34/Ptbp1/Cd34/Sybu/Clec4n/Trem2/Csf1r/Ankrd1/Il33/Mdk/Tlr2/P2rx7/Clec5a/Exph5/Cd84/Tlr8/Nlrp10/Gja1/Cd14/Ezr/Lepr	21
GO:0018149	BP	GO:0018149	peptide cross-linking	9/564	62/23210	1.78684e-05	0.000472759	0.000339352	Dcn/Anxa1/Col3a1/Fn1/Bgn/F13a1/Thbs1/Spock3/Spock2	9
GO:0033002	BP	GO:0033002	muscle cell proliferation	18/564	234/23210	1.84034e-05	0.000483997	0.000347419	Ccn4/Cyba/Vipr2/Itga2/Id2/Bmp4/Apod/Fgfr2/Hpgd/Mmp2/Pdgfd/Ptgs2/Ccn3/Kcnk2/Egr1/Thbs1/Gja1/Ptafr	18
GO:0008360	BP	GO:0008360	regulation of cell shape	14/564	150/23210	1.85161e-05	0.000484064	0.000347467	Ccl24/Coch/Hexb/Bambi/Csf1r/Anxa1/Fn1/Ptn/Gas2/Lpar1/Rhoj/Ezr/Syne3/Sema3e	14
GO:0050707	BP	GO:0050707	regulation of cytokine secretion	17/564	213/23210	1.9462e-05	0.000505781	0.000363056	Ccn4/Fbln1/Cd34/Clec4n/Csf1r/Anxa1/Il33/Fn1/Mdk/Tlr2/P2rx7/Clec5a/Cd84/Tlr8/Nlrp10/Cd14/Ezr	17
GO:0042246	BP	GO:0042246	tissue regeneration	9/564	63/23210	2.04025e-05	0.000527105	0.000378362	Anxa1/Mdk/Ptn/Cd9/Igsf10/Ccn3/Mustn1/Gja1/Hopx	9
GO:0002274	BP	GO:0002274	myeloid leukocyte activation	17/564	215/23210	2.1955e-05	0.000563898	0.000404773	Cd48/Lbp/Trem2/Il33/Tlr2/Anxa3/Tyrobp/C1qa/Cd84/Thbs1/Tlr8/Pla2g5/Ccr2/Cx3cr1/Ptafr/Fcer1g/Fcgr3	17
GO:0001837	BP	GO:0001837	epithelial to mesenchymal transition	13/564	133/23210	2.241e-05	0.000568928	0.000408383	Loxl3/Col1a1/Bmp4/Dab2/Has2/Bambi/Mdk/Wnt16/Fgfr2/Loxl2/Erg/Gja1/Epha3	13
GO:1901568	BP	GO:1901568	fatty acid derivative metabolic process	13/564	133/23210	2.241e-05	0.000568928	0.000408383	Fads1/Ptgis/Anxa1/Acsl5/Tlr2/Hpgds/Hpgd/Ptgs2/Pla2g5/Ptges/Cyp2f2/Pla2g4a/Alox5ap	13
GO:0030308	BP	GO:0030308	negative regulation of cell growth	16/564	194/23210	2.27162e-05	0.000572841	0.000411192	Ntn1/Dab2/Pi16/Sema4c/Sema3a/Cgref1/Ccn3/Enpp1/Rgs4/Sema3d/Inhba/Gja1/Gas1/Sema3b/Sema3e/Prdm11	16
GO:0001558	BP	GO:0001558	regulation of cell growth	26/564	431/23210	2.28249e-05	0.000572841	0.000411192	Mmp14/Ccn4/Cyba/Ros1/Ntn1/Dab2/Col14a1/Pi16/Kazald1/Sema4c/Fn1/Ccn5/Sema3a/Cgref1/Igfbp7/Ccn3/Enpp1/Rgs4/Uts2r/Sema3d/Inhba/Gja1/Gas1/Sema3b/Sema3e/Prdm11	26
GO:0016485	BP	GO:0016485	protein processing	18/564	239/23210	2.44285e-05	0.000609601	0.000437579	Mmp14/Vsir/Nkd2/Serping1/Pcsk5/Casp8/Gsn/Cpxm1/F3/P2rx7/Cpxm2/Comp/Anxa2/Cpz/Ctss/Thbs1/Adamts3/Gas1	18
GO:0032330	BP	GO:0032330	regulation of chondrocyte differentiation	8/564	50/23210	2.52844e-05	0.000623872	0.000447823	Ccn4/Ccn2/Bmp4/Mdk/Anxa2/Loxl2/Hoxa11/Mustn1	8
GO:1900047	BP	GO:1900047	negative regulation of hemostasis	8/564	50/23210	2.52844e-05	0.000623872	0.000447823	Cd34/Serping1/Tfpi/Anxa5/Cd9/Comp/Anxa2/Thbs1	8
GO:0062013	BP	GO:0062013	positive regulation of small molecule metabolic process	14/564	155/23210	2.67865e-05	0.000657242	0.000471776	Dab2/Has2/Trem2/Anxa1/Acsl5/P2rx7/Nucb2/Nupr1/Ptgs2/Pth1r/Pid1/C1qtnf2/Pla2g4a/Ptafr	14
GO:0052547	BP	GO:0052547	regulation of peptidase activity	25/564	411/23210	2.84984e-05	0.000695362	0.000499139	Serpinf1/Timp1/Rcn3/Mical1/Ccn2/Vsir/Dapk1/Anxa8/Serping1/Pi16/Itih5/Casp8/Epha4/Gsn/Tfpi/F3/Ptgs2/Antxr1/Itih2/Dap/Thbs1/Cd109/Spock3/Pi15/Serpinh1	25
GO:0002281	BP	GO:0002281	macrophage activation involved in immune response	5/564	16/23210	2.91181e-05	0.000698835	0.000501633	Lbp/Trem2/Il33/Tyrobp/Cx3cr1	5
GO:0060100	BP	GO:0060100	positive regulation of phagocytosis, engulfment	5/564	16/23210	2.91181e-05	0.000698835	0.000501633	Itga2/Lbp/Nckap1l/Trem2/Rab31	5
GO:1905155	BP	GO:1905155	positive regulation of membrane invagination	5/564	16/23210	2.91181e-05	0.000698835	0.000501633	Itga2/Lbp/Nckap1l/Trem2/Rab31	5
GO:1905523	BP	GO:1905523	positive regulation of macrophage migration	6/564	26/23210	3.04991e-05	0.000728	0.000522568	Mmp14/Rarres2/Trem2/Mdk/P2rx4/Thbs1	6
GO:0010594	BP	GO:0010594	regulation of endothelial cell migration	14/564	157/23210	3.09107e-05	0.000733836	0.000526757	Serpinf1/Sparc/Dcn/Plk2/Bmp4/Anxa1/P2rx4/Anxa3/Srpx2/Angpt2/Ptgs2/Meox2/Thbs1/Rhoj	14
GO:0071674	BP	GO:0071674	mononuclear cell migration	10/564	83/23210	3.28334e-05	0.000775291	0.000556513	Ccl24/Rarres2/Anxa1/Mdk/Ptpro/Pdgfd/Ccn3/Thbs1/Nbl1/Ccr2	10
GO:1901570	BP	GO:1901570	fatty acid derivative biosynthetic process	8/564	52/23210	3.39632e-05	0.000797682	0.000572586	Ptgis/Anxa1/Acsl5/Hpgds/Ptgs2/Pla2g5/Pla2g4a/Alox5ap	8
GO:0010038	BP	GO:0010038	response to metal ion	19/564	269/23210	3.56017e-05	0.000831717	0.000597017	Crip1/Id2/Cacna1g/Fn1/Tnnt2/Gsn/Cybrd1/Anxa5/P2rx7/P2rx4/Chp2/Adcy7/Loxl2/Pkd2/Thbs1/Apobec1/Pla2g4a/Alox5ap/Nlgn1	19
GO:0090049	BP	GO:0090049	regulation of cell migration involved in sprouting angiogenesis	7/564	39/23210	3.77405e-05	0.000877018	0.000629534	Plk2/Anxa1/Srpx2/Ptgs2/Meox2/Thbs1/Rhoj	7
GO:0030850	BP	GO:0030850	prostate gland development	8/564	53/23210	3.91587e-05	0.000900444	0.00064635	Serpinf1/Sulf1/Bmp4/Anxa1/Tnc/Fgfr2/Mmp2/Hoxa13	8
GO:0061900	BP	GO:0061900	glial cell activation	8/564	53/23210	3.91587e-05	0.000900444	0.00064635	Smo/Trem2/Il33/Tlr2/Tyrobp/C1qa/Tlr8/Cx3cr1	8
GO:0035988	BP	GO:0035988	chondrocyte proliferation	5/564	17/23210	4.04277e-05	0.000911014	0.000653937	Mmp14/Ccn2/Comp/Ccn3/Mustn1	5
GO:0002275	BP	GO:0002275	myeloid cell activation involved in immune response	10/564	85/23210	4.0448e-05	0.000911014	0.000653937	Lbp/Trem2/Il33/Anxa3/Tyrobp/Cd84/Ccr2/Cx3cr1/Ptafr/Fcer1g	10
GO:0014032	BP	GO:0014032	neural crest cell development	10/564	85/23210	4.0448e-05	0.000911014	0.000653937	Smo/Coro1c/Bmp4/Cyp26a1/Sema4c/Fn1/Sema3a/Sema3d/Sema3b/Sema3e	10
GO:0014910	BP	GO:0014910	regulation of smooth muscle cell migration	10/564	85/23210	4.0448e-05	0.000911014	0.000653937	Smo/Ccn4/Itga2/Has2/Pcsk5/Mdk/F3/Pdgfd/Egr1/Lpar1	10
GO:0061041	BP	GO:0061041	regulation of wound healing	13/564	141/23210	4.15984e-05	0.000925798	0.000664549	Ccn4/Cd34/Serping1/Anxa1/Tfpi/Anxa5/Cd9/Anxa2/Thbs1/Cd109/Gja1/Fcer1g/Hopx	13
GO:0002683	BP	GO:0002683	negative regulation of immune system process	27/564	473/23210	4.17247e-05	0.000925798	0.000664549	Loxl3/Vsir/Id2/Bmp4/Apod/Cd86/Serping1/Anxa1/Il33/Col3a1/Mdk/Pf4/Tmem176b/Gpnmb/Tyrobp/C1qc/Ccn3/Cd84/Thbs1/Tbc1d10c/Nbl1/Ccr2/Btla/Ezr/Rab7b/Fcer1g/H4c4	27
GO:0042692	BP	GO:0042692	muscle cell differentiation	24/564	395/23210	4.17368e-05	0.000925798	0.000664549	Mmp14/Smo/Ccn4/Ptbp1/H3f3b/Bmp4/Col14a1/Pi16/Cdh2/Lox/Sema4c/Tnnt2/Cd9/Fgfr2/Comp/Ccn3/AW551984/Cdon/Rgs4/Cd53/Myof/Ntf3/Tmem119/Hopx	24
GO:0007044	BP	GO:0007044	cell-substrate junction assembly	10/564	86/23210	4.47892e-05	0.000959709	0.000688891	Mmp14/Coro1c/Itga2/Apod/Lama3/Fn1/Myoc/Col16a1/S100a10/Epha3	10
GO:0032611	BP	GO:0032611	interleukin-1 beta production	10/564	86/23210	4.47892e-05	0.000959709	0.000688891	Cma1/Trem2/Casp8/Tlr2/P2rx7/Tyrobp/Egr1/Tlr8/Cx3cr1/Tnfaip8	10
GO:0006692	BP	GO:0006692	prostanoid metabolic process	7/564	40/23210	4.47952e-05	0.000959709	0.000688891	Ptgis/Anxa1/Hpgds/Hpgd/Ptgs2/Ptges/Pla2g4a	7
GO:0006693	BP	GO:0006693	prostaglandin metabolic process	7/564	40/23210	4.47952e-05	0.000959709	0.000688891	Ptgis/Anxa1/Hpgds/Hpgd/Ptgs2/Ptges/Pla2g4a	7
GO:0030225	BP	GO:0030225	macrophage differentiation	7/564	40/23210	4.47952e-05	0.000959709	0.000688891	Id2/Bmp4/Casp8/Tlr2/Pf4/C1qc/Nrros	7
GO:0044091	BP	GO:0044091	membrane biogenesis	7/564	40/23210	4.47952e-05	0.000959709	0.000688891	Cdh2/Ptprd/Ephb2/Anxa2/Magi2/S100a10/Nlgn1	7
GO:0046456	BP	GO:0046456	icosanoid biosynthetic process	7/564	40/23210	4.47952e-05	0.000959709	0.000688891	Ptgis/Anxa1/Hpgds/Ptgs2/Pla2g5/Pla2g4a/Alox5ap	7
GO:0051604	BP	GO:0051604	protein maturation	20/564	300/23210	5.05899e-05	0.0010786	0.00077423	Mmp14/Vsir/Nkd2/Serping1/Pcsk5/Casp8/Gsn/Cpxm1/F3/P2rx7/Disp1/Cpxm2/Comp/Anxa2/Cpz/Ctss/Thbs1/Adamts3/Gas1/Serpinh1	20
GO:0032653	BP	GO:0032653	regulation of interleukin-10 production	8/564	55/23210	5.15523e-05	0.00109381	0.000785147	Cd83/Cd34/Vsir/Trem2/Tlr2/Tyrobp/Cd84/Fcer1g	8
GO:1905521	BP	GO:1905521	regulation of macrophage migration	7/564	41/23210	5.28952e-05	0.00111237	0.000798475	Mmp14/Rarres2/Trem2/Mdk/P2rx4/Cd9/Thbs1	7
GO:0030099	BP	GO:0030099	myeloid cell differentiation	24/564	401/23210	5.2934e-05	0.00111237	0.000798475	Ccn4/Id2/Sfxn1/Bmp4/Dab2/Nckap1l/Trem2/Lox/Csf1r/Casp8/Rassf2/Tlr2/Pf4/Clec5a/Tyrobp/Anxa2/C1qc/Inhba/Cd109/Rbp1/Nrros/Rab7b/Fcer1g/H4c4	24
GO:0061045	BP	GO:0061045	negative regulation of wound healing	9/564	71/23210	5.40533e-05	0.00113049	0.000811477	Cd34/Serping1/Tfpi/Anxa5/Cd9/Anxa2/Thbs1/Cd109/Gja1	9
GO:0030169	MF	GO:0030169	low-density lipoprotein particle binding	5/559	17/22710	4.29735e-05	0.00117897	0.000957808	Trem2/Msr1/Colec12/Thbs1/Stab1	5
GO:0001894	BP	GO:0001894	tissue homeostasis	17/564	232/23210	5.75447e-05	0.0011978	0.000859797	Smo/Cd34/Rcn3/Ccn2/Col14a1/Col2a1/Col11a2/Csf1r/Ctsk/P2rx7/Pth1r/Scx/Hoxa13/Ctss/Ccr2/Tmem119/Pla2g4a	17
GO:0070391	BP	GO:0070391	response to lipoteichoic acid	4/564	10/23210	6.44795e-05	0.00132955	0.000954367	Lbp/Trem2/Tlr2/Cd14	4
GO:0071223	BP	GO:0071223	cellular response to lipoteichoic acid	4/564	10/23210	6.44795e-05	0.00132955	0.000954367	Lbp/Trem2/Tlr2/Cd14	4
GO:0045499	MF	GO:0045499	chemorepellent activity	6/559	28/22710	5.1418e-05	0.00134962	0.00109644	Sema4c/Sema3a/Sema3d/Flrt3/Sema3b/Sema3e	6
GO:0033218	MF	GO:0033218	amide binding	23/559	371/22710	5.34713e-05	0.00134962	0.00109644	Crip1/Kdelr3/Vipr2/Itga2/Lbp/Cma1/Trem2/Pcsk5/Msr1/Itm2c/Anxa5/Tlr2/Ephb2/Ppib/Pth1r/Folr2/Dpp4/Inhba/Npy4r/Ptges/Cd14/Lepr/Mrgprb1	23
GO:0014031	BP	GO:0014031	mesenchymal cell development	10/564	90/23210	6.63574e-05	0.00135736	0.000974331	Smo/Coro1c/Bmp4/Cyp26a1/Sema4c/Fn1/Sema3a/Sema3d/Sema3b/Sema3e	10
GO:0045926	BP	GO:0045926	negative regulation of growth	18/564	258/23210	6.65463e-05	0.00135736	0.000974331	Ntn1/Bmp4/Dab2/Pi16/Sema4c/Sema3a/Cgref1/Ccn3/Enpp1/Kcnk2/Rgs4/Sema3d/Inhba/Gja1/Gas1/Sema3b/Sema3e/Prdm11	18
GO:1903706	BP	GO:1903706	regulation of hemopoiesis	24/564	407/23210	6.67555e-05	0.00135736	0.000974331	Loxl3/Mmp14/Cd83/Vsir/Id2/Bmp4/Nckap1l/Trem2/Lox/Csf1r/Anxa1/Casp8/Mdk/Rassf2/Pf4/Tmem176b/Ptn/Tyrobp/C1qc/Inhba/Rbp1/Ccr2/Rab7b/H4c4	24
GO:0002793	BP	GO:0002793	positive regulation of peptide secretion	21/564	331/23210	6.7578e-05	0.00136775	0.00098179	Rab34/Ptbp1/Cd34/Sybu/Clec4n/Trem2/Csf1r/Ankrd1/Il33/Mdk/Tlr2/P2rx7/Clec5a/Exph5/Cd84/Tlr8/Nlrp10/Gja1/Cd14/Ezr/Lepr	21
GO:0045121	CC	GO:0045121	membrane raft	23/572	364/23436	3.5243e-05	0.00140405	0.00125625	Smo/Coro1c/Cd48/Sulf1/Ptgis/Has2/Cdh2/Casp8/Tfpi/Tlr2/Anxa2/Ptgs2/Cavin3/S100a10/Tuba1c/Myof/Gja1/Cd14/Ezr/Gnai1/Fcer1g/Serpinh1/Tuba1a	23
GO:0098857	CC	GO:0098857	membrane microdomain	23/572	365/23436	3.67727e-05	0.00140405	0.00125625	Smo/Coro1c/Cd48/Sulf1/Ptgis/Has2/Cdh2/Casp8/Tfpi/Tlr2/Anxa2/Ptgs2/Cavin3/S100a10/Tuba1c/Myof/Gja1/Cd14/Ezr/Gnai1/Fcer1g/Serpinh1/Tuba1a	23
GO:0042035	BP	GO:0042035	regulation of cytokine biosynthetic process	11/564	109/23210	7.07801e-05	0.00142599	0.00102359	Prg4/Lbp/Tlr2/Tyrobp/Egr1/Thbs1/Tlr8/Ccr2/Cx3cr1/Ptafr/Fcgr3	11
GO:0051222	BP	GO:0051222	positive regulation of protein transport	25/564	435/23210	7.15171e-05	0.00143426	0.00102953	Smo/Rab34/Ptbp1/Cd34/Sybu/Clec4n/Trem2/Csf1r/Ankrd1/Il33/Mdk/Tlr2/P2rx7/Clec5a/Chp2/Zic1/Ptgs2/Exph5/Cd84/Tlr8/Nlrp10/Gja1/Cd14/Ezr/Lepr	25
GO:0032652	BP	GO:0032652	regulation of interleukin-1 production	10/564	91/23210	7.29536e-05	0.00144362	0.00103625	Trem2/Anxa1/Casp8/Tlr2/P2rx7/Tyrobp/Egr1/Tlr8/Nlrp10/Cx3cr1	10
GO:0048864	BP	GO:0048864	stem cell development	10/564	91/23210	7.29536e-05	0.00144362	0.00103625	Smo/Coro1c/Bmp4/Cyp26a1/Sema4c/Fn1/Sema3a/Sema3d/Sema3b/Sema3e	10
GO:0060099	BP	GO:0060099	regulation of phagocytosis, engulfment	5/564	19/23210	7.29701e-05	0.00144362	0.00103625	Itga2/Lbp/Nckap1l/Trem2/Rab31	5
GO:0001936	BP	GO:0001936	regulation of endothelial cell proliferation	12/564	129/23210	7.47705e-05	0.00147261	0.00105706	Ccl24/Cyba/Sulf1/Sparc/Thbs4/Bmp4/Egfl7/Mdk/F3/Tnmd/Thbs1/Gja1	12
GO:0042108	BP	GO:0042108	positive regulation of cytokine biosynthetic process	9/564	74/23210	7.52136e-05	0.00147472	0.00105858	Lbp/Tlr2/Tyrobp/Egr1/Thbs1/Tlr8/Ccr2/Ptafr/Fcgr3	9
GO:0043409	BP	GO:0043409	negative regulation of MAPK cascade	14/564	171/23210	7.88766e-05	0.00153967	0.0011052	Fbln1/Dusp6/Sfrp4/Bmp4/Dok2/Dab2/Ephb2/P2rx7/Dusp26/Tbc1d10c/Camk2n1/Ezr/Sh3rf2/Dok1	14
GO:0014033	BP	GO:0014033	neural crest cell differentiation	10/564	92/23210	8.00983e-05	0.0015566	0.00111735	Smo/Coro1c/Bmp4/Cyp26a1/Sema4c/Fn1/Sema3a/Sema3d/Sema3b/Sema3e	10
GO:0002573	BP	GO:0002573	myeloid leukocyte differentiation	16/564	216/23210	8.3026e-05	0.00160079	0.00114907	Ccn4/Id2/Bmp4/Trem2/Csf1r/Casp8/Rassf2/Tlr2/Pf4/Tyrobp/Anxa2/C1qc/Cd109/Rbp1/Nrros/Fcer1g	16
GO:0010001	BP	GO:0010001	glial cell differentiation	17/564	239/23210	8.31011e-05	0.00160079	0.00114907	Smo/Id2/Bmp4/Trem2/Cdh2/Epha4/Myoc/Vim/Mdk/Tlr2/Mxra8/Ptn/C1qa/Adam22/Ntf3/Nrros/Ntrk2	17
GO:0050919	BP	GO:0050919	negative chemotaxis	7/564	44/23210	8.46593e-05	0.00162368	0.0011655	Ntn1/Sema4c/Sema3a/Sema3d/Lrtm1/Sema3b/Sema3e	7
GO:0005912	CC	GO:0005912	adherens junction	20/572	297/23436	4.67859e-05	0.00163751	0.00146514	Cyba/Itga2/Cyth3/Ahi1/Pdlim2/Lima1/Cdh2/Lama3/Epha4/Fam129b/Gsn/Frmd4b/Cdh11/Itgbl1/Wtip/Asap3/Gja1/Flrt3/Ezr/Hmcn1	20
GO:0008347	BP	GO:0008347	glial cell migration	8/564	59/23210	8.62351e-05	0.00163959	0.00117692	Hexb/Matn2/Trem2/Fn1/Epha4/Vim/P2rx4/Ccr2	8
GO:0032613	BP	GO:0032613	interleukin-10 production	8/564	59/23210	8.62351e-05	0.00163959	0.00117692	Cd83/Cd34/Vsir/Trem2/Tlr2/Tyrobp/Cd84/Fcer1g	8
GO:1905153	BP	GO:1905153	regulation of membrane invagination	5/564	20/23210	9.53558e-05	0.00180518	0.00129578	Itga2/Lbp/Nckap1l/Trem2/Rab31	5
GO:0001774	BP	GO:0001774	microglial cell activation	7/564	45/23210	9.81742e-05	0.00183711	0.0013187	Trem2/Il33/Tlr2/Tyrobp/C1qa/Tlr8/Cx3cr1	7
GO:0002269	BP	GO:0002269	leukocyte activation involved in inflammatory response	7/564	45/23210	9.81742e-05	0.00183711	0.0013187	Trem2/Il33/Tlr2/Tyrobp/C1qa/Tlr8/Cx3cr1	7
GO:0090101	BP	GO:0090101	negative regulation of transmembrane receptor protein serine/threonine kinase signaling pathway	11/564	113/23210	9.82972e-05	0.00183711	0.0013187	Ltbp1/Chrd/Bambi/Chrdl1/Ccn3/Magi2/Nbl1/Cilp/Cd109/Dact2/Nrros	11
GO:0060346	BP	GO:0060346	bone trabecula formation	4/564	11/23210	9.93781e-05	0.00184164	0.00132195	Col1a1/Thbs3/Mmp2/Chad	4
GO:0097104	BP	GO:0097104	postsynaptic membrane assembly	4/564	11/23210	9.93781e-05	0.00184164	0.00132195	Cdh2/Ephb2/Magi2/Nlgn1	4
GO:0038191	MF	GO:0038191	neuropilin binding	5/559	19/22710	7.75248e-05	0.00188147	0.00152853	Sema4c/Sema3a/Sema3d/Sema3b/Sema3e	5
GO:0051965	BP	GO:0051965	positive regulation of synapse assembly	9/564	77/23210	0.000102938	0.0018996	0.00136355	Thbs2/Ptprd/Ephb2/Srpx2/Tpbg/Lrtm1/Flrt3/Ntrk2/Nlgn1	9
GO:0098589	CC	GO:0098589	membrane region	23/572	377/23436	6.03784e-05	0.00195069	0.00174535	Smo/Coro1c/Cd48/Sulf1/Ptgis/Has2/Cdh2/Casp8/Tfpi/Tlr2/Anxa2/Ptgs2/Cavin3/S100a10/Tuba1c/Myof/Gja1/Cd14/Ezr/Gnai1/Fcer1g/Serpinh1/Tuba1a	23
GO:0050663	BP	GO:0050663	cytokine secretion	17/564	244/23210	0.000107016	0.00196659	0.00141164	Ccn4/Fbln1/Cd34/Clec4n/Csf1r/Anxa1/Il33/Fn1/Mdk/Tlr2/P2rx7/Clec5a/Cd84/Tlr8/Nlrp10/Cd14/Ezr	17
GO:0045600	BP	GO:0045600	positive regulation of fat cell differentiation	8/564	61/23210	0.000109758	0.00200858	0.00144178	Rarres2/Wif1/Id2/Ccdc3/Medag/Ptgs2/Metrnl/Tph1	8
GO:0030100	BP	GO:0030100	regulation of endocytosis	19/564	293/23210	0.000111506	0.0020321	0.00145867	Cnn2/Cyba/Itga2/Lbp/Ahi1/Sfrp4/Dab2/Nckap1l/Trem2/Tlr2/Anxa2/Magi2/Ntf3/Cd14/Epha3/Rab31/Fcer1g/Fcgr3/Nlgn1	19
GO:1900046	BP	GO:1900046	regulation of hemostasis	9/564	78/23210	0.000113896	0.00206706	0.00148376	Cd34/Serping1/Tfpi/Anxa5/Cd9/Comp/Anxa2/Thbs1/Fcer1g	9
GO:1902105	BP	GO:1902105	regulation of leukocyte differentiation	19/564	294/23210	0.000116577	0.00210702	0.00151245	Loxl3/Mmp14/Cd83/Vsir/Id2/Bmp4/Nckap1l/Trem2/Csf1r/Anxa1/Casp8/Mdk/Rassf2/Pf4/Tmem176b/Tyrobp/C1qc/Rbp1/Ccr2	19
GO:0001614	MF	GO:0001614	purinergic nucleotide receptor activity	5/559	20/22710	0.000101281	0.00220375	0.00179035	P2rx7/P2rx4/P2ry13/Gpr34/Ptafr	5
GO:0016502	MF	GO:0016502	nucleotide receptor activity	5/559	20/22710	0.000101281	0.00220375	0.00179035	P2rx7/P2rx4/P2ry13/Gpr34/Ptafr	5
GO:0070696	MF	GO:0070696	transmembrane receptor protein serine/threonine kinase binding	5/559	20/22710	0.000101281	0.00220375	0.00179035	Bmp4/Bmp3/Bmp5/Magi2/Inhba	5
GO:0090050	BP	GO:0090050	positive regulation of cell migration involved in sprouting angiogenesis	5/564	21/23210	0.000122663	0.00220794	0.00158489	Plk2/Anxa1/Srpx2/Ptgs2/Rhoj	5
GO:0002040	BP	GO:0002040	sprouting angiogenesis	11/564	116/23210	0.000124506	0.00222954	0.00160039	Plk2/Bmp4/Anxa1/Srpx2/Ptgs2/Loxl2/Meox2/Thbs1/Esm1/Rhoj/Sema3e	11
GO:0007517	BP	GO:0007517	muscle organ development	24/564	424/23210	0.00012509	0.00222954	0.00160039	Smo/Ccn4/Id3/Btg2/Bmp4/Col14a1/Boc/Pi16/Lox/Ankrd1/Col3a1/Tnnt2/Col11a1/Nupr1/Disp1/Fgfr2/Scx/Meox2/Kcnk2/Cdon/Egr1/Rgs4/Gja1/Mkx	24
GO:0010595	BP	GO:0010595	positive regulation of endothelial cell migration	10/564	97/23210	0.000125386	0.00222954	0.00160039	Sparc/Plk2/Bmp4/Anxa1/P2rx4/Anxa3/Srpx2/Ptgs2/Thbs1/Rhoj	10
GO:0060740	BP	GO:0060740	prostate gland epithelium morphogenesis	6/564	33/23210	0.000126998	0.0022491	0.00161443	Sulf1/Bmp4/Tnc/Fgfr2/Mmp2/Hoxa13	6
GO:0071772	BP	GO:0071772	response to BMP	14/564	179/23210	0.000128582	0.00225893	0.00162148	Chrd/Sulf1/Vsir/Sfrp4/Bmp4/Col2a1/Fstl1/Chrdl1/Comp/Bmp5/Scx/Hoxa13/Egr1/Nbl1	14
GO:0071773	BP	GO:0071773	cellular response to BMP stimulus	14/564	179/23210	0.000128582	0.00225893	0.00162148	Chrd/Sulf1/Vsir/Sfrp4/Bmp4/Col2a1/Fstl1/Chrdl1/Comp/Bmp5/Scx/Hoxa13/Egr1/Nbl1	14
GO:0016853	MF	GO:0016853	isomerase activity	13/559	153/22710	0.00010976	0.00230861	0.00187554	Fkbp10/Fkbp7/Fkbp11/Ptgis/Pdia4/Gale/Fkbp9/Hpgds/Ppib/Fkbp14/Dsel/Dse/Ptges	13
GO:0021537	BP	GO:0021537	telencephalon development	17/564	249/23210	0.000136771	0.00239323	0.00171789	Smo/Btg2/Id2/Bmp4/Cdh2/Csf1r/Col3a1/Mdk/Slc7a11/Dclk2/Ephb2/Sema3a/Cdon/Inhba/Fat4/Cx3cr1/Ntrk2	17
GO:0030500	BP	GO:0030500	regulation of bone mineralization	9/564	80/23210	0.000138754	0.00241828	0.00173587	Bmp4/P2rx7/Ptn/Mgp/Comp/Enpp1/Omd/Gja1/Tmem119	9
GO:1904951	BP	GO:1904951	positive regulation of establishment of protein localization	25/564	454/23210	0.00013991	0.0024288	0.00174342	Smo/Rab34/Ptbp1/Cd34/Sybu/Clec4n/Trem2/Csf1r/Ankrd1/Il33/Mdk/Tlr2/P2rx7/Clec5a/Chp2/Zic1/Ptgs2/Exph5/Cd84/Tlr8/Nlrp10/Gja1/Cd14/Ezr/Lepr	25
GO:0050866	BP	GO:0050866	negative regulation of cell activation	15/564	203/23210	0.000141044	0.00243883	0.00175062	Loxl3/Vsir/Id2/Cygb/Bmp4/Cd86/Anxa1/Mdk/Gpnmb/Cd9/Tyrobp/Cd84/Tbc1d10c/Ccr2/Btla	15
GO:0016055	BP	GO:0016055	Wnt signaling pathway	24/564	428/23210	0.000144138	0.00248257	0.00178202	Col1a1/Ccn4/Sulf1/Wif1/Sdc1/Sfrp4/Nkd2/Dab2/Bambi/Cdh2/Myoc/Mdk/Tlr2/Wnt16/Ptpro/Dkk3/Fgfr2/Amotl2/Pkd2/Cpz/Egr1/Dact2/Cthrc1/Ccnd1	24
GO:1900272	BP	GO:1900272	negative regulation of long-term synaptic potentiation	4/564	12/23210	0.000146205	0.00250834	0.00180052	Epha4/Ptn/Tyrobp/Cx3cr1	4
GO:0051346	BP	GO:0051346	negative regulation of hydrolase activity	23/564	402/23210	0.000147083	0.00251358	0.00180428	Serpinf1/Timp1/Mical1/Anxa8/Nckap1l/Serping1/Pi16/Anxa1/Itih5/Tnnt2/Gpsm1/Tfpi/Sytl2/Ptgs2/Itih2/Thbs1/Cd109/Cnn3/Spock3/Sh3rf2/Lepr/Pi15/Serpinh1	23
GO:0010771	BP	GO:0010771	negative regulation of cell morphogenesis involved in differentiation	10/564	99/23210	0.000148754	0.00253229	0.00181771	Coro1c/Fbln1/Ntn1/Sema4c/Ephb2/Sema3a/Sema3d/Sema3b/Sema3e/Nlgn1	10
GO:0061134	MF	GO:0061134	peptidase regulator activity	17/559	244/22710	0.000124551	0.00253522	0.00205964	Serpinf1/Timp1/Fbln1/Pcolce2/Vsir/Serping1/Pi16/Itih5/Fn1/Tfpi/Pcolce/Itih2/Cd109/Spock3/Tnfaip8/Pi15/Serpinh1	17
GO:0010862	BP	GO:0010862	positive regulation of pathway-restricted SMAD protein phosphorylation	7/564	48/23210	0.000149584	0.00253658	0.00182079	Bmp4/Gdf10/Dab2/Bmp3/Bmp5/Inha/Inhba	7
GO:0060512	BP	GO:0060512	prostate gland morphogenesis	6/564	34/23210	0.00015107	0.00255192	0.0018318	Sulf1/Bmp4/Tnc/Fgfr2/Mmp2/Hoxa13	6
GO:0198738	BP	GO:0198738	cell-cell signaling by wnt	24/564	430/23210	0.000154596	0.00260148	0.00186738	Col1a1/Ccn4/Sulf1/Wif1/Sdc1/Sfrp4/Nkd2/Dab2/Bambi/Cdh2/Myoc/Mdk/Tlr2/Wnt16/Ptpro/Dkk3/Fgfr2/Amotl2/Pkd2/Cpz/Egr1/Dact2/Cthrc1/Ccnd1	24
GO:0051963	BP	GO:0051963	regulation of synapse assembly	11/564	119/23210	0.000156443	0.00262251	0.00188247	Ntn1/Thbs2/Tlr2/Ptprd/Ephb2/Srpx2/Tpbg/Lrtm1/Flrt3/Ntrk2/Nlgn1	11
GO:0070161	CC	GO:0070161	anchoring junction	20/572	311/23436	8.8402e-05	0.00265206	0.0023729	Cyba/Itga2/Cyth3/Ahi1/Pdlim2/Lima1/Cdh2/Lama3/Epha4/Fam129b/Gsn/Frmd4b/Cdh11/Itgbl1/Wtip/Asap3/Gja1/Flrt3/Ezr/Hmcn1	20
GO:0034329	BP	GO:0034329	cell junction assembly	15/564	206/23210	0.000165782	0.0027685	0.00198727	Mmp14/Coro1c/Itga2/Apod/Cdh2/Lama3/Fn1/Myoc/Ptpro/Cd9/Cdh11/Col16a1/S100a10/Gja1/Epha3	15
GO:0030195	BP	GO:0030195	negative regulation of blood coagulation	7/564	49/23210	0.000170899	0.00284313	0.00204084	Cd34/Serping1/Tfpi/Anxa5/Cd9/Anxa2/Thbs1	7
GO:0001933	BP	GO:0001933	negative regulation of protein phosphorylation	23/564	408/23210	0.000182481	0.00302436	0.00217092	Coro1c/Fbln1/Mical1/Dusp6/Sfrp4/Bmp4/Dok2/Dab2/Rassf2/Ephb2/P2rx7/Ptpn13/Enpp1/Dusp26/Tbc1d10c/Pid1/Cd109/Camk2n1/Ntf3/Ezr/Ptprt/Sh3rf2/Dok1	23
GO:0048407	MF	GO:0048407	platelet-derived growth factor binding	4/559	12/22710	0.000153607	0.00302893	0.00246074	Col1a1/Col2a1/Col3a1/Col1a2	4
GO:1903708	BP	GO:1903708	positive regulation of hemopoiesis	15/564	208/23210	0.000184292	0.0030429	0.00218423	Mmp14/Cd83/Vsir/Id2/Nckap1l/Trem2/Csf1r/Anxa1/Casp8/Mdk/Pf4/Tyrobp/Inhba/Ccr2/Rab7b	15
GO:0030215	MF	GO:0030215	semaphorin receptor binding	5/559	22/22710	0.000165166	0.00315817	0.00256573	Sema4c/Sema3a/Sema3d/Sema3b/Sema3e	5
GO:0071675	BP	GO:0071675	regulation of mononuclear cell migration	7/564	50/23210	0.000194603	0.0031956	0.00229384	Rarres2/Mdk/Pdgfd/Ccn3/Thbs1/Nbl1/Ccr2	7
GO:0001822	BP	GO:0001822	kidney development	18/564	281/23210	0.000194995	0.0031956	0.00229384	Smo/Id3/Sulf1/Ahi1/Id2/Bmp4/Pcsk5/Maged1/Epha4/Ptpro/Fgfr2/Angpt2/Pdgfd/Pkd2/Hoxa11/Egr1/Fat4/Dact2	18
GO:0010634	BP	GO:0010634	positive regulation of epithelial cell migration	12/564	143/23210	0.00019988	0.00326347	0.00234256	Itga2/Sparc/Plk2/Bmp4/Has2/Anxa1/P2rx4/Anxa3/Srpx2/Ptgs2/Thbs1/Rhoj	12
GO:0034103	BP	GO:0034103	regulation of tissue remodeling	9/564	84/23210	0.000202178	0.00328877	0.00236072	Thbs4/Csf1r/Mdk/P2rx7/Gpnmb/Erg/Gja1/Tmem119/Lepr	9
GO:0003093	BP	GO:0003093	regulation of glomerular filtration	4/564	13/23210	0.000207135	0.00334461	0.00240081	Cyba/Ptpro/Uts2r/Gja1	4
GO:0032060	BP	GO:0032060	bleb assembly	4/564	13/23210	0.000207135	0.00334461	0.00240081	P2rx7/Emp1/Lpar1/Emp3	4
GO:0062012	BP	GO:0062012	regulation of small molecule metabolic process	21/564	359/23210	0.000209086	0.00335344	0.00240714	Dab2/Has2/Trem2/Anxa1/Acsl5/Slc7a11/P2rx7/Fam3c/Nucb2/Nupr1/Dkk3/Bmp5/Ptgs2/Pth1r/Enpp1/Egr1/Pid1/C1qtnf2/Pla2g4a/Ptafr/Lepr	21
GO:0071621	BP	GO:0071621	granulocyte chemotaxis	11/564	123/23210	0.000209638	0.00335344	0.00240714	Ccl24/Rarres2/Lbp/Thbs4/Nckap1l/Anxa1/Mdk/Pf4/Thbs1/Fcer1g/Fcgr3	11
GO:0071604	BP	GO:0071604	transforming growth factor beta production	6/564	36/23210	0.000209972	0.00335344	0.00240714	Ltbp1/Cd34/Tyrobp/Ptgs2/Thbs1/Nrros	6
GO:0016050	BP	GO:0016050	vesicle organization	17/564	259/23210	0.00021864	0.00347923	0.00249743	Rab34/Coro1c/Ptbp1/Cd34/Sdc1/Nkd2/Anxa8/Anxa1/P2rx7/Anxa2/Sec24d/S100a10/Samd9l/Pheta2/Rab7b/Arfgap3/Pla2g4a	17
GO:0050819	BP	GO:0050819	negative regulation of coagulation	7/564	51/23210	0.000220893	0.00350239	0.00251406	Cd34/Serping1/Tfpi/Anxa5/Cd9/Anxa2/Thbs1	7
GO:0050764	BP	GO:0050764	regulation of phagocytosis	10/564	105/23210	0.000241984	0.00382301	0.0027442	Cnn2/Cyba/Itga2/Lbp/Nckap1l/Trem2/Tlr2/Rab31/Fcer1g/Fcgr3	10
GO:0048846	BP	GO:0048846	axon extension involved in axon guidance	6/564	37/23210	0.000245512	0.00383532	0.00275304	Smo/Sema4c/Sema3a/Sema3d/Sema3b/Sema3e	6
GO:1902284	BP	GO:1902284	neuron projection extension involved in neuron projection guidance	6/564	37/23210	0.000245512	0.00383532	0.00275304	Smo/Sema4c/Sema3a/Sema3d/Sema3b/Sema3e	6
GO:0030509	BP	GO:0030509	BMP signaling pathway	13/564	168/23210	0.000246257	0.00383532	0.00275304	Chrd/Sulf1/Vsir/Sfrp4/Bmp4/Fstl1/Chrdl1/Comp/Bmp5/Scx/Hoxa13/Egr1/Nbl1	13
GO:1902107	BP	GO:1902107	positive regulation of leukocyte differentiation	13/564	168/23210	0.000246257	0.00383532	0.00275304	Mmp14/Cd83/Vsir/Id2/Nckap1l/Trem2/Csf1r/Anxa1/Casp8/Mdk/Pf4/Tyrobp/Ccr2	13
GO:0009100	BP	GO:0009100	glycoprotein metabolic process	20/564	338/23210	0.000252923	0.0039161	0.00281102	Sulf1/Dcn/Gfpt2/Col2a1/Itm2c/Col11a1/Man2b2/Ugdh/Bgn/St3gal4/Chpf/Engase/Dsel/Dse/Tusc3/Mustn1/B3galnt1/Spock3/Spock2/B3gnt9	20
GO:0060537	BP	GO:0060537	muscle tissue development	25/564	472/23210	0.000253227	0.0039161	0.00281102	Smo/Ccn4/Btg2/Id2/Bmp4/Col14a1/Boc/Pi16/Lox/Ankrd1/Casp8/Col3a1/Tnnt2/Col11a1/Nupr1/Fgfr2/Bmp5/Scx/Meox2/Kcnk2/AW551984/Cdon/Egr1/Rgs4/Gja1	25
GO:0060840	BP	GO:0060840	artery development	10/564	106/23210	0.000261489	0.00402968	0.00289255	Ltbp1/Bmp4/Lox/Efemp2/Col3a1/Mdk/Hpgd/Comp/Hoxa13/Adamts6	10
GO:0072593	BP	GO:0072593	reactive oxygen species metabolic process	18/564	288/23210	0.000263434	0.00404547	0.00290389	Cyba/Ddah2/Cd34/Ptgis/Ccn2/Fbln5/Tlr2/P2rx7/P2rx4/Tyrobp/Ptgs2/Pkd2/Eef1a1/Thbs1/Mmp3/Pid1/Cx3cr1/Nrros	18
GO:0003755	MF	GO:0003755	peptidyl-prolyl cis-trans isomerase activity	6/559	36/22710	0.000224969	0.00417517	0.00339195	Fkbp10/Fkbp7/Fkbp11/Fkbp9/Ppib/Fkbp14	6
GO:0072330	BP	GO:0072330	monocarboxylic acid biosynthetic process	17/564	264/23210	0.000273633	0.00418744	0.0030058	Fads1/Ptgis/Galk1/Pfkp/Anxa1/Fads2/Hacd4/Gale/P2rx7/Asns/Hpgds/Nupr1/Ptgs2/Dse/Rbp1/Ptges/Pla2g4a	17
GO:0010565	BP	GO:0010565	regulation of cellular ketone metabolic process	11/564	127/23210	0.000277402	0.00421574	0.00302611	Dab2/Anxa1/Acsl5/Slc7a11/Nucb2/Dkk3/Bmp5/Ptgs2/Egr1/C1qtnf2/Pla2g4a	11
GO:0048640	BP	GO:0048640	negative regulation of developmental growth	11/564	127/23210	0.000277402	0.00421574	0.00302611	Ntn1/Bmp4/Pi16/Sema4c/Sema3a/Kcnk2/Rgs4/Sema3d/Gja1/Sema3b/Sema3e	11
GO:1900024	BP	GO:1900024	regulation of substrate adhesion-dependent cell spreading	7/564	53/23210	0.000282051	0.00426676	0.00306273	Coro1c/Fbln1/Dab2/Has2/Myoc/Mdk/S100a10	7
GO:0018158	BP	GO:0018158	protein oxidation	4/564	14/23210	0.00028443	0.00426676	0.00306273	Loxl3/Lox/Loxl4/Loxl2	4
GO:2001044	BP	GO:2001044	regulation of integrin-mediated signaling pathway	4/564	14/23210	0.00028443	0.00426676	0.00306273	Loxl3/Timp1/Dab2/Pcsk5	4
GO:0001953	BP	GO:0001953	negative regulation of cell-matrix adhesion	6/564	38/23210	0.000285616	0.00426676	0.00306273	Mmp14/Coro1c/Apod/Myoc/Thbs1/Sema3e	6
GO:0006636	BP	GO:0006636	unsaturated fatty acid biosynthetic process	6/564	38/23210	0.000285616	0.00426676	0.00306273	Fads1/Ptgis/Anxa1/Hpgds/Ptgs2/Pla2g4a	6
GO:0050728	BP	GO:0050728	negative regulation of inflammatory response	12/564	149/23210	0.000292815	0.00432112	0.00310176	Serpinf1/Ptgis/Apod/Mdk/Adcy7/Nt5e/Ccn3/Fndc4/Metrnl/Pla2g5/Cx3cr1/Tnfaip6	12
GO:0014706	BP	GO:0014706	striated muscle tissue development	24/564	449/23210	0.000292888	0.00432112	0.00310176	Smo/Ccn4/Btg2/Id2/Bmp4/Col14a1/Boc/Pi16/Lox/Ankrd1/Casp8/Tnnt2/Col11a1/Nupr1/Fgfr2/Bmp5/Scx/Meox2/Kcnk2/AW551984/Cdon/Egr1/Rgs4/Gja1	24
GO:0048608	BP	GO:0048608	reproductive structure development	24/564	449/23210	0.000292888	0.00432112	0.00310176	Serpinf1/Hoxa10/H3f3b/Sulf1/Ptgis/Bmp4/Anxa1/Tnc/Sema3a/Ptn/Gas2/Nupr1/Fgfr2/Mmp2/Bmp5/Ptgs2/Inha/Pkd2/Hoxa13/Hoxa11/Inhba/Gja1/Pla2g4a/Ccnd1	24
GO:0051146	BP	GO:0051146	striated muscle cell differentiation	19/564	316/23210	0.000293191	0.00432112	0.00310176	Mmp14/Smo/Ccn4/Bmp4/Col14a1/Pi16/Cdh2/Lox/Tnnt2/Cd9/Comp/Ccn3/AW551984/Cdon/Rgs4/Cd53/Myof/Tmem119/Hopx	19
GO:0001516	BP	GO:0001516	prostaglandin biosynthetic process	5/564	25/23210	0.000295555	0.00432692	0.00310592	Ptgis/Anxa1/Hpgds/Ptgs2/Pla2g4a	5
GO:0046457	BP	GO:0046457	prostanoid biosynthetic process	5/564	25/23210	0.000295555	0.00432692	0.00310592	Ptgis/Anxa1/Hpgds/Ptgs2/Pla2g4a	5
GO:0014013	BP	GO:0014013	regulation of gliogenesis	12/564	150/23210	0.000311407	0.00452881	0.00325083	Id2/Bmp4/Trem2/Cdh2/Epha4/Vim/Mdk/Tlr2/P2rx4/Ptn/Ccr2/Ntf3	12
GO:0050715	BP	GO:0050715	positive regulation of cytokine secretion	12/564	150/23210	0.000311407	0.00452881	0.00325083	Cd34/Clec4n/Csf1r/Il33/Mdk/Tlr2/P2rx7/Clec5a/Cd84/Tlr8/Nlrp10/Cd14	12
GO:0014015	BP	GO:0014015	positive regulation of gliogenesis	9/564	89/23210	0.00031366	0.00454652	0.00326355	Id2/Trem2/Vim/Mdk/Tlr2/P2rx4/Ptn/Ccr2/Ntf3	9
GO:0042326	BP	GO:0042326	negative regulation of phosphorylation	24/564	452/23210	0.000322619	0.00466099	0.00334571	Coro1c/Fbln1/Mical1/Dusp6/Sfrp4/Bmp4/Dok2/Dab2/Rassf2/Ephb2/P2rx7/Nupr1/Ptpn13/Enpp1/Dusp26/Tbc1d10c/Pid1/Cd109/Camk2n1/Ntf3/Ezr/Ptprt/Sh3rf2/Dok1	24
GO:0061458	BP	GO:0061458	reproductive system development	24/564	453/23210	0.000333103	0.00479668	0.00344311	Serpinf1/Hoxa10/H3f3b/Sulf1/Ptgis/Bmp4/Anxa1/Tnc/Sema3a/Ptn/Gas2/Nupr1/Fgfr2/Mmp2/Bmp5/Ptgs2/Inha/Pkd2/Hoxa13/Hoxa11/Inhba/Gja1/Pla2g4a/Ccnd1	24
GO:0043535	BP	GO:0043535	regulation of blood vessel endothelial cell migration	9/564	90/23210	0.000341139	0.00489634	0.00351465	Plk2/Anxa1/P2rx4/Srpx2/Angpt2/Ptgs2/Meox2/Thbs1/Rhoj	9
GO:0150063	BP	GO:0150063	visual system development	22/564	400/23210	0.00035127	0.00501379	0.00359896	Rcn1/Kera/Ahi1/Bmp4/Col5a2/Vim/Bfsp1/Ephb2/Ptn/Fgfr2/Chrdl1/C1qa/Cdon/Inhba/Rhoj/Gja1/Gas1/Ntrk2/Col8a2/Col8a1/Fat1/Fat3	22
GO:0046661	BP	GO:0046661	male sex differentiation	12/564	152/23210	0.000351605	0.00501379	0.00359896	Hoxa10/H3f3b/Sema3a/Nupr1/Bmp5/Inha/Hoxa13/Hoxa11/Inhba/Lhfpl2/Gja1/Ccnd1	12
GO:0090100	BP	GO:0090100	positive regulation of transmembrane receptor protein serine/threonine kinase signaling pathway	10/564	110/23210	0.000353176	0.0050199	0.00360334	Sulf1/Vsir/Bmp4/Gdf10/Dab2/Bmp3/Bmp5/Inha/Thbs1/Inhba	10
GO:0002042	BP	GO:0002042	cell migration involved in sprouting angiogenesis	7/564	55/23210	0.000356119	0.0050454	0.00362165	Plk2/Anxa1/Srpx2/Ptgs2/Meox2/Thbs1/Rhoj	7
GO:0002688	BP	GO:0002688	regulation of leukocyte chemotaxis	10/564	111/23210	0.000379869	0.00535531	0.00384411	Rarres2/Lbp/Thbs4/Nckap1l/Mdk/Ptn/Ccn3/Thbs1/Nbl1/Ccr2	10
GO:0061430	BP	GO:0061430	bone trabecula morphogenesis	4/564	15/23210	0.000380432	0.00535531	0.00384411	Col1a1/Thbs3/Mmp2/Chad	4
GO:0050679	BP	GO:0050679	positive regulation of epithelial cell proliferation	14/564	199/23210	0.000384748	0.00539877	0.0038753	Smo/Ccl24/Cyba/Thbs4/Bmp4/Has2/Egfl7/Mdk/F3/Ptn/Fgfr2/Bmp5/Gas1/Ccnd1	14
GO:0009612	BP	GO:0009612	response to mechanical stimulus	13/564	176/23210	0.000386811	0.00541043	0.00388367	Col1a1/Cnn2/Itga2/Ankrd1/Mdk/Col11a1/P2rx7/Ptn/Mmp2/Scx/Pkd2/Thbs1/Piezo2	13
GO:0048880	BP	GO:0048880	sensory system development	22/564	403/23210	0.000388855	0.00542174	0.00389179	Rcn1/Kera/Ahi1/Bmp4/Col5a2/Vim/Bfsp1/Ephb2/Ptn/Fgfr2/Chrdl1/C1qa/Cdon/Inhba/Rhoj/Gja1/Gas1/Ntrk2/Col8a2/Col8a1/Fat1/Fat3	22
GO:0004181	MF	GO:0004181	metallocarboxypeptidase activity	5/559	25/22710	0.000313516	0.00549524	0.00446439	Cpa3/Agbl1/Cpxm1/Cpxm2/Cpz	5
GO:0035586	MF	GO:0035586	purinergic receptor activity	5/559	25/22710	0.000313516	0.00549524	0.00446439	P2rx7/P2rx4/P2ry13/Gpr34/Ptafr	5
GO:0032732	BP	GO:0032732	positive regulation of interleukin-1 production	7/564	56/23210	0.000398582	0.00552231	0.00396398	Casp8/Tlr2/P2rx7/Tyrobp/Egr1/Tlr8/Nlrp10	7
GO:0043536	BP	GO:0043536	positive regulation of blood vessel endothelial cell migration	7/564	56/23210	0.000398582	0.00552231	0.00396398	Plk2/Anxa1/P2rx4/Srpx2/Ptgs2/Thbs1/Rhoj	7
GO:2000377	BP	GO:2000377	regulation of reactive oxygen species metabolic process	14/564	200/23210	0.000404707	0.00558954	0.00401224	Cyba/Ddah2/Cd34/Ptgis/Fbln5/Tlr2/Tyrobp/Ptgs2/Pkd2/Eef1a1/Thbs1/Mmp3/Pid1/Cx3cr1	14
GO:0015629	CC	GO:0015629	actin cytoskeleton	26/572	490/23436	0.000200067	0.00560187	0.0050122	Coro1c/Cnn2/Cyba/Pls3/Dapk1/Pdlim2/Lima1/Cdh2/Dpysl3/Anxa1/Tnnt2/Gsn/Ccn5/Arpc1b/Zfp185/Anxa2/Cgnl1/Pstpip1/Pkd2/Eef1a1/Plekhh2/Ackr2/Ezr/Cnn3/Myl4/Marcks	26
GO:0032651	BP	GO:0032651	regulation of interleukin-1 beta production	8/564	74/23210	0.000426473	0.00587169	0.00421477	Trem2/Casp8/Tlr2/P2rx7/Tyrobp/Egr1/Tlr8/Cx3cr1	8
GO:0048843	BP	GO:0048843	negative regulation of axon extension involved in axon guidance	5/564	27/23210	0.000431448	0.00592162	0.00425061	Sema4c/Sema3a/Sema3d/Sema3b/Sema3e	5
GO:0001952	BP	GO:0001952	regulation of cell-matrix adhesion	10/564	113/23210	0.00043831	0.00599707	0.00430477	Mmp14/Coro1c/Apod/Pcsk5/Myoc/Thbs1/Col16a1/S100a10/Epha3/Sema3e	10
GO:0010463	BP	GO:0010463	mesenchymal cell proliferation	7/564	57/23210	0.000444996	0.00603217	0.00432997	Smo/Chrd/Bmp4/Ptn/Fgfr2/Fat4/Gas1	7
GO:0051893	BP	GO:0051893	regulation of focal adhesion assembly	7/564	57/23210	0.000444996	0.00603217	0.00432997	Mmp14/Coro1c/Apod/Myoc/Col16a1/S100a10/Epha3	7
GO:0090109	BP	GO:0090109	regulation of cell-substrate junction assembly	7/564	57/23210	0.000444996	0.00603217	0.00432997	Mmp14/Coro1c/Apod/Myoc/Col16a1/S100a10/Epha3	7
GO:0098742	BP	GO:0098742	cell-cell adhesion via plasma-membrane adhesion molecules	14/564	202/23210	0.000447288	0.00604459	0.00433888	Emb/Cdh2/Ptprd/Anxa3/Cdh11/Pcdh18/Magi2/Fat4/Flrt3/Epha3/Ptprt/Nlgn1/Hmcn1/Fat3	14
GO:0072001	BP	GO:0072001	renal system development	18/564	302/23210	0.000465152	0.00626671	0.00449832	Smo/Id3/Sulf1/Ahi1/Id2/Bmp4/Pcsk5/Maged1/Epha4/Ptpro/Fgfr2/Angpt2/Pdgfd/Pkd2/Hoxa11/Egr1/Fat4/Dact2	18
GO:0070373	BP	GO:0070373	negative regulation of ERK1 and ERK2 cascade	8/564	75/23210	0.000467407	0.00627783	0.0045063	Fbln1/Dusp6/Dab2/Ephb2/Dusp26/Tbc1d10c/Camk2n1/Ezr	8
GO:0045598	BP	GO:0045598	regulation of fat cell differentiation	11/564	135/23210	0.000469192	0.0062826	0.00450972	Ccn4/Rarres2/Wif1/Id2/Ccdc3/Medag/Nucb2/Ptgs2/Enpp1/Metrnl/Tph1	11
GO:0007416	BP	GO:0007416	synapse assembly	13/564	180/23210	0.000479529	0.0064015	0.00459507	Ntn1/Thbs2/Cdh2/Tlr2/Ptprd/Ephb2/Srpx2/Tpbg/Magi2/Lrtm1/Flrt3/Ntrk2/Nlgn1	13
GO:0071560	BP	GO:0071560	cellular response to transforming growth factor beta stimulus	14/564	204/23210	0.000493631	0.00654245	0.00469625	Ltbp1/Dab2/Bambi/Lox/Ankrd1/Col3a1/Col1a2/Hpgd/Pdgfd/Scx/Thbs1/Cilp/Cd109/Nrros	14
GO:0071229	BP	GO:0071229	cellular response to acid chemical	17/564	278/23210	0.000495968	0.00654245	0.00469625	Col1a1/Id3/Cyp26a1/Col5a2/Col3a1/Col1a2/Mmp2/Pdgfd/Anxa2/Pkd2/Egr1/Col16a1/S100a10/Mmp3/Pid1/Epha3/Ntrk2	17
GO:0001977	BP	GO:0001977	renal system process involved in regulation of blood volume	4/564	16/23210	0.000497536	0.00654245	0.00469625	Cyba/Ptpro/Uts2r/Gja1	4
GO:0002283	BP	GO:0002283	neutrophil activation involved in immune response	4/564	16/23210	0.000497536	0.00654245	0.00469625	Anxa3/Tyrobp/Ptafr/Fcer1g	4
GO:0097094	BP	GO:0097094	craniofacial suture morphogenesis	4/564	16/23210	0.000497536	0.00654245	0.00469625	Mmp14/Bmp4/Fgfr2/Frem1	4
GO:0045923	BP	GO:0045923	positive regulation of fatty acid metabolic process	6/564	42/23210	0.000499947	0.00655453	0.00470492	Anxa1/Acsl5/Nucb2/Ptgs2/C1qtnf2/Pla2g4a	6
GO:0006809	BP	GO:0006809	nitric oxide biosynthetic process	8/564	76/23210	0.000511469	0.00664607	0.00477063	Ddah2/Cd34/Ptgis/Tlr2/P2rx4/Ptgs2/Pkd2/Cx3cr1	8
GO:0007045	BP	GO:0007045	cell-substrate adherens junction assembly	8/564	76/23210	0.000511469	0.00664607	0.00477063	Mmp14/Coro1c/Itga2/Apod/Myoc/Col16a1/S100a10/Epha3	8
GO:0048041	BP	GO:0048041	focal adhesion assembly	8/564	76/23210	0.000511469	0.00664607	0.00477063	Mmp14/Coro1c/Itga2/Apod/Myoc/Col16a1/S100a10/Epha3	8
GO:0006929	BP	GO:0006929	substrate-dependent cell migration	5/564	28/23210	0.00051483	0.0066504	0.00477374	Fbln1/Itga2/Ntn1/Fn1/Sema3a	5
GO:1902668	BP	GO:1902668	negative regulation of axon guidance	5/564	28/23210	0.00051483	0.0066504	0.00477374	Sema4c/Sema3a/Sema3d/Sema3b/Sema3e	5
GO:0050770	BP	GO:0050770	regulation of axonogenesis	14/564	205/23210	0.000518294	0.00667551	0.00479176	Ntn1/Chodl/Cdh2/Sema4c/Fn1/Epha4/Vim/Ephb2/Sema3a/Sema3d/Ust/Ntrk2/Sema3b/Sema3e	14
GO:0002221	BP	GO:0002221	pattern recognition receptor signaling pathway	11/564	137/23210	0.000531503	0.006819	0.00489476	Cyba/Lbp/Cd86/Tmem173/Tlr2/Colec12/Ddx60/Tlr8/Tifa/Cd14/Rab7b	11
GO:0002695	BP	GO:0002695	negative regulation of leukocyte activation	13/564	182/23210	0.00053254	0.006819	0.00489476	Loxl3/Vsir/Id2/Bmp4/Cd86/Anxa1/Mdk/Gpnmb/Tyrobp/Cd84/Tbc1d10c/Ccr2/Btla	13
GO:0003007	BP	GO:0003007	heart morphogenesis	17/564	280/23210	0.000537891	0.0068675	0.00492957	Smo/Ahi1/Id2/Bmp4/Has2/Col2a1/Ankrd1/Tnnt2/Col11a1/Wnt16/Fgfr2/Bmp5/Pkd2/Thbs1/Erg/Fat4/Gja1	17
GO:0034330	BP	GO:0034330	cell junction organization	16/564	255/23210	0.00054428	0.00692892	0.00497367	Mmp14/Coro1c/Itga2/Apod/Cdh2/Lama3/Csf1r/Fn1/Myoc/Ptpro/Cd9/Cdh11/Col16a1/S100a10/Gja1/Epha3	16
GO:0030900	BP	GO:0030900	forebrain development	21/564	386/23210	0.000546806	0.00694096	0.00498231	Smo/Chd5/Chrd/Btg2/Id2/Bmp4/Cdh2/Csf1r/Col3a1/Mdk/Slc7a11/Dclk2/Ephb2/Sema3a/Tyrobp/Fgfr2/Cdon/Inhba/Fat4/Cx3cr1/Ntrk2	21
GO:0016859	MF	GO:0016859	cis-trans isomerase activity	6/559	40/22710	0.000407929	0.00695684	0.00565182	Fkbp10/Fkbp7/Fkbp11/Fkbp9/Ppib/Fkbp14	6
GO:0030193	BP	GO:0030193	regulation of blood coagulation	8/564	77/23210	0.000558835	0.00705288	0.00506265	Cd34/Serping1/Tfpi/Anxa5/Cd9/Anxa2/Thbs1/Fcer1g	8
GO:0050766	BP	GO:0050766	positive regulation of phagocytosis	8/564	77/23210	0.000558835	0.00705288	0.00506265	Cyba/Itga2/Lbp/Nckap1l/Trem2/Rab31/Fcer1g/Fcgr3	8
GO:0003779	MF	GO:0003779	actin binding	23/559	428/22710	0.000430289	0.00714507	0.00580473	S100a4/Coro1c/Cnn2/Pls3/Lsp1/Mical1/Anxa8/Pdlim2/Lima1/Tnnt2/Gsn/Arpc1b/Zfp185/Pstpip1/Antxr1/Plekhh2/Ezr/Cnn3/Syne3/Capg/Myl4/Marcks/Tmsb10	23
GO:0051147	BP	GO:0051147	regulation of muscle cell differentiation	12/564	161/23210	0.000591195	0.00741704	0.00532404	Mmp14/Ccn4/Ptbp1/Bmp4/Col14a1/Pi16/Fgfr2/Ccn3/Rgs4/Cd53/Tmem119/Hopx	12
GO:2001236	BP	GO:2001236	regulation of extrinsic apoptotic signaling pathway	12/564	161/23210	0.000591195	0.00741704	0.00532404	Dapk1/Bmp4/Dab2/Col2a1/Acsl5/Casp8/Itm2c/Pf4/Thbs1/Inhba/Cx3cr1/Gas1	12
GO:0030510	BP	GO:0030510	regulation of BMP signaling pathway	9/564	97/23210	0.000594444	0.00741704	0.00532404	Chrd/Sulf1/Vsir/Sfrp4/Bmp4/Fstl1/Chrdl1/Hoxa13/Nbl1	9
GO:0070167	BP	GO:0070167	regulation of biomineral tissue development	9/564	97/23210	0.000594444	0.00741704	0.00532404	Bmp4/P2rx7/Ptn/Mgp/Comp/Enpp1/Omd/Gja1/Tmem119	9
GO:0051015	MF	GO:0051015	actin filament binding	14/559	200/22710	0.000459057	0.00742731	0.00603403	Coro1c/Pls3/Anxa8/Lima1/Gsn/Arpc1b/Zfp185/Pstpip1/Antxr1/Ezr/Syne3/Capg/Myl4/Marcks	14
GO:0071559	BP	GO:0071559	response to transforming growth factor beta	14/564	208/23210	0.000598668	0.00743025	0.00533353	Ltbp1/Dab2/Bambi/Lox/Ankrd1/Col3a1/Col1a2/Hpgd/Pdgfd/Scx/Thbs1/Cilp/Cd109/Nrros	14
GO:0002758	BP	GO:0002758	innate immune response-activating signal transduction	11/564	139/23210	0.000600578	0.00743025	0.00533353	Cyba/Lbp/Cd86/Tmem173/Tlr2/Colec12/Ddx60/Tlr8/Tifa/Cd14/Rab7b	11
GO:0048706	BP	GO:0048706	embryonic skeletal system development	11/564	139/23210	0.000600578	0.00743025	0.00533353	Mmp14/Col1a1/Sulf1/Bmp4/Col2a1/Pcsk5/Col11a1/Fgfr2/Scx/Hoxa11/Gas1	11
GO:0010976	BP	GO:0010976	positive regulation of neuron projection development	20/564	362/23210	0.000606624	0.00748396	0.00537208	Serpinf1/Ptbp1/Ahi1/Ntn1/Bmp4/Chodl/Dpysl3/Ankrd1/Fn1/Epha4/Mdk/Ptprd/Ptn/Bmp5/Eef1a1/Lpar1/Magi2/Epha3/Ntrk2/Nlgn1	20
GO:0002092	BP	GO:0002092	positive regulation of receptor internalization	5/564	29/23210	0.000609764	0.00750164	0.00538477	Ahi1/Sfrp4/Dab2/Magi2/Ntf3	5
GO:0004180	MF	GO:0004180	carboxypeptidase activity	6/559	42/22710	0.000534812	0.00800776	0.0065056	Cpa3/Agbl1/Cpxm1/Cpxm2/Cpz/Naalad2	6
GO:0033612	MF	GO:0033612	receptor serine/threonine kinase binding	5/559	28/22710	0.000545695	0.00800776	0.0065056	Bmp4/Bmp3/Bmp5/Magi2/Inhba	5
GO:0071813	MF	GO:0071813	lipoprotein particle binding	5/559	28/22710	0.000545695	0.00800776	0.0065056	Trem2/Msr1/Colec12/Thbs1/Stab1	5
GO:0071814	MF	GO:0071814	protein-lipid complex binding	5/559	28/22710	0.000545695	0.00800776	0.0065056	Trem2/Msr1/Colec12/Thbs1/Stab1	5
GO:1905475	BP	GO:1905475	regulation of protein localization to membrane	13/564	186/23210	0.000653539	0.00801771	0.00575521	Mmp14/Nkd2/Dab2/Trem2/Cdh2/Gsn/Slc7a11/Ephb2/Ptn/Magi2/Pid1/Ezr/Epha3	13
GO:0042698	BP	GO:0042698	ovulation cycle	7/564	61/23210	0.000675531	0.00826443	0.00593231	Anxa1/Mdk/Ptn/Gas2/Egr1/Inhba/Pla2g4a	7
GO:0005911	CC	GO:0005911	cell-cell junction	25/572	477/23436	0.000317085	0.00832347	0.00744732	Cyth3/Ahi1/Pdlim2/Cdh2/Lama3/Anxa5/Mxra8/P2rx7/Frmd4b/Cdh11/Cgnl1/Amotl2/Pkd2/Dpp4/Wtip/Ccn3/Magi2/Cd53/Gja1/Flrt3/Col13a1/Hmcn1/Fat1/Ccnd1/Fndc1	25
GO:0045639	BP	GO:0045639	positive regulation of myeloid cell differentiation	9/564	99/23210	0.000689936	0.00841722	0.00604198	Id2/Nckap1l/Trem2/Csf1r/Casp8/Pf4/Tyrobp/Inhba/Rab7b	9
GO:0046209	BP	GO:0046209	nitric oxide metabolic process	8/564	80/23210	0.00072259	0.00879117	0.00631041	Ddah2/Cd34/Ptgis/Tlr2/P2rx4/Ptgs2/Pkd2/Cx3cr1	8
GO:0010464	BP	GO:0010464	regulation of mesenchymal cell proliferation	6/564	45/23210	0.000729983	0.00885659	0.00635737	Smo/Chrd/Bmp4/Ptn/Fgfr2/Gas1	6
GO:0060393	BP	GO:0060393	regulation of pathway-restricted SMAD protein phosphorylation	7/564	62/23210	0.000745805	0.00902363	0.00647727	Bmp4/Gdf10/Dab2/Bmp3/Bmp5/Inha/Inhba	7
GO:0046546	BP	GO:0046546	development of primary male sexual characteristics	10/564	121/23210	0.000751946	0.00904808	0.00649482	Hoxa10/H3f3b/Sema3a/Nupr1/Inha/Hoxa11/Inhba/Lhfpl2/Gja1/Ccnd1	10
GO:1903409	BP	GO:1903409	reactive oxygen species biosynthetic process	10/564	121/23210	0.000751946	0.00904808	0.00649482	Cyba/Ddah2/Cd34/Ptgis/Tlr2/P2rx4/Ptgs2/Pkd2/Eef1a1/Cx3cr1	10
GO:0090288	BP	GO:0090288	negative regulation of cellular response to growth factor stimulus	11/564	143/23210	0.000761294	0.00913553	0.0065576	Ltbp1/Chrd/Sulf1/Dcn/Bambi/Tnmd/Chrdl1/Thbs1/Nbl1/Cd109/Nrros	11
GO:0001654	BP	GO:0001654	eye development	21/564	397/23210	0.000783715	0.00936921	0.00672533	Rcn1/Kera/Ahi1/Bmp4/Col5a2/Vim/Bfsp1/Ephb2/Ptn/Fgfr2/Chrdl1/Cdon/Inhba/Rhoj/Gja1/Gas1/Ntrk2/Col8a2/Col8a1/Fat1/Fat3	21
GO:0050818	BP	GO:0050818	regulation of coagulation	8/564	81/23210	0.000785034	0.00936921	0.00672533	Cd34/Serping1/Tfpi/Anxa5/Cd9/Anxa2/Thbs1/Fcer1g	8
GO:0004714	MF	GO:0004714	transmembrane receptor protein tyrosine kinase activity	7/559	60/22710	0.00065845	0.00939005	0.00762859	Ros1/Csf1r/Epha4/Ephb2/Fgfr2/Epha3/Ntrk2	7
GO:0008329	MF	GO:0008329	signaling pattern recognition receptor activity	4/559	17/22710	0.000669655	0.00939005	0.00762859	Tlr2/Colec12/Tlr8/Ptafr	4
GO:0010876	BP	GO:0010876	lipid localization	20/564	370/23210	0.00079508	0.00941672	0.00675943	Lbp/Hexb/Dab2/Apod/Lima1/Anxa1/Acsl5/Msr1/Atp10a/P2rx7/Nucb2/Anxa2/Enpp1/Thbs1/Pla2g5/Inhba/Pla2g4a/Gulp1/Atp8b2/Selenom	20
GO:0031532	BP	GO:0031532	actin cytoskeleton reorganization	9/564	101/23210	0.000797591	0.00941672	0.00675943	Csf1r/Anxa1/Gsn/Mdk/Antxr1/Thsd7b/Ntf3/Ezr/Sema3e	9
GO:0033559	BP	GO:0033559	unsaturated fatty acid metabolic process	9/564	101/23210	0.000797591	0.00941672	0.00675943	Fads1/Ptgis/Anxa1/Hpgds/Hpgd/Ptgs2/Ptges/Cyp2f2/Pla2g4a	9
GO:0034446	BP	GO:0034446	substrate adhesion-dependent cell spreading	9/564	101/23210	0.000797591	0.00941672	0.00675943	Coro1c/Fbln1/Dab2/Has2/Fn1/Myoc/Mdk/Antxr1/S100a10	9
GO:0002526	BP	GO:0002526	acute inflammatory response	10/564	122/23210	0.000801666	0.0094264	0.00676638	Lbp/Pik3cg/Serping1/Fn1/F3/Nupr1/Ptgs2/Fcer1g/Fcgr3/Alox5ap	10
GO:0006700	BP	GO:0006700	C21-steroid hormone biosynthetic process	4/564	18/23210	0.000804849	0.0094264	0.00676638	Dab2/Dkk3/Bmp5/Egr1	4
GO:0010566	BP	GO:0010566	regulation of ketone biosynthetic process	4/564	18/23210	0.000804849	0.0094264	0.00676638	Dab2/Dkk3/Bmp5/Egr1	4
GO:0001941	BP	GO:0001941	postsynaptic membrane organization	6/564	46/23210	0.000822472	0.00958168	0.00687785	Cdh2/Slc7a11/Ephb2/Ptn/Magi2/Nlgn1	6
GO:0030517	BP	GO:0030517	negative regulation of axon extension	6/564	46/23210	0.000822472	0.00958168	0.00687785	Ntn1/Sema4c/Sema3a/Sema3d/Sema3b/Sema3e	6
GO:0045637	BP	GO:0045637	regulation of myeloid cell differentiation	14/564	215/23210	0.000828213	0.00962305	0.00690754	Id2/Nckap1l/Trem2/Lox/Csf1r/Casp8/Rassf2/Pf4/Tyrobp/C1qc/Inhba/Rbp1/Rab7b/H4c4	14
GO:0001763	BP	GO:0001763	morphogenesis of a branching structure	15/564	240/23210	0.000834829	0.00967432	0.00694435	Mmp14/Smo/Sulf1/Bmp4/Maged1/Mdk/Tnc/Sema3a/Mgp/Fgfr2/Hoxa13/Hoxa11/Fat4/Col13a1/Sema3e	15
GO:0099560	BP	GO:0099560	synaptic membrane adhesion	5/564	31/23210	0.000838243	0.00968832	0.00695439	Ptprd/Magi2/Flrt3/Epha3/Nlgn1	5
GO:0051153	BP	GO:0051153	regulation of striated muscle cell differentiation	10/564	123/23210	0.000854058	0.0098452	0.00706701	Mmp14/Ccn4/Bmp4/Col14a1/Pi16/Ccn3/Rgs4/Cd53/Tmem119/Hopx	10
GO:0030111	BP	GO:0030111	regulation of Wnt signaling pathway	17/564	292/23210	0.000859069	0.00987705	0.00708987	Col1a1/Ccn4/Sulf1/Wif1/Sfrp4/Nkd2/Dab2/Bambi/Cdh2/Mdk/Tlr2/Ptpro/Dkk3/Fgfr2/Egr1/Dact2/Cthrc1	17
GO:0048638	BP	GO:0048638	regulation of developmental growth	21/564	401/23210	0.000889556	0.0102009	0.0073223	Smo/Ccn4/Dusp6/Ntn1/Bmp4/Col14a1/Pi16/Sema4c/Fn1/Sema3a/Fgfr2/Ppib/Kcnk2/Rgs4/Sema3d/Gja1/Ezr/Sema3b/Hopx/Sema3e/Foxs1	21
GO:1903391	BP	GO:1903391	regulation of adherens junction organization	7/564	64/23210	0.000903643	0.0102857	0.00738319	Mmp14/Coro1c/Apod/Myoc/Col16a1/S100a10/Epha3	7
GO:0072006	BP	GO:0072006	nephron development	11/564	146/23210	0.000903979	0.0102857	0.00738319	Smo/Sulf1/Ahi1/Bmp4/Maged1/Ptpro/Angpt2/Pdgfd/Hoxa11/Egr1/Fat4	11
GO:0097530	BP	GO:0097530	granulocyte migration	11/564	146/23210	0.000903979	0.0102857	0.00738319	Ccl24/Rarres2/Lbp/Thbs4/Nckap1l/Anxa1/Mdk/Pf4/Thbs1/Fcer1g/Fcgr3	11
GO:0010466	BP	GO:0010466	negative regulation of peptidase activity	15/564	242/23210	0.00090817	0.0103067	0.00739825	Serpinf1/Timp1/Mical1/Anxa8/Serping1/Pi16/Itih5/Tfpi/Ptgs2/Itih2/Thbs1/Cd109/Spock3/Pi15/Serpinh1	15
GO:1903426	BP	GO:1903426	regulation of reactive oxygen species biosynthetic process	9/564	103/23210	0.000918536	0.0103974	0.00746342	Cyba/Ddah2/Cd34/Ptgis/Tlr2/Ptgs2/Pkd2/Eef1a1/Cx3cr1	9
GO:1901888	BP	GO:1901888	regulation of cell junction assembly	8/564	83/23210	0.000922922	0.0104027	0.00746721	Mmp14/Coro1c/Apod/Myoc/Col16a1/S100a10/Gja1/Epha3	8
GO:0010718	BP	GO:0010718	positive regulation of epithelial to mesenchymal transition	6/564	47/23210	0.000923739	0.0104027	0.00746721	Col1a1/Bmp4/Dab2/Bambi/Mdk/Loxl2	6
GO:0043010	BP	GO:0043010	camera-type eye development	19/564	348/23210	0.000946271	0.0106126	0.00761783	Rcn1/Kera/Ahi1/Bmp4/Vim/Bfsp1/Ephb2/Ptn/Fgfr2/Cdon/Inhba/Rhoj/Gja1/Gas1/Ntrk2/Col8a2/Col8a1/Fat1/Fat3	19
GO:0045137	BP	GO:0045137	development of primary sexual characteristics	14/564	218/23210	0.000947205	0.0106126	0.00761783	Hoxa10/H3f3b/Bmp4/Sema3a/Gas2/Nupr1/Mmp2/Inha/Hoxa11/Inhba/Lhfpl2/Gja1/Pla2g4a/Ccnd1	14
GO:0045861	BP	GO:0045861	negative regulation of proteolysis	19/564	349/23210	0.00097874	0.010938	0.00785142	Serpinf1/Timp1/Mical1/Anxa8/Serping1/Pi16/Itih5/Epha4/Tfpi/Ptgs2/Itih2/Thbs1/Os9/Cd109/Camk2n1/Gas1/Spock3/Pi15/Serpinh1	19
GO:0042136	BP	GO:0042136	neurotransmitter biosynthetic process	9/564	104/23210	0.000984361	0.0109729	0.00787647	Ddah2/Cd34/Ptgis/Tlr2/P2rx4/Ptgs2/Pkd2/Tph1/Cx3cr1	9
GO:0060389	BP	GO:0060389	pathway-restricted SMAD protein phosphorylation	7/564	65/23210	0.000991846	0.0110077	0.00790147	Bmp4/Gdf10/Dab2/Bmp3/Bmp5/Inha/Inhba	7
GO:0008589	BP	GO:0008589	regulation of smoothened signaling pathway	8/564	84/23210	0.00099879	0.0110077	0.00790147	Smo/Rab34/Chrd/Disp1/Fgfr2/Zic1/Enpp1/Gas1	8
GO:0060420	BP	GO:0060420	regulation of heart growth	8/564	84/23210	0.00099879	0.0110077	0.00790147	Ccn4/Dusp6/Col14a1/Pi16/Fgfr2/Kcnk2/Rgs4/Gja1	8
GO:2001057	BP	GO:2001057	reactive nitrogen species metabolic process	8/564	84/23210	0.00099879	0.0110077	0.00790147	Ddah2/Cd34/Ptgis/Tlr2/P2rx4/Ptgs2/Pkd2/Cx3cr1	8
GO:1903975	BP	GO:1903975	regulation of glial cell migration	4/564	19/23210	0.00100002	0.0110077	0.00790147	Trem2/Vim/P2rx4/Ccr2	4
GO:0031623	BP	GO:0031623	receptor internalization	10/564	126/23210	0.00102836	0.0112632	0.00808486	Ahi1/Sfrp4/Dab2/Cd9/Magi2/Ackr3/Ntf3/Ezr/Rab31/Fcer1g	10
GO:0034332	BP	GO:0034332	adherens junction organization	10/564	126/23210	0.00102836	0.0112632	0.00808486	Mmp14/Coro1c/Itga2/Apod/Cdh2/Myoc/Cdh11/Col16a1/S100a10/Epha3	10
GO:0032731	BP	GO:0032731	positive regulation of interleukin-1 beta production	6/564	48/23210	0.00103433	0.0113005	0.00811162	Casp8/Tlr2/P2rx7/Tyrobp/Egr1/Tlr8	6
GO:0038187	MF	GO:0038187	pattern recognition receptor activity	4/559	18/22710	0.000844328	0.011582	0.00940933	Tlr2/Colec12/Tlr8/Ptafr	4
GO:0031252	CC	GO:0031252	cell leading edge	21/572	380/23436	0.000472782	0.0116805	0.010451	Fap/S100a6/Rab34/Coro1c/Cyth3/Lima1/Cdh2/Dpysl3/Vim/Gsn/Frmd4b/Anxa2/Antxr1/Pkd2/Ptpn13/Dpp4/Asap3/Eef1a1/Plekhh2/Ezr/Fat1	21
GO:0034333	BP	GO:0034333	adherens junction assembly	8/564	85/23210	0.00107956	0.0117393	0.00842665	Mmp14/Coro1c/Itga2/Apod/Myoc/Col16a1/S100a10/Epha3	8
GO:0061138	BP	GO:0061138	morphogenesis of a branching epithelium	14/564	221/23210	0.00108027	0.0117393	0.00842665	Mmp14/Smo/Sulf1/Bmp4/Maged1/Mdk/Tnc/Sema3a/Mgp/Fgfr2/Hoxa13/Hoxa11/Fat4/Sema3e	14
GO:0006790	BP	GO:0006790	sulfur compound metabolic process	16/564	272/23210	0.00108252	0.0117393	0.00842665	Sulf1/Mical1/Dcn/Acsl5/Slc7a11/Ugdh/Hpgds/Bgn/Chpf/Tpst1/Enpp1/Dsel/Dse/Ptges/Spock3/Spock2	16
GO:0010035	BP	GO:0010035	response to inorganic substance	24/564	493/23210	0.00108912	0.0117818	0.0084571	Crip1/Id2/Cacna1g/Fbln5/Anxa1/Fn1/Tnnt2/Gsn/Cybrd1/Anxa5/P2rx7/P2rx4/Chp2/Stk26/Adcy7/Mmp2/Loxl2/Pkd2/Thbs1/Apobec1/Pla2g4a/Alox5ap/Nlgn1/Selenom	24
GO:0051592	BP	GO:0051592	response to calcium ion	10/564	127/23210	0.00109254	0.0117898	0.00846284	Tnnt2/Anxa5/P2rx7/Chp2/Pkd2/Thbs1/Apobec1/Pla2g4a/Alox5ap/Nlgn1	10
GO:0060562	BP	GO:0060562	epithelial tube morphogenesis	20/564	380/23210	0.00109987	0.0118398	0.00849878	Mmp14/Smo/Ahi1/Ntn1/Bmp4/Maged1/Casp8/Sema4c/Epha4/Mdk/Tnc/Mgp/Fgfr2/Bmp5/Pkd2/Hoxa11/Fat4/Gja1/Cthrc1/Sema3e	20
GO:0002064	BP	GO:0002064	epithelial cell development	15/564	247/23210	0.00111574	0.0119813	0.00860029	Smo/Ros1/Bmp4/Vim/Bfsp1/Fgfr2/Tnmd/Bmp5/Exph5/Hoxa13/Dact2/Gja1/Ezr/Col23a1/Fat1	15
GO:0048841	BP	GO:0048841	regulation of axon extension involved in axon guidance	5/564	33/23210	0.00112505	0.0119953	0.00861039	Sema4c/Sema3a/Sema3d/Sema3b/Sema3e	5
GO:0045185	BP	GO:0045185	maintenance of protein location	9/564	106/23210	0.00112749	0.0119953	0.00861039	Ltbp1/Kdelr3/Gsn/Pkd2/Os9/Nbl1/Nrros/Syne3/Tmsb10	9
GO:0006898	BP	GO:0006898	receptor-mediated endocytosis	14/564	222/23210	0.00112797	0.0119953	0.00861039	Ahi1/Sfrp4/Dab2/Msr1/Mrc1/Cd9/Anxa2/Magi2/Ackr3/Ntf3/Cd14/Ezr/Rab31/Fcer1g	14
GO:0030323	BP	GO:0030323	respiratory tube development	14/564	222/23210	0.00112797	0.0119953	0.00861039	Loxl3/Mmp14/Sparc/Rcn3/Ccn2/Bmp4/Lox/Pcsk5/Slc7a11/Tnc/Mgp/Fgfr2/Insc/Hopx	14
GO:0031346	BP	GO:0031346	positive regulation of cell projection organization	23/564	466/23210	0.00114557	0.012153	0.00872355	Serpinf1/Coro1c/Ptbp1/Itga2/Ahi1/Ntn1/Bmp4/Chodl/Dpysl3/Ankrd1/Fn1/Epha4/Mdk/Ptprd/P2rx7/Ptn/Bmp5/Eef1a1/Lpar1/Magi2/Epha3/Ntrk2/Nlgn1	23
GO:0000768	BP	GO:0000768	syncytium formation by plasma membrane fusion	7/564	67/23210	0.00118849	0.0124877	0.00896379	Trem2/Cd9/Tyrobp/Cdon/Cd53/Cd109/Myof	7
GO:0050710	BP	GO:0050710	negative regulation of cytokine secretion	7/564	67/23210	0.00118849	0.0124877	0.00896379	Fbln1/Cd34/Anxa1/Fn1/Cd84/Tlr8/Ezr	7
GO:0050771	BP	GO:0050771	negative regulation of axonogenesis	7/564	67/23210	0.00118849	0.0124877	0.00896379	Ntn1/Sema4c/Ephb2/Sema3a/Sema3d/Sema3b/Sema3e	7
GO:0140253	BP	GO:0140253	cell-cell fusion	7/564	67/23210	0.00118849	0.0124877	0.00896379	Trem2/Cd9/Tyrobp/Cdon/Cd53/Cd109/Myof	7
GO:0090596	BP	GO:0090596	sensory organ morphogenesis	17/564	301/23210	0.00119646	0.0125414	0.00900236	Ahi1/Ntn1/Bmp4/Col2a1/Col5a2/Col11a1/Ephb2/Ptn/Fgfr2/Cdon/Gas1/Cthrc1/Ntrk2/Col8a2/Col8a1/Fat1/Fat3	17
GO:0008238	MF	GO:0008238	exopeptidase activity	9/559	102/22710	0.000936602	0.0125744	0.0102156	Fap/Mmp14/Cpa3/Agbl1/Cpxm1/Cpxm2/Dpp4/Cpz/Naalad2	9
GO:0045862	BP	GO:0045862	positive regulation of proteolysis	18/564	328/23210	0.00120376	0.0125878	0.00903571	Mmp14/Rcn3/Ccn2/Vsir/Dapk1/Nkd2/Plk2/Dab2/Trem2/Il33/Casp8/Epha4/Gsn/F3/Nupr1/Antxr1/Dap/Sh3rf2	18
GO:0045649	BP	GO:0045649	regulation of macrophage differentiation	4/564	20/23210	0.00122618	0.0127428	0.00914692	Id2/Casp8/Pf4/C1qc	4
GO:0046697	BP	GO:0046697	decidualization	4/564	20/23210	0.00122618	0.0127428	0.00914692	Ptgis/Ptn/Ptgs2/Pla2g4a	4
GO:0043902	BP	GO:0043902	positive regulation of multi-organism process	12/564	175/23210	0.00122727	0.0127428	0.00914692	Rab34/Cyba/Ly86/Csf1r/Tlr2/Anxa2/Ppib/Ddx60/Inhba/Lhfpl2/Nlrp10/Ptafr	12
GO:0051250	BP	GO:0051250	negative regulation of lymphocyte activation	11/564	152/23210	0.00125607	0.0129873	0.00932247	Loxl3/Vsir/Id2/Bmp4/Cd86/Anxa1/Mdk/Gpnmb/Tyrobp/Tbc1d10c/Btla	11
GO:0002690	BP	GO:0002690	positive regulation of leukocyte chemotaxis	8/564	87/23210	0.00125674	0.0129873	0.00932247	Rarres2/Lbp/Thbs4/Nckap1l/Mdk/Ptn/Thbs1/Ccr2	8
GO:0008217	BP	GO:0008217	regulation of blood pressure	13/564	200/23210	0.00127484	0.0131435	0.00943454	Cpa3/Cyba/Cd34/Id2/P2rx4/Col1a2/Ptpro/Ptgs2/Uts2r/Kcnk6/Gja1/Ptafr/Mcpt4	13
GO:0071622	BP	GO:0071622	regulation of granulocyte chemotaxis	6/564	50/23210	0.00128575	0.0131453	0.00943584	Rarres2/Lbp/Thbs4/Nckap1l/Mdk/Thbs1	6
GO:0006869	BP	GO:0006869	lipid transport	18/564	330/23210	0.00128845	0.0131453	0.00943584	Lbp/Dab2/Apod/Lima1/Anxa1/Acsl5/Msr1/Atp10a/P2rx7/Nucb2/Anxa2/Thbs1/Pla2g5/Inhba/Pla2g4a/Gulp1/Atp8b2/Selenom	18
GO:0048592	BP	GO:0048592	eye morphogenesis	12/564	176/23210	0.00128877	0.0131453	0.00943584	Ahi1/Bmp4/Col5a2/Ephb2/Ptn/Cdon/Gas1/Ntrk2/Col8a2/Col8a1/Fat1/Fat3	12
GO:0002931	BP	GO:0002931	response to ischemia	5/564	34/23210	0.00129298	0.0131453	0.00943584	Trem2/Csf1r/P2rx4/Egr1/Cx3cr1	5
GO:0071634	BP	GO:0071634	regulation of transforming growth factor beta production	5/564	34/23210	0.00129298	0.0131453	0.00943584	Ltbp1/Cd34/Tyrobp/Ptgs2/Thbs1	5
GO:0099068	BP	GO:0099068	postsynapse assembly	5/564	34/23210	0.00129298	0.0131453	0.00943584	Cdh2/Ptprd/Ephb2/Magi2/Nlgn1	5
GO:0045428	BP	GO:0045428	regulation of nitric oxide biosynthetic process	7/564	68/23210	0.00129762	0.013162	0.00944784	Ddah2/Cd34/Ptgis/Tlr2/Ptgs2/Pkd2/Cx3cr1	7
GO:0002020	MF	GO:0002020	protease binding	11/559	146/22710	0.00100201	0.0131723	0.0107013	Fap/Timp1/Col1a1/Col3a1/Fn1/F3/Col1a2/Comp/Anxa2/Dpp4/Os9	11
GO:0048736	BP	GO:0048736	appendage development	13/564	201/23210	0.00133357	0.0134645	0.00966497	Hoxa10/Bmp4/Col2a1/Pcsk5/Slc7a11/Fgfr2/Comp/Scx/Meox2/Hoxa13/Hoxa11/Gja1/Gas1	13
GO:0060173	BP	GO:0060173	limb development	13/564	201/23210	0.00133357	0.0134645	0.00966497	Hoxa10/Bmp4/Col2a1/Pcsk5/Slc7a11/Fgfr2/Comp/Scx/Meox2/Hoxa13/Hoxa11/Gja1/Gas1	13
GO:0032642	BP	GO:0032642	regulation of chemokine production	8/564	88/23210	0.00135361	0.0136355	0.00978772	Lbp/Apod/Trem2/Csf1r/Il33/Tlr2/Cd84/Egr1	8
GO:0021987	BP	GO:0021987	cerebral cortex development	9/564	109/23210	0.00137329	0.013802	0.00990725	Smo/Cdh2/Col3a1/Mdk/Sema3a/Cdon/Fat4/Cx3cr1/Ntrk2	9
GO:0006949	BP	GO:0006949	syncytium formation	7/564	69/23210	0.00141443	0.0140866	0.0101115	Trem2/Cd9/Tyrobp/Cdon/Cd53/Cd109/Myof	7
GO:0007492	BP	GO:0007492	endoderm development	7/564	69/23210	0.00141443	0.0140866	0.0101115	Bmp4/Dab2/Col5a2/Fn1/Angpt2/Col12a1/Inhba	7
GO:0010633	BP	GO:0010633	negative regulation of epithelial cell migration	7/564	69/23210	0.00141443	0.0140866	0.0101115	Serpinf1/Coro1c/Dcn/Sema3a/Angpt2/Meox2/Thbs1	7
GO:1903670	BP	GO:1903670	regulation of sprouting angiogenesis	7/564	69/23210	0.00141443	0.0140866	0.0101115	Plk2/Anxa1/Srpx2/Ptgs2/Meox2/Thbs1/Rhoj	7
GO:0007156	BP	GO:0007156	homophilic cell adhesion via plasma membrane adhesion molecules	9/564	110/23210	0.00146419	0.0145491	0.0104435	Emb/Cdh2/Anxa3/Cdh11/Pcdh18/Fat4/Ptprt/Hmcn1/Fat3	9
GO:0051896	BP	GO:0051896	regulation of protein kinase B signaling	11/564	155/23210	0.0014704	0.0145665	0.010456	Rcn3/Pik3cg/Myoc/F3/P2rx4/Cavin3/Magi2/Thbs1/Mmp3/Cx3cr1/Ntrk2	11
GO:0032733	BP	GO:0032733	positive regulation of interleukin-10 production	5/564	35/23210	0.00147871	0.0145665	0.010456	Cd83/Cd34/Trem2/Tlr2/Fcer1g	5
GO:0036230	BP	GO:0036230	granulocyte activation	5/564	35/23210	0.00147871	0.0145665	0.010456	Anxa3/Tyrobp/Ccr2/Ptafr/Fcer1g	5
GO:0003094	BP	GO:0003094	glomerular filtration	4/564	21/23210	0.00148583	0.0145665	0.010456	Sulf1/Ptpro/Uts2r/Gja1	4
GO:0032332	BP	GO:0032332	positive regulation of chondrocyte differentiation	4/564	21/23210	0.00148583	0.0145665	0.010456	Anxa2/Loxl2/Hoxa11/Mustn1	4
GO:2000482	BP	GO:2000482	regulation of interleukin-8 secretion	4/564	21/23210	0.00148583	0.0145665	0.010456	Anxa1/Tlr2/Nlrp10/Cd14	4
GO:0003149	BP	GO:0003149	membranous septum morphogenesis	3/564	10/23210	0.0015077	0.0145855	0.0104697	Id2/Bmp4/Fgfr2	3
GO:0061620	BP	GO:0061620	glycolytic process through glucose-6-phosphate	3/564	10/23210	0.0015077	0.0145855	0.0104697	Galk1/Pfkp/Gale	3
GO:1900115	BP	GO:1900115	extracellular regulation of signal transduction	3/564	10/23210	0.0015077	0.0145855	0.0104697	Ltbp1/Nbl1/Nrros	3
GO:1900116	BP	GO:1900116	extracellular negative regulation of signal transduction	3/564	10/23210	0.0015077	0.0145855	0.0104697	Ltbp1/Nbl1/Nrros	3
GO:2000807	BP	GO:2000807	regulation of synaptic vesicle clustering	3/564	10/23210	0.0015077	0.0145855	0.0104697	Cdh2/Magi2/Nlgn1	3
GO:2001280	BP	GO:2001280	positive regulation of unsaturated fatty acid biosynthetic process	3/564	10/23210	0.0015077	0.0145855	0.0104697	Anxa1/Ptgs2/Pla2g4a	3
GO:0097191	BP	GO:0097191	extrinsic apoptotic signaling pathway	14/564	229/23210	0.00151391	0.0146134	0.0104897	Dapk1/Bmp4/Dab2/Col2a1/Il33/Acsl5/Casp8/Itm2c/Pf4/P2rx7/Thbs1/Inhba/Cx3cr1/Gas1	14
GO:0045177	CC	GO:0045177	apical part of cell	22/572	416/23436	0.000631727	0.0147403	0.0131887	Fap/Cyba/Cd34/Dab2/Cdh2/Anxa1/Fn1/P2rx4/Ptpro/Cd9/Stk26/Adgrg2/Pth1r/Amotl2/Dpp4/Kcnk2/Atp6v0a4/Fat4/Insc/Gja1/Ezr/Fat1	22
GO:0110053	BP	GO:0110053	regulation of actin filament organization	15/564	255/23210	0.00153046	0.0147408	0.0105811	Ccl24/Ccn2/Nckap1l/Lima1/Myoc/Gsn/Tlr2/Arpc1b/Asap3/Rgs4/Lpar1/Plekhh2/S100a10/Capg/Tmsb10	15
GO:0019897	CC	GO:0019897	extrinsic component of plasma membrane	13/572	186/23436	0.000680992	0.0150535	0.0134689	S100a6/Cyth3/Arsa/Cdh2/Anxa1/Gnb4/Sytl2/Cdh11/Anxa2/Magi2/S100a10/Nlrp10/Gnai1	13
GO:0016504	MF	GO:0016504	peptidase activator activity	5/559	33/22710	0.00119097	0.0153368	0.0124598	Fbln1/Pcolce2/Vsir/Fn1/Pcolce	5
GO:0048015	BP	GO:0048015	phosphatidylinositol-mediated signaling	11/564	157/23210	0.00162927	0.0156581	0.0112396	Dcn/Pik3cg/Csf1r/Myoc/Gsn/Wnt16/Pdgfd/Ptpn13/Ezr/Ntrk2/Ptafr	11
GO:1904375	BP	GO:1904375	regulation of protein localization to cell periphery	10/564	134/23210	0.00163944	0.0157214	0.011285	Mmp14/Nkd2/Dab2/Trem2/Ephb2/Magi2/Pid1/Ezr/Epha3/Gnai1	10
GO:0021954	BP	GO:0021954	central nervous system neuron development	8/564	91/23210	0.00168026	0.0160778	0.0115408	Btg2/Epha4/Dclk2/Ephb2/Sema3a/Fgfr2/Cdh11/Ntrk2	8
GO:0021543	BP	GO:0021543	pallium development	11/564	158/23210	0.00171381	0.0163631	0.0117457	Smo/Btg2/Cdh2/Col3a1/Mdk/Dclk2/Sema3a/Cdon/Fat4/Cx3cr1/Ntrk2	11
GO:0006023	BP	GO:0006023	aminoglycan biosynthetic process	6/564	53/23210	0.00174722	0.0166099	0.0119228	Has1/Has2/Ugdh/Chpf/Dse/B3gnt9	6
GO:0010517	BP	GO:0010517	regulation of phospholipase activity	6/564	53/23210	0.00174722	0.0166099	0.0119228	Anxa8/Anxa1/Fgfr2/Lpar1/Pla2g5/Ptafr	6
GO:0034405	BP	GO:0034405	response to fluid shear stress	4/564	22/23210	0.00178145	0.016826	0.0120779	P2rx7/P2rx4/Ptgs2/Pkd2	4
GO:0090382	BP	GO:0090382	phagosome maturation	4/564	22/23210	0.00178145	0.016826	0.0120779	Rab34/P2rx7/Rab7b/Rab31	4
GO:0097205	BP	GO:0097205	renal filtration	4/564	22/23210	0.00178145	0.016826	0.0120779	Sulf1/Ptpro/Uts2r/Gja1	4
GO:0042552	BP	GO:0042552	myelination	11/564	159/23210	0.0018019	0.0169472	0.0121649	Hexb/Serinc5/Cdh2/Myoc/Tlr2/Ptn/Cd9/Adam22/Marveld1/Ntf3/Ntrk2	11
GO:0032602	BP	GO:0032602	chemokine production	8/564	92/23210	0.00180199	0.0169472	0.0121649	Lbp/Apod/Trem2/Csf1r/Il33/Tlr2/Cd84/Egr1	8
GO:0008237	MF	GO:0008237	metallopeptidase activity	12/559	175/22710	0.00136677	0.0172486	0.014013	Mmp14/Cpa3/Bmp1/Agbl1/Cpxm1/Mmp23/Cpxm2/Mmp2/Cpz/Adam22/Mmp3/Naalad2	12
GO:0048738	BP	GO:0048738	cardiac muscle tissue development	15/564	260/23210	0.00185002	0.0173617	0.0124625	Ccn4/Id2/Bmp4/Col14a1/Pi16/Ankrd1/Casp8/Tnnt2/Col11a1/Fgfr2/Bmp5/Kcnk2/AW551984/Rgs4/Gja1	15
GO:0016324	CC	GO:0016324	apical plasma membrane	18/572	316/23436	0.000829851	0.0174269	0.0155925	Cyba/Cd34/Dab2/Cdh2/Anxa1/Fn1/Ptpro/Cd9/Stk26/Adgrg2/Pth1r/Amotl2/Dpp4/Kcnk2/Atp6v0a4/Gja1/Ezr/Fat1	18
GO:0043534	BP	GO:0043534	blood vessel endothelial cell migration	9/564	114/23210	0.00187735	0.0175806	0.0126196	Plk2/Anxa1/P2rx4/Srpx2/Angpt2/Ptgs2/Meox2/Thbs1/Rhoj	9
GO:2000027	BP	GO:2000027	regulation of animal organ morphogenesis	13/564	209/23210	0.0018894	0.0176205	0.0126482	Smo/Cd34/Sulf1/Ahi1/Bmp4/Dab2/Maged1/Mdk/Ptn/Fgfr2/Hoxa11/Chad/Cthrc1	13
GO:0048017	BP	GO:0048017	inositol lipid-mediated signaling	11/564	160/23210	0.00189364	0.0176205	0.0126482	Dcn/Pik3cg/Csf1r/Myoc/Gsn/Wnt16/Pdgfd/Ptpn13/Ezr/Ntrk2/Ptafr	11
GO:0051291	BP	GO:0051291	protein heterooligomerization	11/564	160/23210	0.00189364	0.0176205	0.0126482	Col1a1/Cdh2/Tnnt2/Col1a2/Anxa2/Pkd2/Magi2/S100a10/C1qtnf2/H4c4/Nlgn1	11
GO:0044853	CC	GO:0044853	plasma membrane raft	10/572	123/23436	0.000883339	0.0176668	0.0158071	Smo/Coro1c/Ptgis/Has2/Cdh2/Tfpi/Ptgs2/Cavin3/Myof/Ezr	10
GO:0002675	BP	GO:0002675	positive regulation of acute inflammatory response	5/564	37/23210	0.001908	0.0177166	0.0127172	Pik3cg/Ptgs2/Fcer1g/Fcgr3/Alox5ap	5
GO:0007264	BP	GO:0007264	small GTPase mediated signal transduction	23/564	485/23210	0.00191957	0.0177333	0.0127292	Rab34/Cyth3/Cyth4/Ntn1/Plk2/Dok2/Cdh2/Col3a1/Rgl1/Myoc/Ephb2/Arhgef19/Col1a2/Cgnl1/Lpar6/Cdon/Dock10/Lpar1/Elmo1/Rhoj/Rab7b/Rab31/Dok1	23
GO:0019932	BP	GO:0019932	second-messenger-mediated signaling	21/564	427/23210	0.00192574	0.0177333	0.0127292	Adgre1/Ptbp1/Trem2/Pf4/P2rx4/Nucb2/Chp2/Adgrg2/Adcy7/Pth1r/Pkd2/Lpar1/Thbs1/Tbc1d10c/Adgrd1/Ackr3/Ackr2/Ccr2/Cx3cr1/Ntrk2/Gnai1	21
GO:0014009	BP	GO:0014009	glial cell proliferation	6/564	54/23210	0.00192595	0.0177333	0.0127292	Trem2/Csf1r/Il33/Vim/Ptn/Lepr	6
GO:0043030	BP	GO:0043030	regulation of macrophage activation	6/564	54/23210	0.00192595	0.0177333	0.0127292	Lbp/Trem2/Il33/Cd84/Thbs1/Pla2g5	6
GO:0007548	BP	GO:0007548	sex differentiation	16/564	288/23210	0.00194724	0.0178918	0.0128429	Hoxa10/H3f3b/Bmp4/Sema3a/Gas2/Nupr1/Mmp2/Bmp5/Inha/Hoxa13/Hoxa11/Inhba/Lhfpl2/Gja1/Pla2g4a/Ccnd1	16
GO:0048871	BP	GO:0048871	multicellular organismal homeostasis	23/564	486/23210	0.0019704	0.0180668	0.0129685	Smo/Dio2/Cd34/Rcn3/Ccn2/Col14a1/Col2a1/Col11a2/Csf1r/Ctsk/P2rx7/Ptgs2/Pth1r/Scx/Hoxa13/Egr1/Ctss/Metrnl/Ccr2/Gja1/Tmem119/Pla2g4a/Lepr	23
GO:1990778	BP	GO:1990778	protein localization to cell periphery	18/564	344/23210	0.00203522	0.018285	0.0131252	Mmp14/Rab34/Nkd2/Dab2/Trem2/Cdh2/Ephb2/Sytl2/Anxa2/Magi2/Adam22/S100a10/Pid1/Ezr/Epha3/Rab31/Gnai1/Fcer1g	18
GO:0031392	BP	GO:0031392	regulation of prostaglandin biosynthetic process	3/564	11/23210	0.00203582	0.018285	0.0131252	Anxa1/Ptgs2/Pla2g4a	3
GO:0032342	BP	GO:0032342	aldosterone biosynthetic process	3/564	11/23210	0.00203582	0.018285	0.0131252	Dab2/Dkk3/Bmp5	3
GO:0032490	BP	GO:0032490	detection of molecule of bacterial origin	3/564	11/23210	0.00203582	0.018285	0.0131252	Lbp/Trem2/Tlr2	3
GO:0036005	BP	GO:0036005	response to macrophage colony-stimulating factor	3/564	11/23210	0.00203582	0.018285	0.0131252	Csf1r/Tlr2/Dok1	3
GO:0036006	BP	GO:0036006	cellular response to macrophage colony-stimulating factor stimulus	3/564	11/23210	0.00203582	0.018285	0.0131252	Csf1r/Tlr2/Dok1	3
GO:0043589	BP	GO:0043589	skin morphogenesis	3/564	11/23210	0.00203582	0.018285	0.0131252	Col1a1/Itga2/Col1a2	3
GO:0051764	BP	GO:0051764	actin crosslink formation	3/564	11/23210	0.00203582	0.018285	0.0131252	Dpysl3/Tnnt2/Marcks	3
GO:0051901	BP	GO:0051901	positive regulation of mitochondrial depolarization	3/564	11/23210	0.00203582	0.018285	0.0131252	Dcn/Myoc/P2rx7	3
GO:1903977	BP	GO:1903977	positive regulation of glial cell migration	3/564	11/23210	0.00203582	0.018285	0.0131252	Trem2/P2rx4/Ccr2	3
GO:0007050	BP	GO:0007050	cell cycle arrest	10/564	138/23210	0.00204016	0.0182865	0.0131263	Fap/Id2/Cgref1/Gas2/Pkd2/Magi2/Thbs1/Inhba/Gas1/Ccnd1	10
GO:0043491	BP	GO:0043491	protein kinase B signaling	12/564	186/23210	0.00205626	0.0183933	0.0132029	Rcn3/Pik3cg/Lox/Myoc/F3/P2rx4/Cavin3/Magi2/Thbs1/Mmp3/Cx3cr1/Ntrk2	12
GO:0001570	BP	GO:0001570	vasculogenesis	8/564	94/23210	0.00206629	0.0184454	0.0132404	Smo/Cd34/Has2/Egfl7/Fgfr2/Hoxa13/Ackr3/Ntrk2	8
GO:0002792	BP	GO:0002792	negative regulation of peptide secretion	11/564	162/23210	0.00208855	0.0185311	0.0133019	Fbln1/Cd34/Anxa1/Il33/Fn1/Anxa5/Nucb2/Ccn3/Cd84/Tlr8/Ezr	11
GO:0007272	BP	GO:0007272	ensheathment of neurons	11/564	162/23210	0.00208855	0.0185311	0.0133019	Hexb/Serinc5/Cdh2/Myoc/Tlr2/Ptn/Cd9/Adam22/Marveld1/Ntf3/Ntrk2	11
GO:0008366	BP	GO:0008366	axon ensheathment	11/564	162/23210	0.00208855	0.0185311	0.0133019	Hexb/Serinc5/Cdh2/Myoc/Tlr2/Ptn/Cd9/Adam22/Marveld1/Ntf3/Ntrk2	11
GO:0060390	BP	GO:0060390	regulation of SMAD protein signal transduction	4/564	23/23210	0.00211547	0.0186808	0.0134093	Bmp4/Dab2/Ccn3/Cilp	4
GO:0002548	BP	GO:0002548	monocyte chemotaxis	6/564	55/23210	0.00211818	0.0186808	0.0134093	Ccl24/Anxa1/Ptpro/Ccn3/Nbl1/Ccr2	6
GO:0002833	BP	GO:0002833	positive regulation of response to biotic stimulus	6/564	55/23210	0.00211818	0.0186808	0.0134093	Rab34/Cyba/Ly86/Tlr2/Ddx60/Nlrp10	6
GO:0016641	MF	GO:0016641	oxidoreductase activity, acting on the CH-NH2 group of donors, oxygen as acceptor	4/559	21/22710	0.00155756	0.0189004	0.0153549	Loxl3/Lox/Loxl4/Loxl2	4
GO:0050431	MF	GO:0050431	transforming growth factor beta binding	4/559	21/22710	0.00155756	0.0189004	0.0153549	Ltbp1/Thbs1/Cd109/Nrros	4
GO:1900026	BP	GO:1900026	positive regulation of substrate adhesion-dependent cell spreading	5/564	38/23210	0.00215382	0.018957	0.0136076	Dab2/Has2/Myoc/Mdk/S100a10	5
GO:0051098	BP	GO:0051098	regulation of binding	20/564	403/23210	0.00219931	0.0193187	0.0138672	Smo/Id3/Itga2/Id2/Plk2/Bmp4/Dab2/Bambi/Tmem173/Lox/Mitd1/Epha4/Fam129b/Gpsm1/Anxa2/Cdon/S100a10/Ifit2/Cthrc1/Hopx	20
GO:0045666	BP	GO:0045666	positive regulation of neuron differentiation	22/564	461/23210	0.00220711	0.01933	0.0138753	Serpinf1/Ptbp1/Ahi1/Ntn1/Bmp4/Chodl/Dpysl3/Ankrd1/Fn1/Epha4/Mdk/Ptprd/Ptn/Bmp5/Eef1a1/Cdon/Lpar1/Magi2/Nbl1/Epha3/Ntrk2/Nlgn1	22
GO:0001704	BP	GO:0001704	formation of primary germ layer	8/564	95/23210	0.0022094	0.01933	0.0138753	Chrd/Bmp4/Col5a2/Fn1/Col12a1/Scx/Hoxa11/Inhba	8
GO:0031091	CC	GO:0031091	platelet alpha granule	4/572	19/23436	0.00101657	0.0194072	0.0173643	Sparc/Thbs2/Pf4/Thbs1	4
GO:0006631	BP	GO:0006631	fatty acid metabolic process	19/564	376/23210	0.00229556	0.020038	0.0143835	Fads1/Ptgis/Cygb/Anxa1/Fads2/Acsl5/Pam/Bdh2/Hacd4/Hpgds/Nucb2/Hpgd/Ptgs2/C1qtnf2/Ptges/Cyp2f2/Adh7/Pla2g4a/Alox5ap	19
GO:0002218	BP	GO:0002218	activation of innate immune response	11/564	164/23210	0.00229945	0.020038	0.0143835	Cyba/Lbp/Cd86/Tmem173/Tlr2/Colec12/Ddx60/Tlr8/Tifa/Cd14/Rab7b	11
GO:0008235	MF	GO:0008235	metalloexopeptidase activity	6/559	52/22710	0.00168722	0.0200875	0.0163193	Mmp14/Cpa3/Agbl1/Cpxm1/Cpxm2/Cpz	6
GO:0043588	BP	GO:0043588	skin development	16/564	293/23210	0.00231417	0.0201264	0.014447	Col1a1/Smo/Itga2/Macroh2a2/Anxa1/Col5a2/Col3a1/Col1a2/Wnt16/Fgfr2/Comp/Ptgs2/Exph5/Inhba/Cd109/Dact2	16
GO:0008406	BP	GO:0008406	gonad development	13/564	214/23210	0.00232508	0.0201813	0.0144864	Hoxa10/H3f3b/Bmp4/Sema3a/Gas2/Nupr1/Mmp2/Inha/Hoxa11/Inhba/Gja1/Pla2g4a/Ccnd1	13
GO:0043393	BP	GO:0043393	regulation of protein binding	14/564	240/23210	0.00233902	0.0202623	0.0145445	Plk2/Bmp4/Dab2/Bambi/Tmem173/Lox/Mitd1/Epha4/Gpsm1/Anxa2/Cdon/Ifit2/Cthrc1/Hopx	14
GO:0006911	BP	GO:0006911	phagocytosis, engulfment	12/564	189/23210	0.00234843	0.0203037	0.0145743	Itga2/Lbp/Nckap1l/Trem2/Msr1/Gsn/Thbs1/Elmo1/Rab31/Gulp1/Fcer1g/Fcgr3	12
GO:0046620	BP	GO:0046620	regulation of organ growth	9/564	118/23210	0.00237878	0.0205258	0.0147336	Smo/Ccn4/Dusp6/Col14a1/Pi16/Fgfr2/Kcnk2/Rgs4/Gja1	9
GO:0009620	BP	GO:0009620	response to fungus	5/564	39/23210	0.00242192	0.020857	0.0149714	Rarres2/Clec4n/Tlr2/Spon2/Nlrp10	5
GO:0044706	BP	GO:0044706	multi-multicellular organism process	12/564	190/23210	0.00245302	0.0210835	0.015134	Timp1/H3f3b/Ptgis/Hexb/Pcsk5/Maged2/Ptn/Hpgd/Mmp2/Ptgs2/Pla2g4a/Ptafr	12
GO:0002693	BP	GO:0002693	positive regulation of cellular extravasation	4/564	24/23210	0.00249031	0.0213206	0.0153042	Mdk/Pdgfd/Ccr2/Ptafr	4
GO:0030728	BP	GO:0030728	ovulation	4/564	24/23210	0.00249031	0.0213206	0.0153042	Gas2/Ptgs2/Inhba/Pla2g4a	4
GO:0005160	MF	GO:0005160	transforming growth factor beta receptor binding	6/559	53/22710	0.00186371	0.0213819	0.0173709	Bmp4/Gdf10/Bmp3/Bmp5/Inha/Inhba	6
GO:0005544	MF	GO:0005544	calcium-dependent phospholipid binding	6/559	53/22710	0.00186371	0.0213819	0.0173709	Anxa8/Anxa1/Anxa5/Anxa3/Anxa2/Pla2g4a	6
GO:0090090	BP	GO:0090090	negative regulation of canonical Wnt signaling pathway	9/564	119/23210	0.0025194	0.0215164	0.0154448	Sfrp4/Nkd2/Dab2/Cdh2/Mdk/Ptpro/Dkk3/Egr1/Cthrc1	9
GO:0043583	BP	GO:0043583	ear development	14/564	242/23210	0.00252299	0.0215164	0.0154448	Ahi1/Ntn1/Bmp4/Col2a1/Epha4/Col11a1/Ephb2/Fgfr2/Bmp5/Igfbp7/Hoxa13/Fat4/Gas1/Cthrc1	14
GO:0048260	BP	GO:0048260	positive regulation of receptor-mediated endocytosis	6/564	57/23210	0.00254565	0.0216676	0.0155533	Ahi1/Sfrp4/Dab2/Anxa2/Magi2/Ntf3	6
GO:0007389	BP	GO:0007389	pattern specification process	22/564	468/23210	0.00265074	0.0224279	0.016099	Hoxa10/Meox1/Smo/Chrd/Ahi1/Btg2/Bmp4/Pcsk5/Cyp26a1/Sema3a/Disp1/Fgfr2/Bmp5/Zic1/Pkd2/Meox2/C1qa/Cdon/Hoxa11/Nbl1/Gja1/Gas1	22
GO:0006705	BP	GO:0006705	mineralocorticoid biosynthetic process	3/564	12/23210	0.0026657	0.0224279	0.016099	Dab2/Dkk3/Bmp5	3
GO:0032341	BP	GO:0032341	aldosterone metabolic process	3/564	12/23210	0.0026657	0.0224279	0.016099	Dab2/Dkk3/Bmp5	3
GO:0072124	BP	GO:0072124	regulation of glomerular mesangial cell proliferation	3/564	12/23210	0.0026657	0.0224279	0.016099	Bmp4/Pdgfd/Egr1	3
GO:1900426	BP	GO:1900426	positive regulation of defense response to bacterium	3/564	12/23210	0.0026657	0.0224279	0.016099	Rab34/Cyba/Nlrp10	3
GO:0008584	BP	GO:0008584	male gonad development	9/564	120/23210	0.00266653	0.0224279	0.016099	Hoxa10/H3f3b/Sema3a/Nupr1/Inha/Hoxa11/Inhba/Gja1/Ccnd1	9
GO:0055021	BP	GO:0055021	regulation of cardiac muscle tissue growth	7/564	77/23210	0.00267072	0.0224279	0.016099	Ccn4/Col14a1/Pi16/Fgfr2/Kcnk2/Rgs4/Gja1	7
GO:1905332	BP	GO:1905332	positive regulation of morphogenesis of an epithelium	5/564	40/23210	0.00271346	0.0227434	0.0163255	Smo/Ahi1/Bmp4/Maged1/Mdk	5
GO:0032835	BP	GO:0032835	glomerulus development	6/564	58/23210	0.00278219	0.023275	0.0167071	Sulf1/Bmp4/Ptpro/Angpt2/Pdgfd/Egr1	6
GO:0016857	MF	GO:0016857	racemase and epimerase activity, acting on carbohydrates and derivatives	3/559	11/22710	0.00211189	0.023379	0.0189934	Gale/Dsel/Dse	3
GO:0055102	MF	GO:0055102	lipase inhibitor activity	3/559	11/22710	0.00211189	0.023379	0.0189934	Anxa1/Anxa3/Anxa2	3
GO:0048565	BP	GO:0048565	digestive tract development	9/564	121/23210	0.00282038	0.0235497	0.0169042	Smo/Rarres2/Ahi1/Id2/Bmp4/Pcsk5/Col3a1/Fgfr2/Fat4	9
GO:0030324	BP	GO:0030324	lung development	13/564	219/23210	0.00284006	0.023669	0.0169899	Loxl3/Mmp14/Sparc/Rcn3/Ccn2/Bmp4/Lox/Slc7a11/Tnc/Mgp/Fgfr2/Insc/Hopx	13
GO:0051924	BP	GO:0051924	regulation of calcium ion transport	15/564	272/23210	0.00284941	0.0237019	0.0170135	Il16/Cyba/Pik3cg/Cacna1g/Bmp4/Fgf14/Gem/P2rx7/P2rx4/Anxa2/Ptgs2/Pkd2/Cd84/Rgs4/Gja1	15
GO:0007413	BP	GO:0007413	axonal fasciculation	4/564	25/23210	0.00290836	0.0238757	0.0171383	Epha4/Ephb2/Sema3a/Epha3	4
GO:0009595	BP	GO:0009595	detection of biotic stimulus	4/564	25/23210	0.00290836	0.0238757	0.0171383	Smo/Lbp/Trem2/Tlr2	4
GO:0042573	BP	GO:0042573	retinoic acid metabolic process	4/564	25/23210	0.00290836	0.0238757	0.0171383	Cyp26a1/Crabp1/Rbp1/Adh7	4
GO:0050832	BP	GO:0050832	defense response to fungus	4/564	25/23210	0.00290836	0.0238757	0.0171383	Rarres2/Clec4n/Spon2/Nlrp10	4
GO:0072606	BP	GO:0072606	interleukin-8 secretion	4/564	25/23210	0.00290836	0.0238757	0.0171383	Anxa1/Tlr2/Nlrp10/Cd14	4
GO:0090023	BP	GO:0090023	positive regulation of neutrophil chemotaxis	4/564	25/23210	0.00290836	0.0238757	0.0171383	Lbp/Thbs4/Nckap1l/Mdk	4
GO:0106030	BP	GO:0106030	neuron projection fasciculation	4/564	25/23210	0.00290836	0.0238757	0.0171383	Epha4/Ephb2/Sema3a/Epha3	4
GO:0031348	BP	GO:0031348	negative regulation of defense response	13/564	220/23210	0.00295347	0.0242008	0.0173716	Serpinf1/Ptgis/Apod/Serping1/Mdk/Adcy7/Nt5e/Ccn3/Fndc4/Metrnl/Pla2g5/Cx3cr1/Tnfaip6	13
GO:0001937	BP	GO:0001937	negative regulation of endothelial cell proliferation	5/564	41/23210	0.00302958	0.0247263	0.0177488	Sulf1/Sparc/Tnmd/Thbs1/Gja1	5
GO:1903672	BP	GO:1903672	positive regulation of sprouting angiogenesis	5/564	41/23210	0.00302958	0.0247263	0.0177488	Plk2/Anxa1/Srpx2/Ptgs2/Rhoj	5
GO:0042180	BP	GO:0042180	cellular ketone metabolic process	12/564	195/23210	0.00303449	0.0247263	0.0177488	Dab2/Anxa1/Acsl5/Slc7a11/Nucb2/Dkk3/Slc37a2/Bmp5/Ptgs2/Egr1/C1qtnf2/Pla2g4a	12
GO:0030593	BP	GO:0030593	neutrophil chemotaxis	8/564	100/23210	0.00304556	0.0247706	0.0177806	Ccl24/Lbp/Thbs4/Nckap1l/Mdk/Pf4/Fcer1g/Fcgr3	8
GO:0042133	BP	GO:0042133	neurotransmitter metabolic process	10/564	147/23210	0.00323253	0.0261978	0.0188051	Ddah2/Cd34/Ptgis/Tlr2/P2rx4/Ptgs2/Pkd2/Tph1/Naalad2/Cx3cr1	10
GO:0055024	BP	GO:0055024	regulation of cardiac muscle tissue development	8/564	101/23210	0.00323894	0.0261978	0.0188051	Ccn4/Bmp4/Col14a1/Pi16/Fgfr2/Kcnk2/Rgs4/Gja1	8
GO:0110110	BP	GO:0110110	positive regulation of animal organ morphogenesis	8/564	101/23210	0.00323894	0.0261978	0.0188051	Smo/Cd34/Bmp4/Maged1/Mdk/Ptn/Fgfr2/Hoxa11	8
GO:0046850	BP	GO:0046850	regulation of bone remodeling	6/564	60/23210	0.00330417	0.0266273	0.0191134	Csf1r/Mdk/P2rx7/Gja1/Tmem119/Lepr	6
GO:0090183	BP	GO:0090183	regulation of kidney development	6/564	60/23210	0.00330417	0.0266273	0.0191134	Smo/Bmp4/Maged1/Pdgfd/Egr1/Fat4	6
GO:0070613	BP	GO:0070613	regulation of protein processing	7/564	80/23210	0.00331564	0.0266709	0.0191447	Mmp14/Nkd2/Serping1/Gsn/Anxa2/Thbs1/Gas1	7
GO:0072012	BP	GO:0072012	glomerulus vasculature development	4/564	26/23210	0.00337194	0.026787	0.019228	Bmp4/Angpt2/Pdgfd/Egr1	4
GO:0001845	BP	GO:0001845	phagolysosome assembly	3/564	13/23210	0.00340327	0.026787	0.019228	Rab34/P2rx7/Rab7b	3
GO:0008212	BP	GO:0008212	mineralocorticoid metabolic process	3/564	13/23210	0.00340327	0.026787	0.019228	Dab2/Dkk3/Bmp5	3
GO:0034309	BP	GO:0034309	primary alcohol biosynthetic process	3/564	13/23210	0.00340327	0.026787	0.019228	Dab2/Dkk3/Bmp5	3
GO:0060272	BP	GO:0060272	embryonic skeletal joint morphogenesis	3/564	13/23210	0.00340327	0.026787	0.019228	Bmp4/Col2a1/Hoxa11	3
GO:0060601	BP	GO:0060601	lateral sprouting from an epithelium	3/564	13/23210	0.00340327	0.026787	0.019228	Sulf1/Bmp4/Fgfr2	3
GO:0061615	BP	GO:0061615	glycolytic process through fructose-6-phosphate	3/564	13/23210	0.00340327	0.026787	0.019228	Galk1/Pfkp/Gale	3
GO:0072110	BP	GO:0072110	glomerular mesangial cell proliferation	3/564	13/23210	0.00340327	0.026787	0.019228	Bmp4/Pdgfd/Egr1	3
GO:0090594	BP	GO:0090594	inflammatory response to wounding	3/564	13/23210	0.00340327	0.026787	0.019228	Timp1/Mdk/Ccr2	3
GO:1904181	BP	GO:1904181	positive regulation of membrane depolarization	3/564	13/23210	0.00340327	0.026787	0.019228	Dcn/Myoc/P2rx7	3
GO:2000484	BP	GO:2000484	positive regulation of interleukin-8 secretion	3/564	13/23210	0.00340327	0.026787	0.019228	Tlr2/Nlrp10/Cd14	3
GO:2001279	BP	GO:2001279	regulation of unsaturated fatty acid biosynthetic process	3/564	13/23210	0.00340327	0.026787	0.019228	Anxa1/Ptgs2/Pla2g4a	3
GO:0099024	BP	GO:0099024	plasma membrane invagination	12/564	198/23210	0.00343386	0.0269794	0.0193662	Itga2/Lbp/Nckap1l/Trem2/Msr1/Gsn/Thbs1/Elmo1/Rab31/Gulp1/Fcer1g/Fcgr3	12
GO:0050886	BP	GO:0050886	endocrine process	8/564	102/23210	0.00344171	0.0269929	0.0193758	Cpa3/Cyba/Dab2/Fam129b/Inha/Inhba/Mcpt4/Selenom	8
GO:0045335	CC	GO:0045335	phagocytic vesicle	8/572	89/23436	0.00149761	0.0273476	0.0244689	Rab34/Vim/Gsn/Anxa3/Pld4/Rab7b/Rab31/Capg	8
GO:0060541	BP	GO:0060541	respiratory system development	14/564	251/23210	0.00350452	0.0274091	0.0196746	Loxl3/Mmp14/Sparc/Rcn3/Ccn2/Bmp4/Lox/Slc7a11/Tnc/Mgp/Disp1/Fgfr2/Insc/Hopx	14
GO:0002761	BP	GO:0002761	regulation of myeloid leukocyte differentiation	9/564	125/23210	0.00350727	0.0274091	0.0196746	Id2/Trem2/Csf1r/Casp8/Rassf2/Pf4/Tyrobp/C1qc/Rbp1	9
GO:0016493	MF	GO:0016493	C-C chemokine receptor activity	4/559	24/22710	0.0026086	0.0276904	0.022496	Ackr3/Ackr2/Ccr2/Cx3cr1	4
GO:0016638	MF	GO:0016638	oxidoreductase activity, acting on the CH-NH2 group of donors	4/559	24/22710	0.0026086	0.0276904	0.022496	Loxl3/Lox/Loxl4/Loxl2	4
GO:0005125	MF	GO:0005125	cytokine activity	13/559	215/22710	0.00270108	0.0276904	0.022496	Timp1/Il16/Ccl24/Bmp4/Gdf10/Bmp1/Il33/Bmp3/Pf4/Cmtm3/Bmp5/Inha/Inhba	13
GO:0004896	MF	GO:0004896	cytokine receptor activity	8/559	97/22710	0.00272406	0.0276904	0.022496	Il13ra1/Ifnar2/F3/Ackr3/Ackr2/Ccr2/Cx3cr1/Lepr	8
GO:0001608	MF	GO:0001608	G protein-coupled nucleotide receptor activity	3/559	12/22710	0.00276465	0.0276904	0.022496	P2ry13/Gpr34/Ptafr	3
GO:0045028	MF	GO:0045028	G protein-coupled purinergic nucleotide receptor activity	3/559	12/22710	0.00276465	0.0276904	0.022496	P2ry13/Gpr34/Ptafr	3
GO:0072659	BP	GO:0072659	protein localization to plasma membrane	15/564	279/23210	0.00361419	0.0281945	0.0202384	Mmp14/Rab34/Nkd2/Dab2/Trem2/Cdh2/Ephb2/Sytl2/Anxa2/S100a10/Pid1/Ezr/Epha3/Rab31/Fcer1g	15
GO:0019199	MF	GO:0019199	transmembrane receptor protein kinase activity	7/559	77/22710	0.00286712	0.028268	0.0229652	Ros1/Csf1r/Epha4/Ephb2/Fgfr2/Epha3/Ntrk2	7
GO:0002224	BP	GO:0002224	toll-like receptor signaling pathway	8/564	103/23210	0.00365419	0.028456	0.0204261	Cyba/Lbp/Cd86/Tlr2/Colec12/Tlr8/Cd14/Rab7b	8
GO:0001637	MF	GO:0001637	G protein-coupled chemoattractant receptor activity	4/559	25/22710	0.00304576	0.0286847	0.0233037	Ackr3/Ackr2/Ccr2/Cx3cr1	4
GO:0004950	MF	GO:0004950	chemokine receptor activity	4/559	25/22710	0.00304576	0.0286847	0.0233037	Ackr3/Ackr2/Ccr2/Cx3cr1	4
GO:0019957	MF	GO:0019957	C-C chemokine binding	4/559	25/22710	0.00304576	0.0286847	0.0233037	Ackr3/Ackr2/Ccr2/Cx3cr1	4
GO:0001101	BP	GO:0001101	response to acid chemical	18/564	364/23210	0.00370859	0.0288286	0.0206935	Col1a1/Id3/Cyp26a1/Col5a2/Col3a1/Tlr2/Col1a2/Mmp2/Pdgfd/Anxa2/Pkd2/Egr1/Col16a1/S100a10/Mmp3/Pid1/Epha3/Ntrk2	18
GO:0022612	BP	GO:0022612	gland morphogenesis	10/564	150/23210	0.00373458	0.0289712	0.0207959	Sulf1/Ntn1/Bmp4/Mdk/Tnc/Sema3a/Ptn/Fgfr2/Mmp2/Hoxa13	10
GO:0006024	BP	GO:0006024	glycosaminoglycan biosynthetic process	5/564	43/23210	0.00374014	0.0289712	0.0207959	Has1/Has2/Ugdh/Chpf/Dse	5
GO:1903317	BP	GO:1903317	regulation of protein maturation	7/564	82/23210	0.00380733	0.0294398	0.0211322	Mmp14/Nkd2/Serping1/Gsn/Anxa2/Thbs1/Gas1	7
GO:0052548	BP	GO:0052548	regulation of endopeptidase activity	17/564	337/23210	0.00387629	0.029508	0.0211812	Serpinf1/Timp1/Mical1/Ccn2/Vsir/Dapk1/Anxa8/Serping1/Casp8/Epha4/Gsn/F3/Ptgs2/Dap/Thbs1/Spock3/Serpinh1	17
GO:0044264	BP	GO:0044264	cellular polysaccharide metabolic process	8/564	104/23210	0.00387668	0.029508	0.0211812	Has1/Pygl/Has2/Pygb/Enpp1/C1qtnf2/Lepr/B3gnt9	8
GO:0003071	BP	GO:0003071	renal system process involved in regulation of systemic arterial blood pressure	4/564	27/23210	0.00388333	0.029508	0.0211812	Cyba/Ptpro/Uts2r/Gja1	4
GO:0030212	BP	GO:0030212	hyaluronan metabolic process	4/564	27/23210	0.00388333	0.029508	0.0211812	Has1/Has2/Itih5/Itih2	4
GO:0035987	BP	GO:0035987	endodermal cell differentiation	4/564	27/23210	0.00388333	0.029508	0.0211812	Col5a2/Fn1/Col12a1/Inhba	4
GO:0050926	BP	GO:0050926	regulation of positive chemotaxis	4/564	27/23210	0.00388333	0.029508	0.0211812	Il16/Itga2/Angpt2/Ntf3	4
GO:0060343	BP	GO:0060343	trabecula formation	4/564	27/23210	0.00388333	0.029508	0.0211812	Col1a1/Thbs3/Mmp2/Chad	4
GO:0061437	BP	GO:0061437	renal system vasculature development	4/564	27/23210	0.00388333	0.029508	0.0211812	Bmp4/Angpt2/Pdgfd/Egr1	4
GO:0061440	BP	GO:0061440	kidney vasculature development	4/564	27/23210	0.00388333	0.029508	0.0211812	Bmp4/Angpt2/Pdgfd/Egr1	4
GO:0071624	BP	GO:0071624	positive regulation of granulocyte chemotaxis	4/564	27/23210	0.00388333	0.029508	0.0211812	Lbp/Thbs4/Nckap1l/Mdk	4
GO:0034308	BP	GO:0034308	primary alcohol metabolic process	6/564	62/23210	0.00389576	0.0295513	0.0212123	Dab2/Dkk3/Slc37a2/Bmp5/Rbp1/Adh7	6
GO:0030178	BP	GO:0030178	negative regulation of Wnt signaling pathway	10/564	151/23210	0.00391501	0.0296461	0.0212803	Wif1/Sfrp4/Nkd2/Dab2/Cdh2/Mdk/Ptpro/Dkk3/Egr1/Cthrc1	10
GO:0008015	BP	GO:0008015	blood circulation	22/564	484/23210	0.00395385	0.0298505	0.0214271	Cpa3/Cyba/Cd34/Ccn2/Id2/Cacna1g/Tnnt2/Sema3a/P2rx4/Col1a2/Ptpro/Mmp2/Comp/Ptgs2/Rgs4/Uts2r/Kcnk6/Gja1/Ptafr/Hopx/Mcpt4/Myl4	22
GO:0016202	BP	GO:0016202	regulation of striated muscle tissue development	11/564	176/23210	0.0039556	0.0298505	0.0214271	Ccn4/Bmp4/Col14a1/Boc/Pi16/Lox/Fgfr2/Kcnk2/Cdon/Rgs4/Gja1	11
GO:0001540	MF	GO:0001540	amyloid-beta binding	6/559	59/22710	0.00323214	0.0299924	0.0243662	Itga2/Trem2/Msr1/Itm2c/Tlr2/Ephb2	6
GO:0019216	BP	GO:0019216	regulation of lipid metabolic process	17/564	338/23210	0.00399262	0.0300782	0.0215905	Rarres2/Pik3cg/Id2/Dab2/Apod/Anxa1/Acsl5/Ccdc3/Nucb2/Dkk3/Bmp5/Ptgs2/Igfbp7/Egr1/Apobec1/C1qtnf2/Pla2g4a	17
GO:0048863	BP	GO:0048863	stem cell differentiation	13/564	228/23210	0.00400021	0.0300838	0.0215945	Smo/Coro1c/Vsir/Bmp4/Cyp26a1/Sema4c/Fn1/Sema3a/Ptn/Fgfr2/Sema3d/Sema3b/Sema3e	13
GO:1990782	MF	GO:1990782	protein tyrosine kinase binding	8/559	100/22710	0.00329103	0.0300963	0.0244505	Dok2/Trem2/Epha4/Myoc/Anxa5/Angpt2/Gja1/Ntrk2	8
GO:0005507	MF	GO:0005507	copper ion binding	6/559	60/22710	0.00351811	0.0305022	0.0247803	Loxl3/Lox/Loxl4/Pam/P2rx4/Loxl2	6
GO:0019841	MF	GO:0019841	retinol binding	3/559	13/22710	0.00352878	0.0305022	0.0247803	Crabp1/Rbp1/Adh7	3
GO:0044548	MF	GO:0044548	S100 protein binding	3/559	13/22710	0.00352878	0.0305022	0.0247803	S100a6/Anxa2/Ezr	3
GO:0070700	MF	GO:0070700	BMP receptor binding	3/559	13/22710	0.00352878	0.0305022	0.0247803	Bmp4/Bmp3/Bmp5	3
GO:0050709	BP	GO:0050709	negative regulation of protein secretion	10/564	152/23210	0.00410226	0.0307476	0.022071	Fbln1/Cd34/Anxa1/Il33/Fn1/Anxa5/Ccn3/Cd84/Tlr8/Ezr	10
GO:0003279	BP	GO:0003279	cardiac septum development	9/564	128/23210	0.00410365	0.0307476	0.022071	Smo/Ltbp1/Id2/Bmp4/Pcsk5/Fgfr2/Bmp5/Hoxa13/Adamts6	9
GO:0034754	BP	GO:0034754	cellular hormone metabolic process	8/564	105/23210	0.00410948	0.0307476	0.022071	Dab2/Cyp26a1/Dkk3/Bmp5/Crabp1/Egr1/Rbp1/Adh7	8
GO:0032677	BP	GO:0032677	regulation of interleukin-8 production	6/564	63/23210	0.00421934	0.0314624	0.0225841	Lbp/Anxa1/Tlr2/Tlr8/Nlrp10/Cd14	6
GO:0032722	BP	GO:0032722	positive regulation of chemokine production	6/564	63/23210	0.00421934	0.0314624	0.0225841	Lbp/Csf1r/Il33/Tlr2/Cd84/Egr1	6
GO:0031340	BP	GO:0031340	positive regulation of vesicle fusion	3/564	14/23210	0.00425386	0.0314793	0.0225962	Anxa1/Anxa2/Pla2g4a	3
GO:0045651	BP	GO:0045651	positive regulation of macrophage differentiation	3/564	14/23210	0.00425386	0.0314793	0.0225962	Id2/Casp8/Pf4	3
GO:0051451	BP	GO:0051451	myoblast migration	3/564	14/23210	0.00425386	0.0314793	0.0225962	Smo/Thbs4/Anxa1	3
GO:0044262	BP	GO:0044262	cellular carbohydrate metabolic process	15/564	284/23210	0.00425745	0.0314793	0.0225962	Has1/Galk1/Pygl/Has2/Fam3c/Nupr1/Pth1r/Pygb/Enpp1/C1qtnf2/Myof/Ptafr/Lepr/B3gnt9/Slc5a3	15
GO:0045165	BP	GO:0045165	cell fate commitment	15/564	284/23210	0.00425745	0.0314793	0.0225962	Loxl3/Smo/Chd5/Id2/Bmp4/Wnt16/Prickle2/Fgfr2/Chrdl1/AW551984/Cdon/Hoxa13/Hoxa11/Ntf3/Gas1	15
GO:0051224	BP	GO:0051224	negative regulation of protein transport	12/564	204/23210	0.00435979	0.0321818	0.0231005	Fbln1/Cd34/Apod/Anxa1/Il33/Fn1/Anxa5/Ccn3/Cd84/Os9/Tlr8/Ezr	12
GO:0005938	CC	GO:0005938	cell cortex	17/572	312/23436	0.00183967	0.0321943	0.0288054	Ccn2/Pdlim2/Cdh2/Gsn/Gpsm1/Fgfr2/Anxa2/Pstpip1/Pkd2/Eef1a1/Plekhh2/Rhoj/Insc/Sept6/Gnai1/Hmcn1/Marcks	17
GO:0035335	BP	GO:0035335	peptidyl-tyrosine dephosphorylation	4/564	28/23210	0.00444475	0.0325899	0.0233934	Dusp6/Ptpro/Ptpn13/Ptprt	4
GO:0043032	BP	GO:0043032	positive regulation of macrophage activation	4/564	28/23210	0.00444475	0.0325899	0.0233934	Lbp/Trem2/Il33/Thbs1	4
GO:0061050	BP	GO:0061050	regulation of cell growth involved in cardiac muscle cell development	4/564	28/23210	0.00444475	0.0325899	0.0233934	Ccn4/Col14a1/Pi16/Rgs4	4
GO:2000310	BP	GO:2000310	regulation of NMDA receptor activity	4/564	28/23210	0.00444475	0.0325899	0.0233934	Dapk1/Ephb2/Anxa3/Nlgn1	4
GO:1901861	BP	GO:1901861	regulation of muscle tissue development	11/564	179/23210	0.00449098	0.0327978	0.0235426	Ccn4/Bmp4/Col14a1/Boc/Pi16/Lox/Fgfr2/Kcnk2/Cdon/Rgs4/Gja1	11
GO:0071248	BP	GO:0071248	cellular response to metal ion	10/564	154/23210	0.00449794	0.0327978	0.0235426	Id2/Fn1/Gsn/Anxa5/P2rx4/Chp2/Adcy7/Pkd2/Alox5ap/Nlgn1	10
GO:0002819	BP	GO:0002819	regulation of adaptive immune response	12/564	205/23210	0.00453191	0.0327978	0.0235426	Loxl3/Cd48/Vsir/Anxa1/Il33/P2rx7/Adcy7/Dpp4/Ccr2/Nlrp10/Fcer1g/Fcgr3	12
GO:0010324	BP	GO:0010324	membrane invagination	12/564	205/23210	0.00453191	0.0327978	0.0235426	Itga2/Lbp/Nckap1l/Trem2/Msr1/Gsn/Thbs1/Elmo1/Rab31/Gulp1/Fcer1g/Fcgr3	12
GO:0043112	BP	GO:0043112	receptor metabolic process	12/564	205/23210	0.00453191	0.0327978	0.0235426	Ahi1/Sfrp4/Dab2/Cd9/Anxa2/Magi2/Ackr3/Ntf3/Pheta2/Ezr/Rab31/Fcer1g	12
GO:0002763	BP	GO:0002763	positive regulation of myeloid leukocyte differentiation	6/564	64/23210	0.00456234	0.0327978	0.0235426	Id2/Trem2/Csf1r/Casp8/Pf4/Tyrobp	6
GO:0007566	BP	GO:0007566	embryo implantation	6/564	64/23210	0.00456234	0.0327978	0.0235426	Timp1/H3f3b/Ptgis/Pcsk5/Mmp2/Ptgs2	6
GO:0042306	BP	GO:0042306	regulation of protein import into nucleus	6/564	64/23210	0.00456234	0.0327978	0.0235426	Smo/Bmp4/Apod/Chp2/Zic1/Ptgs2	6
GO:2000514	BP	GO:2000514	regulation of CD4-positive, alpha-beta T cell activation	6/564	64/23210	0.00456234	0.0327978	0.0235426	Loxl3/Cd83/Vsir/Nckap1l/Anxa1/Ccr2	6
GO:0003254	BP	GO:0003254	regulation of membrane depolarization	5/564	45/23210	0.00456271	0.0327978	0.0235426	Dcn/Cacna1g/Myoc/P2rx7/Gja1	5
GO:0071526	BP	GO:0071526	semaphorin-plexin signaling pathway	5/564	45/23210	0.00456271	0.0327978	0.0235426	Sema4c/Sema3a/Sema3d/Sema3b/Sema3e	5
GO:0090184	BP	GO:0090184	positive regulation of kidney development	5/564	45/23210	0.00456271	0.0327978	0.0235426	Smo/Bmp4/Maged1/Pdgfd/Egr1	5
GO:0003014	BP	GO:0003014	renal system process	8/564	107/23210	0.00460727	0.033064	0.0237337	Cyba/Sulf1/Bmp4/Maged2/Gsn/Ptpro/Uts2r/Gja1	8
GO:0045089	BP	GO:0045089	positive regulation of innate immune response	13/564	232/23210	0.00462608	0.0330908	0.023753	Cyba/Lbp/Coch/Cd86/Tmem173/Tlr2/Mmp2/Colec12/Ddx60/Tlr8/Tifa/Cd14/Rab7b	13
GO:1903531	BP	GO:1903531	negative regulation of secretion by cell	13/564	232/23210	0.00462608	0.0330908	0.023753	Fbln1/Cd34/Anxa1/Il33/Fn1/Anxa5/Nucb2/Inha/Ccn3/Cd84/Tlr8/Ccr2/Ezr	13
GO:0048872	BP	GO:0048872	homeostasis of number of cells	16/564	315/23210	0.00468025	0.0333799	0.0239605	Smo/Id2/Sfxn1/Bmp4/Col14a1/Nckap1l/Cdh2/Anxa1/Rassf2/Slc7a11/P2rx7/Ccn3/Dock10/Inhba/Ccr2/Fcer1g	16
GO:0048634	BP	GO:0048634	regulation of muscle organ development	11/564	180/23210	0.0046817	0.0333799	0.0239605	Ccn4/Bmp4/Col14a1/Boc/Pi16/Lox/Fgfr2/Kcnk2/Cdon/Rgs4/Gja1	11
GO:0048588	BP	GO:0048588	developmental cell growth	14/564	260/23210	0.00477768	0.034009	0.0244121	Smo/Ccn4/Ntn1/Col14a1/Pi16/Sema4c/Fn1/Sema3a/Rgs4/Nrn1/Sema3d/Flrt3/Sema3b/Sema3e	14
GO:0030316	BP	GO:0030316	osteoclast differentiation	8/564	108/23210	0.0048729	0.0346307	0.0248583	Ccn4/Trem2/Csf1r/Rassf2/Tyrobp/Anxa2/Cd109/Fcer1g	8
GO:0001527	CC	GO:0001527	microfibril	3/572	11/23436	0.00206164	0.0346356	0.0309897	Ltbp1/Mfap5/Mfap4	3
GO:0033627	BP	GO:0033627	cell adhesion mediated by integrin	6/564	65/23210	0.00492545	0.0349476	0.0250858	Itga2/Nckap1l/Itgbl1/Dpp4/Ccn3/Col16a1	6
GO:0051048	BP	GO:0051048	negative regulation of secretion	14/564	261/23210	0.00493964	0.0349918	0.0251175	Fbln1/Cd34/Anxa1/Il33/Fn1/Anxa5/Nucb2/Inha/Ccn3/Cd84/Uts2r/Tlr8/Ccr2/Ezr	14
GO:0061333	BP	GO:0061333	renal tubule morphogenesis	7/564	86/23210	0.00495461	0.0350413	0.0251531	Smo/Ahi1/Bmp4/Maged1/Pkd2/Hoxa11/Fat4	7
GO:0045088	BP	GO:0045088	regulation of innate immune response	15/564	289/23210	0.00499113	0.0352429	0.0252978	Cyba/Lbp/Coch/Cd86/Serping1/Trem2/Tmem173/Tlr2/Mmp2/Colec12/Ddx60/Tlr8/Tifa/Cd14/Rab7b	15
GO:0003382	BP	GO:0003382	epithelial cell morphogenesis	5/564	46/23210	0.00501884	0.0352684	0.0253161	Tnmd/Hoxa13/Dact2/Col23a1/Fat1	5
GO:0032757	BP	GO:0032757	positive regulation of interleukin-8 production	5/564	46/23210	0.00501884	0.0352684	0.0253161	Lbp/Tlr2/Tlr8/Nlrp10/Cd14	5
GO:1902667	BP	GO:1902667	regulation of axon guidance	5/564	46/23210	0.00501884	0.0352684	0.0253161	Sema4c/Sema3a/Sema3d/Sema3b/Sema3e	5
GO:0042119	BP	GO:0042119	neutrophil activation	4/564	29/23210	0.00505835	0.0354326	0.025434	Anxa3/Tyrobp/Ptafr/Fcer1g	4
GO:0060571	BP	GO:0060571	morphogenesis of an epithelial fold	4/564	29/23210	0.00505835	0.0354326	0.025434	Sulf1/Bmp4/Fgfr2/Bmp5	4
GO:0003013	BP	GO:0003013	circulatory system process	22/564	495/23210	0.00513031	0.0358795	0.0257548	Cpa3/Cyba/Cd34/Ccn2/Id2/Cacna1g/Tnnt2/Sema3a/P2rx4/Col1a2/Ptpro/Mmp2/Comp/Ptgs2/Rgs4/Uts2r/Kcnk6/Gja1/Ptafr/Hopx/Mcpt4/Myl4	22
GO:1903076	BP	GO:1903076	regulation of protein localization to plasma membrane	8/564	109/23210	0.00515009	0.0359035	0.025772	Mmp14/Nkd2/Dab2/Trem2/Ephb2/Pid1/Ezr/Epha3	8
GO:2000379	BP	GO:2000379	positive regulation of reactive oxygen species metabolic process	8/564	109/23210	0.00515009	0.0359035	0.025772	Cyba/Ddah2/Tlr2/Tyrobp/Ptgs2/Pkd2/Thbs1/Pid1	8
GO:0060442	BP	GO:0060442	branching involved in prostate gland morphogenesis	3/564	15/23210	0.00522221	0.0361766	0.025968	Bmp4/Fgfr2/Hoxa13	3
GO:0070307	BP	GO:0070307	lens fiber cell development	3/564	15/23210	0.00522221	0.0361766	0.025968	Vim/Bfsp1/Fgfr2	3
GO:0071599	BP	GO:0071599	otic vesicle development	3/564	15/23210	0.00522221	0.0361766	0.025968	Ahi1/Col2a1/Fgfr2	3
GO:0072498	BP	GO:0072498	embryonic skeletal joint development	3/564	15/23210	0.00522221	0.0361766	0.025968	Bmp4/Col2a1/Hoxa11	3
GO:0061025	BP	GO:0061025	membrane fusion	9/564	133/23210	0.00527056	0.036335	0.0260817	Rab34/Nkd2/Anxa1/Cd9/Anxa2/Folr2/Samd9l/Rab7b/Pla2g4a	9
GO:0007159	BP	GO:0007159	leukocyte cell-cell adhesion	16/564	319/23210	0.00527191	0.036335	0.0260817	Loxl3/Cd83/Vsir/Bmp4/Has2/Nckap1l/Cd86/Anxa1/Mdk/Gpnmb/Nt5e/Dpp4/Ccr2/Btla/Cx3cr1/Ptafr	16
GO:1904950	BP	GO:1904950	negative regulation of establishment of protein localization	12/564	209/23210	0.00527555	0.036335	0.0260817	Fbln1/Cd34/Apod/Anxa1/Il33/Fn1/Anxa5/Ccn3/Cd84/Os9/Tlr8/Ezr	12
GO:0010717	BP	GO:0010717	regulation of epithelial to mesenchymal transition	7/564	87/23210	0.00527818	0.036335	0.0260817	Col1a1/Bmp4/Dab2/Bambi/Mdk/Loxl2/Epha3	7
GO:0032623	BP	GO:0032623	interleukin-2 production	6/564	66/23210	0.00530932	0.0363962	0.0261256	Cd83/Cd34/Anxa1/Ccr2/Ezr/Fcer1g	6
GO:1904377	BP	GO:1904377	positive regulation of protein localization to cell periphery	6/564	66/23210	0.00530932	0.0363962	0.0261256	Nkd2/Trem2/Ephb2/Ezr/Epha3/Gnai1	6
GO:0048511	BP	GO:0048511	rhythmic process	15/564	291/23210	0.00531192	0.0363962	0.0261256	Id3/Id2/Anxa1/Maged1/Mdk/Ptn/Gas2/Cavin3/Egr1/Uts2r/Inhba/Ntrk2/Pla2g4a/Lepr/Nlgn1	15
GO:0032432	CC	GO:0032432	actin filament bundle	8/572	95/23436	0.00227074	0.0366813	0.0328201	Cnn2/Cyba/Pls3/Pdlim2/Lima1/Anxa2/Pstpip1/Marcks	8
GO:0003197	BP	GO:0003197	endocardial cushion development	5/564	47/23210	0.00550635	0.0375758	0.0269724	Bmp4/Bmp5/Thbs1/Erg/Epha3	5
GO:2001239	BP	GO:2001239	regulation of extrinsic apoptotic signaling pathway in absence of ligand	5/564	47/23210	0.00550635	0.0375758	0.0269724	Col2a1/Pf4/Inhba/Cx3cr1/Gas1	5
GO:0048754	BP	GO:0048754	branching morphogenesis of an epithelial tube	11/564	184/23210	0.00550975	0.0375758	0.0269724	Mmp14/Smo/Bmp4/Maged1/Mdk/Tnc/Mgp/Fgfr2/Hoxa11/Fat4/Sema3e	11
GO:0005005	MF	GO:0005005	transmembrane-ephrin receptor activity	3/559	14/22710	0.00440972	0.0376018	0.0305481	Epha4/Ephb2/Epha3	3
GO:0006633	BP	GO:0006633	fatty acid biosynthetic process	9/564	134/23210	0.005532	0.0376108	0.0269975	Fads1/Ptgis/Anxa1/Fads2/Hacd4/Hpgds/Ptgs2/Ptges/Pla2g4a	9
GO:0055123	BP	GO:0055123	digestive system development	9/564	134/23210	0.005532	0.0376108	0.0269975	Smo/Rarres2/Ahi1/Id2/Bmp4/Pcsk5/Col3a1/Fgfr2/Fat4	9
GO:0005200	MF	GO:0005200	structural constituent of cytoskeleton	6/559	63/22710	0.00448909	0.0377682	0.0306833	Pls3/Tnnt2/Vim/Arpc1b/Tuba1c/Tuba1a	6
GO:0048839	BP	GO:0048839	inner ear development	12/564	211/23210	0.00568214	0.0383885	0.0275557	Ahi1/Ntn1/Bmp4/Col2a1/Epha4/Col11a1/Ephb2/Fgfr2/Igfbp7/Hoxa13/Fat4/Cthrc1	12
GO:0045444	BP	GO:0045444	fat cell differentiation	13/564	238/23210	0.00571035	0.0383885	0.0275557	Ccn4/Rarres2/Wif1/Id2/Gdf10/Ccdc3/Medag/Nucb2/Ptgs2/Enpp1/Metrnl/Tph1/Ccnd1	13
GO:0002673	BP	GO:0002673	regulation of acute inflammatory response	6/564	67/23210	0.00571465	0.0383885	0.0275557	Pik3cg/Serping1/Ptgs2/Fcer1g/Fcgr3/Alox5ap	6
GO:0043113	BP	GO:0043113	receptor clustering	6/564	67/23210	0.00571465	0.0383885	0.0275557	Cdh2/Gsn/Slc7a11/Ptn/Magi2/Nlgn1	6
GO:0060688	BP	GO:0060688	regulation of morphogenesis of a branching structure	6/564	67/23210	0.00571465	0.0383885	0.0275557	Smo/Sulf1/Bmp4/Maged1/Mdk/Fgfr2	6
GO:0002825	BP	GO:0002825	regulation of T-helper 1 type immune response	4/564	30/23210	0.00572621	0.0383885	0.0275557	Anxa1/Il33/Ccr2/Nlrp10	4
GO:0043372	BP	GO:0043372	positive regulation of CD4-positive, alpha-beta T cell differentiation	4/564	30/23210	0.00572621	0.0383885	0.0275557	Cd83/Nckap1l/Anxa1/Ccr2	4
GO:0055022	BP	GO:0055022	negative regulation of cardiac muscle tissue growth	4/564	30/23210	0.00572621	0.0383885	0.0275557	Pi16/Kcnk2/Rgs4/Gja1	4
GO:0061117	BP	GO:0061117	negative regulation of heart growth	4/564	30/23210	0.00572621	0.0383885	0.0275557	Pi16/Kcnk2/Rgs4/Gja1	4
GO:0010770	BP	GO:0010770	positive regulation of cell morphogenesis involved in differentiation	11/564	185/23210	0.0057338	0.0383885	0.0275557	Ntn1/Dab2/Has2/Chodl/Fn1/Epha4/Myoc/Mdk/Ptprd/S100a10/Ntrk2	11
GO:1903364	BP	GO:1903364	positive regulation of cellular protein catabolic process	9/564	135/23210	0.00580336	0.038795	0.0278476	Pttg1ip/Nkd2/Plk2/Dab2/Trem2/Il33/Nupr1/Ezr/Sh3rf2	9
GO:0030027	CC	GO:0030027	lamellipodium	11/572	165/23436	0.00249496	0.0388104	0.0347251	Fap/Coro1c/Cdh2/Dpysl3/Gsn/Antxr1/Pkd2/Ptpn13/Dpp4/Plekhh2/Fat1	11
GO:0007565	BP	GO:0007565	female pregnancy	10/564	160/23210	0.00586759	0.0391648	0.028113	Timp1/H3f3b/Ptgis/Pcsk5/Maged2/Ptn/Hpgd/Mmp2/Ptgs2/Pla2g4a	10
GO:1903522	BP	GO:1903522	regulation of blood circulation	13/564	239/23210	0.00590932	0.0393835	0.02827	Ccn2/Cacna1g/Tnnt2/Sema3a/P2rx4/Mmp2/Ptgs2/Rgs4/Uts2r/Gja1/Ptafr/Hopx/Myl4	13
GO:0001656	BP	GO:0001656	metanephros development	7/564	89/23210	0.00597255	0.0397446	0.0285291	Smo/Id3/Id2/Bmp4/Hoxa11/Egr1/Fat4	7
GO:0007157	BP	GO:0007157	heterophilic cell-cell adhesion via plasma membrane cell adhesion molecules	5/564	48/23210	0.00602635	0.0399212	0.0286559	Cdh2/Ptprd/Fat4/Nlgn1/Hmcn1	5
GO:0050850	BP	GO:0050850	positive regulation of calcium-mediated signaling	5/564	48/23210	0.00602635	0.0399212	0.0286559	Ptbp1/Trem2/P2rx4/Chp2/Pkd2	5
GO:2000725	BP	GO:2000725	regulation of cardiac muscle cell differentiation	5/564	48/23210	0.00602635	0.0399212	0.0286559	Ccn4/Bmp4/Col14a1/Pi16/Rgs4	5
GO:1905330	BP	GO:1905330	regulation of morphogenesis of an epithelium	8/564	112/23210	0.00605434	0.0400462	0.0287456	Smo/Sulf1/Ahi1/Bmp4/Dab2/Maged1/Mdk/Cthrc1	8
GO:0001886	BP	GO:0001886	endothelial cell morphogenesis	3/564	16/23210	0.00631253	0.0414419	0.0297475	Tnmd/Hoxa13/Col23a1	3
GO:0072109	BP	GO:0072109	glomerular mesangium development	3/564	16/23210	0.00631253	0.0414419	0.0297475	Bmp4/Pdgfd/Egr1	3
GO:0097284	BP	GO:0097284	hepatocyte apoptotic process	3/564	16/23210	0.00631253	0.0414419	0.0297475	Pik3cg/Casp8/Gsn	3
GO:1901722	BP	GO:1901722	regulation of cell proliferation involved in kidney development	3/564	16/23210	0.00631253	0.0414419	0.0297475	Bmp4/Pdgfd/Egr1	3
GO:1904996	BP	GO:1904996	positive regulation of leukocyte adhesion to vascular endothelial cell	3/564	16/23210	0.00631253	0.0414419	0.0297475	Mdk/Ccr2/Ptafr	3
GO:0034341	BP	GO:0034341	response to interferon-gamma	9/564	137/23210	0.00637677	0.0416166	0.0298729	Ccl24/Dapk1/Mrc1/Vim/Gsn/Tlr2/Rab7b/Capg/Tgtp1	9
GO:0048593	BP	GO:0048593	camera-type eye morphogenesis	9/564	137/23210	0.00637677	0.0416166	0.0298729	Ahi1/Bmp4/Ephb2/Ptn/Cdon/Col8a2/Col8a1/Fat1/Fat3	9
GO:1904019	BP	GO:1904019	epithelial cell apoptotic process	8/564	113/23210	0.00638105	0.0416166	0.0298729	Pik3cg/Sfrp4/Bmp4/Casp8/Gsn/Mdk/Nupr1/Thbs1	8
GO:2000177	BP	GO:2000177	regulation of neural precursor cell proliferation	8/564	113/23210	0.00638105	0.0416166	0.0298729	Smo/Btg2/Id2/Cdh2/Mdk/Ptn/Cdon/Cx3cr1	8
GO:0010952	BP	GO:0010952	positive regulation of peptidase activity	10/564	162/23210	0.00638996	0.0416166	0.0298729	Rcn3/Ccn2/Vsir/Dapk1/Casp8/Epha4/Gsn/F3/Antxr1/Dap	10
GO:0002366	BP	GO:0002366	leukocyte activation involved in immune response	14/564	269/23210	0.00640119	0.0416166	0.0298729	Loxl3/Lbp/Trem2/Anxa1/Il33/Mdk/Anxa3/Tyrobp/Cd84/Dock10/Ccr2/Cx3cr1/Ptafr/Fcer1g	14
GO:0007265	BP	GO:0007265	Ras protein signal transduction	19/564	414/23210	0.00643578	0.0416166	0.0298729	Rab34/Cyth3/Cyth4/Ntn1/Plk2/Dok2/Cdh2/Col3a1/Myoc/Ephb2/Arhgef19/Col1a2/Lpar6/Lpar1/Elmo1/Rhoj/Rab7b/Rab31/Dok1	19
GO:0001893	BP	GO:0001893	maternal placenta development	4/564	31/23210	0.00645036	0.0416166	0.0298729	Ptgis/Ptn/Ptgs2/Pla2g4a	4
GO:0045652	BP	GO:0045652	regulation of megakaryocyte differentiation	4/564	31/23210	0.00645036	0.0416166	0.0298729	Lox/Pf4/Rab7b/H4c4	4
GO:0090022	BP	GO:0090022	regulation of neutrophil chemotaxis	4/564	31/23210	0.00645036	0.0416166	0.0298729	Lbp/Thbs4/Nckap1l/Mdk	4
GO:0031331	BP	GO:0031331	positive regulation of cellular catabolic process	17/564	355/23210	0.00645201	0.0416166	0.0298729	Pttg1ip/Dcn/Btg2/Dapk1/Nkd2/Plk2/Dab2/Trem2/Tmem173/Il33/Acsl5/Gpsm1/Tlr2/P2rx7/Nupr1/Ezr/Sh3rf2	17
GO:0050890	BP	GO:0050890	cognition	16/564	326/23210	0.00645285	0.0416166	0.0298729	Serpinf1/Slc1a4/Btg2/Plk2/Mdk/Slc7a11/Tlr2/Ephb2/Ptn/St3gal4/Ptgs2/Egr1/Tusc3/Ntf3/Cx3cr1/Ntrk2	16
GO:0016328	CC	GO:0016328	lateral plasma membrane	6/572	58/23436	0.00284375	0.0416438	0.0372602	Coro1c/Nkd2/Anxa1/Prickle2/Ptpro/Gja1	6
GO:0001726	CC	GO:0001726	ruffle	10/572	144/23436	0.0028754	0.0416438	0.0372602	S100a6/Rab34/Cyth3/Lima1/Gsn/Frmd4b/Anxa2/Asap3/Eef1a1/Ezr	10
GO:0032637	BP	GO:0032637	interleukin-8 production	6/564	69/23210	0.00659236	0.0423607	0.030407	Lbp/Anxa1/Tlr2/Tlr8/Nlrp10/Cd14	6
GO:1904589	BP	GO:1904589	regulation of protein import	6/564	69/23210	0.00659236	0.0423607	0.030407	Smo/Bmp4/Apod/Chp2/Zic1/Ptgs2	6
GO:0015711	BP	GO:0015711	organic anion transport	19/564	415/23210	0.00659716	0.0423607	0.030407	Slc1a4/Sfxn1/Emb/Anxa1/Acsl5/Sfxn2/Atp10a/Slc7a11/P2rx7/Slc37a2/Folr2/Rgs4/Thbs1/Pla2g5/Slc36a4/Gja1/Ntrk2/Pla2g4a/Atp8b2	19
GO:0007204	BP	GO:0007204	positive regulation of cytosolic calcium ion concentration	16/564	327/23210	0.00663773	0.042559	0.0305494	Cyba/Pik3cg/Cacna1g/Bmp4/P2rx7/P2rx4/Pth1r/Lpar6/Pkd2/Lpar1/Uts2r/Ackr3/Ackr2/Ccr2/Gja1/Cx3cr1	16
GO:0060419	BP	GO:0060419	heart growth	8/564	114/23210	0.00672095	0.0429811	0.0308524	Ccn4/Dusp6/Col14a1/Pi16/Fgfr2/Kcnk2/Rgs4/Gja1	8
GO:0001938	BP	GO:0001938	positive regulation of endothelial cell proliferation	7/564	91/23210	0.00673292	0.0429811	0.0308524	Ccl24/Cyba/Thbs4/Bmp4/Egfl7/Mdk/F3	7
GO:0045685	BP	GO:0045685	regulation of glial cell differentiation	7/564	91/23210	0.00673292	0.0429811	0.0308524	Id2/Bmp4/Epha4/Mdk/Tlr2/Ptn/Ntf3	7
GO:0007163	BP	GO:0007163	establishment or maintenance of cell polarity	12/564	216/23210	0.00680796	0.043397	0.0311509	Cyth3/Nckap1l/Gsn/Prickle2/Frmd4b/Amotl2/Rhoj/Ust/Insc/Gja1/Ezr/Fat1	12
GO:0005976	BP	GO:0005976	polysaccharide metabolic process	8/564	115/23210	0.00707437	0.0449647	0.0322762	Has1/Pygl/Has2/Pygb/Enpp1/C1qtnf2/Lepr/B3gnt9	8
GO:0071346	BP	GO:0071346	cellular response to interferon-gamma	8/564	115/23210	0.00707437	0.0449647	0.0322762	Ccl24/Dapk1/Mrc1/Vim/Gsn/Tlr2/Rab7b/Capg	8
GO:0008038	BP	GO:0008038	neuron recognition	5/564	50/23210	0.00716818	0.0450845	0.0323622	Emb/Epha4/Ephb2/Sema3a/Epha3	5
GO:0010596	BP	GO:0010596	negative regulation of endothelial cell migration	5/564	50/23210	0.00716818	0.0450845	0.0323622	Serpinf1/Dcn/Angpt2/Meox2/Thbs1	5
GO:0010761	BP	GO:0010761	fibroblast migration	5/564	50/23210	0.00716818	0.0450845	0.0323622	Has1/Coro1c/Cygb/Ccn3/Thbs1	5
GO:0030865	BP	GO:0030865	cortical cytoskeleton organization	5/564	50/23210	0.00716818	0.0450845	0.0323622	Coro1c/Nckap1l/Cavin3/Ezr/Nlgn1	5
GO:0031663	BP	GO:0031663	lipopolysaccharide-mediated signaling pathway	5/564	50/23210	0.00716818	0.0450845	0.0323622	Lbp/Ly86/Trem2/Cd84/Cd14	5
GO:0043370	BP	GO:0043370	regulation of CD4-positive, alpha-beta T cell differentiation	5/564	50/23210	0.00716818	0.0450845	0.0323622	Loxl3/Cd83/Nckap1l/Anxa1/Ccr2	5
GO:1902930	BP	GO:1902930	regulation of alcohol biosynthetic process	5/564	50/23210	0.00716818	0.0450845	0.0323622	Dab2/Dkk3/Bmp5/Pth1r/Ptafr	5
GO:0046942	BP	GO:0046942	carboxylic acid transport	15/564	301/23210	0.00717533	0.0450845	0.0323622	Slc1a4/Sfxn1/Emb/Anxa1/Acsl5/Sfxn2/Slc7a11/P2rx7/Folr2/Rgs4/Thbs1/Pla2g5/Slc36a4/Ntrk2/Pla2g4a	15
GO:0019842	MF	GO:0019842	vitamin binding	9/559	132/22710	0.00544551	0.045212	0.0367308	Pygl/P3h3/Pam/Comp/Crabp1/Folr2/Pygb/Rbp1/Adh7	9
GO:0007179	BP	GO:0007179	transforming growth factor beta receptor signaling pathway	10/564	165/23210	0.00724045	0.0453639	0.0325627	Ltbp1/Dab2/Bambi/Lox/Col3a1/Col1a2/Hpgd/Thbs1/Cd109/Nrros	10
GO:0051017	BP	GO:0051017	actin filament bundle assembly	10/564	165/23210	0.00724045	0.0453639	0.0325627	Pls3/Ccn2/Lima1/Dpysl3/Myoc/Asap3/Lpar1/S100a10/Ezr/Marcks	10
GO:0002263	BP	GO:0002263	cell activation involved in immune response	14/564	273/23210	0.00725173	0.0453698	0.032567	Loxl3/Lbp/Trem2/Anxa1/Il33/Mdk/Anxa3/Tyrobp/Cd84/Dock10/Ccr2/Cx3cr1/Ptafr/Fcer1g	14
GO:0070374	BP	GO:0070374	positive regulation of ERK1 and ERK2 cascade	12/564	218/23210	0.00730468	0.0456361	0.0327581	Ccl24/Ccn2/Bmp4/Trem2/Csf1r/Tlr2/Gpnmb/Fgfr2/Pdgfd/Cavin3/Pla2g5/Ackr3	12
GO:0015849	BP	GO:0015849	organic acid transport	15/564	302/23210	0.0073873	0.0460867	0.0330816	Slc1a4/Sfxn1/Emb/Anxa1/Acsl5/Sfxn2/Slc7a11/P2rx7/Folr2/Rgs4/Thbs1/Pla2g5/Slc36a4/Ntrk2/Pla2g4a	15
GO:0046545	BP	GO:0046545	development of primary female sexual characteristics	8/564	116/23210	0.00744164	0.0463598	0.0332776	Bmp4/Gas2/Nupr1/Mmp2/Inha/Inhba/Lhfpl2/Pla2g4a	8
GO:0051895	BP	GO:0051895	negative regulation of focal adhesion assembly	3/564	17/23210	0.00752846	0.0467019	0.0335232	Mmp14/Coro1c/Apod	3
GO:0071636	BP	GO:0071636	positive regulation of transforming growth factor beta production	3/564	17/23210	0.00752846	0.0467019	0.0335232	Cd34/Ptgs2/Thbs1	3
GO:0090192	BP	GO:0090192	regulation of glomerulus development	3/564	17/23210	0.00752846	0.0467019	0.0335232	Bmp4/Pdgfd/Egr1	3
GO:0043900	BP	GO:0043900	regulation of multi-organism process	18/564	391/23210	0.00763591	0.0473017	0.0339537	Timp1/Rab34/Fbln1/Cyba/Ly86/Tmem173/Csf1r/Gsn/Tlr2/Hpgds/Anxa2/Ppib/Ddx60/Cd84/Inhba/Lhfpl2/Nlrp10/Ptafr	18
GO:0009896	BP	GO:0009896	positive regulation of catabolic process	19/564	422/23210	0.00782151	0.0482938	0.0346659	Pttg1ip/Dcn/Vsir/Btg2/Dapk1/Nkd2/Plk2/Dab2/Trem2/Tmem173/Il33/Acsl5/Gpsm1/Tlr2/P2rx7/Nupr1/Gja1/Ezr/Sh3rf2	19
GO:0043500	BP	GO:0043500	muscle adaptation	8/564	117/23210	0.00782308	0.0482938	0.0346659	Ccn4/Cyba/Col14a1/Pi16/Myoc/Gsn/P2rx4/Rgs4	8
GO:0060249	BP	GO:0060249	anatomical structure homeostasis	18/564	392/23210	0.00782905	0.0482938	0.0346659	Smo/Cd34/Rcn3/Ccn2/Col14a1/Col2a1/Col11a2/Lox/Csf1r/Ctsk/P2rx7/Pth1r/Scx/Hoxa13/Ctss/Ccr2/Tmem119/Pla2g4a	18
GO:0045667	BP	GO:0045667	regulation of osteoblast differentiation	9/564	142/23210	0.00800096	0.0491732	0.0352971	Ccn4/Chrd/Id3/Id2/Bmp4/Gdf10/Rassf2/Cthrc1/Tmem119	9
GO:0006906	BP	GO:0006906	vesicle fusion	7/564	94/23210	0.0080052	0.0491732	0.0352971	Rab34/Nkd2/Anxa1/Anxa2/Samd9l/Rab7b/Pla2g4a	7
GO:0060021	BP	GO:0060021	roof of mouth development	7/564	94/23210	0.0080052	0.0491732	0.0352971	Loxl3/Col2a1/Col11a2/Ephb2/Meox2/Inhba/Gas1	7
GO:0001706	BP	GO:0001706	endoderm formation	4/564	33/23210	0.00807515	0.0491901	0.0353093	Col5a2/Fn1/Col12a1/Inhba	4
GO:0002691	BP	GO:0002691	regulation of cellular extravasation	4/564	33/23210	0.00807515	0.0491901	0.0353093	Mdk/Pdgfd/Ccr2/Ptafr	4
GO:0010573	BP	GO:0010573	vascular endothelial growth factor production	4/564	33/23210	0.00807515	0.0491901	0.0353093	Sulf1/Ptgs2/Adamts3/Ccr2	4
GO:0048566	BP	GO:0048566	embryonic digestive tract development	4/564	33/23210	0.00807515	0.0491901	0.0353093	Rarres2/Id2/Pcsk5/Fgfr2	4
GO:1901099	BP	GO:1901099	negative regulation of signal transduction in absence of ligand	4/564	33/23210	0.00807515	0.0491901	0.0353093	Col2a1/Pf4/Cx3cr1/Gas1	4
GO:2001240	BP	GO:2001240	negative regulation of extrinsic apoptotic signaling pathway in absence of ligand	4/564	33/23210	0.00807515	0.0491901	0.0353093	Col2a1/Pf4/Cx3cr1/Gas1	4
GO:0016051	BP	GO:0016051	carbohydrate biosynthetic process	11/564	194/23210	0.00808884	0.0492052	0.0353201	Has1/Has2/Fam3c/St3gal4/Pth1r/Enpp1/B3galnt1/C1qtnf2/Ptafr/Lepr/B3gnt9	11
GO:0061572	BP	GO:0061572	actin filament bundle organization	10/564	168/23210	0.00817595	0.0495977	0.0356019	Pls3/Ccn2/Lima1/Dpysl3/Myoc/Asap3/Lpar1/S100a10/Ezr/Marcks	10
GO:2001257	BP	GO:2001257	regulation of cation channel activity	10/564	168/23210	0.00817595	0.0495977	0.0356019	Dapk1/Bmp4/Trem2/Fgf14/Gem/Ephb2/Anxa3/Pkd2/Ctss/Nlgn1	10
GO:0042476	BP	GO:0042476	odontogenesis	8/564	118/23210	0.00821903	0.0497903	0.0357401	Col1a1/Smo/Id3/Cd34/Bmp4/Fgfr2/Inhba/Gas1	8

## Sheet: REViGO_BP
term_ID	description	frequency	plot_X	plot_Y	plot_size	log10 p-value	uniqueness	dispensability	representative	eliminated
GO:0009611	response to wounding	0.02303	-2.592	-4.577	2.687	-10.9259	0.934	0	9611	0
GO:0030198	extracellular matrix organization	0.0103	-2.154	7.424	2.338	-28.1212	0.871	0	30198	0
GO:0030199	collagen fibril organization	0.0019	null	null	1.613	-12.8018	0.885	0.834	30198	1
GO:0085029	extracellular matrix assembly	0.00142	null	null	1.491	-5.1891	0.879	0.813	30198	1
GO:0043062	extracellular structure organization	0.01035	-1.791	7.626	2.34	-27.9316	0.878	0.207	43062	0
GO:0031589	cell-substrate adhesion	0.01396	0.71	3.096	2.47	-7.8181	0.958	0	31589	0
GO:0001952	regulation of cell-matrix adhesion	0.00442	null	null	1.973	-2.2221	0.898	0.89	31589	1
GO:0001953	negative regulation of cell-matrix adhesion	0.00138	null	null	1.477	-2.3699	0.865	0.74	31589	1
GO:1900024	regulation of substrate adhesion-dependent cell spreading	0.00204	null	null	1.643	-2.3699	0.67	0.767	31589	1
GO:0007160	cell-matrix adhesion	0.0085	null	null	2.255	-3.9305	0.946	0.881	31589	1
GO:0007162	negative regulation of cell adhesion	0.01092	null	null	2.364	-3.6001	0.851	0.798	31589	1
GO:0010810	regulation of cell-substrate adhesion	0.00831	null	null	2.246	-7.148	0.895	0.56	31589	1
GO:0010811	positive regulation of cell-substrate adhesion	0.00522	null	null	2.045	-5.8958	0.862	0.839	31589	1
GO:0010812	negative regulation of cell-substrate adhesion	0.00228	null	null	1.69	-3.3708	0.86	0.775	31589	1
GO:0045785	positive regulation of cell adhesion	0.01681	null	null	2.55	-4.6715	0.858	0.773	31589	1
GO:0098742	cell-cell adhesion via plasma-membrane adhesion molecules	0.01097	null	null	2.365	-2.2186	0.959	0.578	31589	1
GO:1903510	mucopolysaccharide metabolic process	0.00309	0.597	0.123	1.82	-5.9059	0.949	0	1903510	0
GO:0009100	glycoprotein metabolic process	0.01653	null	null	2.543	-2.4071	0.936	0.607	1903510	1
GO:0030204	chondroitin sulfate metabolic process	0.00128	null	null	1.447	-4.4666	0.852	0.856	1903510	1
GO:0030203	glycosaminoglycan metabolic process	0.00475	null	null	2.004	-5.1343	0.948	0.941	1903510	1
GO:0050654	chondroitin sulfate proteoglycan metabolic process	0.00147	null	null	1.505	-3.6447	0.85	0.866	1903510	1
GO:0006029	proteoglycan metabolic process	0.00337	null	null	1.857	-4.578	0.941	0.519	1903510	1
GO:0006022	aminoglycan metabolic process	0.00518	null	null	2.041	-4.9803	0.954	0.515	1903510	1
GO:0060348	bone development	0.0094	7.052	0.794	2.299	-15.9791	0.725	0.031	60348	0
GO:0051216	cartilage development	0.00912	null	null	2.286	-14.8513	0.705	0.785	60348	1
GO:0001958	endochondral ossification	0.00138	null	null	1.477	-3.5749	0.722	0.902	60348	1
GO:0061036	positive regulation of cartilage development	0.00142	null	null	1.491	-4.4862	0.65	0.705	60348	1
GO:0061035	regulation of cartilage development	0.00304	null	null	1.813	-4.3539	0.656	0.829	60348	1
GO:0032330	regulation of chondrocyte differentiation	0.00223	null	null	1.681	-3.2049	0.641	0.913	60348	1
GO:0003429	growth plate cartilage chondrocyte morphogenesis	5e-05	null	null	0.301	-5.4388	0.707	0.824	60348	1
GO:0060536	cartilage morphogenesis	0.00057	null	null	1.114	-3.9264	0.744	0.659	60348	1
GO:0003433	chondrocyte development involved in endochondral bone morphogenesis	0.00028	null	null	0.845	-5.6185	0.716	0.714	60348	1
GO:0003422	growth plate cartilage morphogenesis	9e-05	null	null	0.477	-5.2406	0.74	0.747	60348	1
GO:0003416	endochondral bone growth	0.00104	null	null	1.362	-6.2837	0.803	0.968	60348	1
GO:0003413	chondrocyte differentiation involved in endochondral bone morphogenesis	0.00057	null	null	1.114	-4.6944	0.711	0.892	60348	1
GO:0003414	chondrocyte morphogenesis involved in endochondral bone morphogenesis	5e-05	null	null	0.301	-5.4388	0.722	1	60348	1
GO:0003417	growth plate cartilage development	0.00081	null	null	1.255	-7.0494	0.703	0.867	60348	1
GO:0003418	growth plate cartilage chondrocyte differentiation	0.00028	null	null	0.845	-4.4666	0.702	0.915	60348	1
GO:0097094	craniofacial suture morphogenesis	0.00081	null	null	1.255	-2.1843	0.746	0.821	60348	1
GO:0090171	chondrocyte morphogenesis	5e-05	null	null	0.301	-5.4388	0.735	0.734	60348	1
GO:0002063	chondrocyte development	0.00128	null	null	1.447	-6.0891	0.707	0.649	60348	1
GO:0002062	chondrocyte differentiation	0.00489	null	null	2.017	-12.2612	0.691	0.868	60348	1
GO:0048706	embryonic skeletal system development	0.00632	null	null	2.127	-2.129	0.742	0.756	60348	1
GO:0048705	skeletal system morphogenesis	0.01125	null	null	2.377	-9.8883	0.703	0.803	60348	1
GO:0060351	cartilage development involved in endochondral bone morphogenesis	0.00147	null	null	1.505	-9.5378	0.715	0.86	60348	1
GO:0060350	endochondral bone morphogenesis	0.00266	null	null	1.756	-12.3016	0.723	0.817	60348	1
GO:0060349	bone morphogenesis	0.00461	null	null	1.991	-12.3491	0.716	0.732	60348	1
GO:0060346	bone trabecula formation	0.00052	null	null	1.079	-2.7348	0.752	0.602	60348	1
GO:0061430	bone trabecula morphogenesis	0.00071	null	null	1.204	-2.2712	0.847	0.806	60348	1
GO:0050673	epithelial cell proliferation	0.01733	-5.042	1.156	2.563	-5.765	0.921	0.033	50673	0
GO:0001935	endothelial cell proliferation	0.00522	null	null	2.045	-3.4729	0.921	0.839	50673	1
GO:0001936	regulation of endothelial cell proliferation	0.00451	null	null	1.982	-2.8319	0.889	0.826	50673	1
GO:0050679	positive regulation of epithelial cell proliferation	0.00769	null	null	2.212	-2.2677	0.845	0.874	50673	1
GO:0050680	negative regulation of epithelial cell proliferation	0.00594	null	null	2.1	-3.4955	0.848	0.85	50673	1
GO:0050678	regulation of epithelial cell proliferation	0.01429	null	null	2.48	-3.5467	0.877	0.533	50673	1
GO:0072593	reactive oxygen species metabolic process	0.01064	0.346	1.532	2.352	-2.393	0.959	0.063	72593	0
GO:0002274	myeloid leukocyte activation	0.00788	2	2.145	2.223	-3.2488	0.852	0.083	2274	0
GO:0050866	negative regulation of cell activation	0.00793	null	null	2.225	-2.6128	0.832	0.6	2274	1
GO:0042116	macrophage activation	0.00266	null	null	1.756	-3.3643	0.859	0.565	2274	1
GO:0002695	negative regulation of leukocyte activation	0.00717	null	null	2.182	-2.1663	0.788	0.705	2274	1
GO:0002275	myeloid cell activation involved in immune response	0.00342	null	null	1.863	-3.0405	0.836	0.828	2274	1
GO:0002269	leukocyte activation involved in inflammatory response	0.00698	null	null	2.17	-2.7359	0.809	0.621	2274	1
GO:0002281	macrophage activation involved in immune response	0.00052	null	null	1.079	-3.1556	0.857	0.713	2274	1
GO:0002283	neutrophil activation involved in immune response	0.00066	null	null	1.176	-2.1843	0.855	0.761	2274	1
GO:0001774	microglial cell activation	0.00071	null	null	1.204	-2.7359	0.871	0.799	2274	1
GO:0051271	negative regulation of cellular component movement	0.0113	-5.469	2.601	2.378	-8.5723	0.73	0.087	51271	0
GO:2000377	regulation of reactive oxygen species metabolic process	0.00722	1.611	-3.155	2.185	-2.2526	0.904	0.09	2000377	0
GO:0006809	nitric oxide biosynthetic process	0.00285	null	null	1.785	-2.1774	0.947	0.833	2000377	1
GO:0042107	cytokine metabolic process	0.00546	-3.418	-2.567	2.064	-3.4563	0.96	0.093	42107	0
GO:0032103	positive regulation of response to external stimulus	0.01178	0.238	-6.579	2.396	-9.367	0.804	0.12	32103	0
GO:0050921	positive regulation of chemotaxis	0.00589	null	null	2.097	-4.6944	0.715	0.829	32103	1
GO:0050920	regulation of chemotaxis	0.00817	null	null	2.238	-7.0805	0.743	0.739	32103	1
GO:0007409	axonogenesis	0.01947	null	null	2.614	-3.4041	0.647	0.814	32103	1
GO:0007411	axon guidance	0.00888	null	null	2.274	-3.502	0.561	0.873	32103	1
GO:0050770	regulation of axonogenesis	0.00717	null	null	2.182	-2.1755	0.593	0.852	32103	1
GO:0050728	negative regulation of inflammatory response	0.00537	null	null	2.057	-2.3644	0.795	0.81	32103	1
GO:0050727	regulation of inflammatory response	0.01254	null	null	2.423	-7.3764	0.817	0.775	32103	1
GO:0050729	positive regulation of inflammatory response	0.00427	null	null	1.959	-5.922	0.801	0.69	32103	1
GO:0031349	positive regulation of defense response	0.01311	null	null	2.442	-6.4787	0.817	0.843	32103	1
GO:0097485	neuron projection guidance	0.00897	null	null	2.279	-3.4868	0.566	0.796	32103	1
GO:0002221	pattern recognition receptor signaling pathway	0.00589	null	null	2.097	-2.1663	0.752	0.808	32103	1
GO:0032102	negative regulation of response to external stimulus	0.01211	null	null	2.408	-6.8148	0.804	0.777	32103	1
GO:0002758	innate immune response-activating signal transduction	0.00627	null	null	2.124	-2.129	0.751	0.977	32103	1
GO:0060326	cell chemotaxis	0.01173	null	null	2.394	-4.6587	0.722	0.788	32103	1
GO:0010038	response to metal ion	0.01425	-4.794	-5.14	2.479	-3.08	0.939	0.123	10038	0
GO:0007178	transmembrane receptor protein serine/threonine kinase signaling pathway	0.01501	-1.62	-6.556	2.501	-7.3025	0.858	0.123	7178	0
GO:0090100	positive regulation of transmembrane receptor protein serine/threonine kinase signaling pathway	0.00489	null	null	2.017	-2.2993	0.805	0.854	7178	1
GO:0090092	regulation of transmembrane receptor protein serine/threonine kinase signaling pathway	0.00997	null	null	2.324	-7.0227	0.83	0.701	7178	1
GO:0071773	cellular response to BMP stimulus	0.00793	null	null	2.225	-2.6461	0.903	0.984	7178	1
GO:0030509	BMP signaling pathway	0.00731	null	null	2.19	-2.4162	0.794	0.868	7178	1
GO:0030510	regulation of BMP signaling pathway	0.00418	null	null	1.949	-2.1298	0.784	0.923	7178	1
GO:0010862	positive regulation of pathway-restricted SMAD protein phosphorylation	0.00228	null	null	1.69	-2.5958	0.784	0.774	7178	1
GO:0090101	negative regulation of transmembrane receptor protein serine/threonine kinase signaling pathway	0.0047	null	null	2	-2.7359	0.803	0.83	7178	1
GO:0060395	SMAD protein signal transduction	0.00309	null	null	1.82	-3.4553	0.87	0.796	7178	1
GO:0098868	bone growth	0.00114	7.702	-1.028	1.398	-6.9798	0.807	0.164	98868	0
GO:0045926	negative regulation of growth	0.01049	null	null	2.346	-2.8673	0.862	0.792	98868	1
GO:1902284	neuron projection extension involved in neuron projection guidance	0.001	null	null	1.342	-2.4162	0.611	0.72	98868	1
GO:0030308	negative regulation of cell growth	0.00717	null	null	2.182	-3.242	0.771	0.834	98868	1
GO:0048846	axon extension involved in axon guidance	0.001	null	null	1.342	-2.4162	0.609	0.684	98868	1
GO:0001558	regulation of cell growth	0.01653	null	null	2.543	-3.242	0.788	0.651	98868	1
GO:0048843	negative regulation of axon extension involved in axon guidance	0.00043	null	null	1	-2.2276	0.517	0.941	98868	1
GO:0035265	organ growth	0.00741	null	null	2.196	-4.6781	0.782	0.578	98868	1
GO:0048640	negative regulation of developmental growth	0.00394	null	null	1.924	-2.3751	0.742	0.861	98868	1
GO:0071709	membrane assembly	0.00133	-1.723	6.87	1.462	-3.4553	0.877	0.169	71709	0
GO:0097104	postsynaptic membrane assembly	0.00033	null	null	0.903	-2.7348	0.763	0.881	71709	1
GO:0032963	collagen metabolic process	0.00347	5.458	-4.142	1.869	-15.1358	0.786	0.177	32963	0
GO:0010712	regulation of collagen metabolic process	0.00161	null	null	1.544	-5.4846	0.733	0.931	32963	1
GO:0010714	positive regulation of collagen metabolic process	0.00109	null	null	1.38	-4.2064	0.714	0.965	32963	1
GO:0032967	positive regulation of collagen biosynthetic process	0.00104	null	null	1.362	-3.5749	0.706	0.996	32963	1
GO:0032965	regulation of collagen biosynthetic process	0.00133	null	null	1.462	-3.4599	0.727	0.979	32963	1
GO:0032964	collagen biosynthetic process	0.00161	null	null	1.544	-8.1836	0.787	0.931	32963	1
GO:0030574	collagen catabolic process	0.00128	null	null	1.447	-5.0078	0.802	0.914	32963	1
GO:0046849	bone remodeling	0.00418	5.569	-1.371	1.949	-6.3948	0.836	0.18	46849	0
GO:0034103	regulation of tissue remodeling	0.00332	null	null	1.851	-2.483	0.768	0.856	46849	1
GO:0048880	sensory system development	0.00014	5.305	1.291	0.602	-2.2659	0.842	0.182	48880	0
GO:0018149	peptide cross-linking	0.00299	-1.491	-3.302	1.806	-3.3254	0.946	0.187	18149	0
GO:0048771	tissue remodeling	0.00803	6.724	-2.078	2.23	-8.5838	0.83	0.193	48771	0
GO:0050817	coagulation	0.00888	7.132	-2.515	2.274	-4.0813	0.829	0.195	50817	0
GO:0048864	stem cell development	0.00337	6.273	4.093	1.857	-2.8405	0.798	0.195	48864	0
GO:0050807	regulation of synapse organization	0.00603	-3.103	5.479	2.107	-3.5244	0.812	0.195	50807	0
GO:0051963	regulation of synapse assembly	0.00408	null	null	1.94	-2.5813	0.632	0.95	50807	1
GO:0051965	positive regulation of synapse assembly	0.00328	null	null	1.845	-2.7213	0.613	0.931	50807	1
GO:0007416	synapse assembly	0.00693	null	null	2.167	-2.1937	0.714	0.861	50807	1
GO:0034330	cell junction organization	0.00954	-2.952	7.058	2.305	-2.1593	0.879	0.205	34330	0
GO:0016485	protein processing	0.01073	-0.701	-2.83	2.356	-3.215	0.955	0.211	16485	0
GO:0051346	negative regulation of hydrolase activity	0.02056	null	null	2.637	-2.5997	0.942	0.687	16485	1
GO:0052547	regulation of peptidase activity	0.02066	null	null	2.639	-3.1578	0.886	0.557	16485	1
GO:0001503	ossification	0.01838	7.459	-2.064	2.589	-14.2163	0.817	0.211	1503	0
GO:0050808	synapse organization	0.01235	-0.884	7.67	2.417	-4.3791	0.876	0.211	50808	0
GO:0031099	regeneration	0.0084	5.724	3.25	2.25	-3.4394	0.85	0.214	31099	0
GO:0090130	tissue migration	0.0114	6.317	-1.578	2.382	-4.0551	0.825	0.216	90130	0
GO:0018158	protein oxidation	0.00038	1.467	-4.935	0.954	-2.3699	0.891	0.217	18158	0
GO:1900272	negative regulation of long-term synaptic potentiation	9e-05	-5.621	-1.17	0.477	-2.6006	0.842	0.218	1900272	0
GO:0006909	phagocytosis	0.01377	-1.741	0.203	2.464	-5.2888	0.878	0.22	6909	0
GO:0050764	regulation of phagocytosis	0.00361	null	null	1.886	-2.4176	0.791	0.85	6909	1
GO:0060100	positive regulation of phagocytosis, engulfment	0.00043	null	null	1	-3.1556	0.789	0.71	6909	1
GO:0060099	regulation of phagocytosis, engulfment	0.00057	null	null	1.114	-2.8405	0.807	0.97	6909	1
GO:0050766	positive regulation of phagocytosis	0.00247	null	null	1.724	-2.1516	0.77	0.822	6909	1
GO:0030100	regulation of endocytosis	0.00978	null	null	2.316	-2.6921	0.788	0.772	6909	1
GO:0045807	positive regulation of endocytosis	0.00579	null	null	2.09	-3.6399	0.767	0.707	6909	1
GO:1905155	positive regulation of membrane invagination	0.00043	null	null	1	-3.1556	0.853	0.952	6909	1
GO:0061448	connective tissue development	0.01225	6.354	3.124	2.413	-15.4833	0.832	0.223	61448	0
GO:0060485	mesenchyme development	0.01144	null	null	2.384	-6.3948	0.741	0.506	61448	1
GO:0060537	muscle tissue development	0.01918	null	null	2.607	-2.4071	0.824	0.564	61448	1
GO:0014706	striated muscle tissue development	0.01823	null	null	2.585	-2.3644	0.825	0.534	61448	1
GO:0007015	actin filament organization	0.01643	-2.525	6.468	2.54	-3.6399	0.862	0.223	7015	0
GO:0032970	regulation of actin filament-based process	0.01558	null	null	2.517	-3.418	0.874	0.81	7015	1
GO:0032956	regulation of actin cytoskeleton organization	0.01396	null	null	2.47	-3.418	0.819	0.83	7015	1
GO:0051604	protein maturation	0.01206	-0.681	-3.155	2.407	-2.9671	0.956	0.246	51604	0
GO:0040013	negative regulation of locomotion	0.01187	-2.873	1.294	2.4	-7.4214	0.781	0.267	40013	0
GO:0050922	negative regulation of chemotaxis	0.00161	null	null	1.544	-3.6688	0.742	0.795	40013	1
GO:0090049	regulation of cell migration involved in sprouting angiogenesis	0.001	null	null	1.342	-3.057	0.596	0.779	40013	1
GO:0090050	positive regulation of cell migration involved in sprouting angiogenesis	0.00033	null	null	0.903	-2.656	0.61	0.873	40013	1
GO:0030336	negative regulation of cell migration	0.01007	null	null	2.328	-6.4933	0.708	0.703	40013	1
GO:0050900	leukocyte migration	0.0141	null	null	2.474	-6.1967	0.752	0.561	40013	1
GO:0010634	positive regulation of epithelial cell migration	0.00522	null	null	2.045	-2.4863	0.601	0.911	40013	1
GO:0010631	epithelial cell migration	0.01097	null	null	2.365	-4.1057	0.677	0.621	40013	1
GO:0010632	regulation of epithelial cell migration	0.0084	null	null	2.25	-3.4728	0.608	0.958	40013	1
GO:2000146	negative regulation of cell motility	0.01064	null	null	2.352	-6.6821	0.709	0.97	40013	1
GO:0014910	regulation of smooth muscle cell migration	0.00247	null	null	1.724	-3.0405	0.767	0.954	40013	1
GO:0014909	smooth muscle cell migration	0.00285	null	null	1.785	-3.3959	0.806	0.912	40013	1
GO:0014911	positive regulation of smooth muscle cell migration	0.00142	null	null	1.491	-4.0018	0.753	0.578	40013	1
GO:0010594	regulation of endothelial cell migration	0.00546	null	null	2.064	-3.1344	0.62	0.915	40013	1
GO:0010595	positive regulation of endothelial cell migration	0.00323	null	null	1.839	-2.6518	0.614	0.868	40013	1
GO:0071675	regulation of mononuclear cell migration	0.00195	null	null	1.623	-2.4954	0.733	0.845	40013	1
GO:0071674	mononuclear cell migration	0.00342	null	null	1.863	-3.1105	0.767	0.797	40013	1
GO:0043542	endothelial cell migration	0.00731	null	null	2.19	-4.0813	0.688	0.944	40013	1
GO:1905517	macrophage migration	0.00185	null	null	1.602	-3.5749	0.777	0.753	40013	1
GO:1905521	regulation of macrophage migration	0.00128	null	null	1.447	-2.9537	0.74	0.729	40013	1
GO:1905523	positive regulation of macrophage migration	0.00085	null	null	1.279	-3.1379	0.727	0.915	40013	1
GO:0043536	positive regulation of blood vessel endothelial cell migration	0.00133	null	null	1.462	-2.2579	0.637	0.887	40013	1
GO:0043535	regulation of blood vessel endothelial cell migration	0.00261	null	null	1.748	-2.3101	0.639	0.887	40013	1
GO:0097529	myeloid leukocyte migration	0.00779	null	null	2.217	-5.4846	0.751	0.864	40013	1
GO:0002688	regulation of leukocyte chemotaxis	0.00489	null	null	2.017	-2.2712	0.643	0.919	40013	1
GO:0002687	positive regulation of leukocyte migration	0.00556	null	null	2.072	-4.5567	0.687	0.835	40013	1
GO:0002685	regulation of leukocyte migration	0.00769	null	null	2.212	-6.2837	0.704	0.704	40013	1
GO:0071621	granulocyte chemotaxis	0.00494	null	null	2.021	-2.4745	0.703	0.83	40013	1
GO:0002042	cell migration involved in sprouting angiogenesis	0.00166	null	null	1.556	-2.2971	0.655	0.903	40013	1
GO:0090132	epithelium migration	0.01111	null	null	2.371	-4.0813	0.786	0.982	40013	1
GO:0030595	leukocyte chemotaxis	0.00878	null	null	2.27	-3.7479	0.69	0.876	40013	1
GO:0001667	ameboidal-type cell migration	0.01558	null	null	2.517	-6.1597	0.781	0.646	40013	1
GO:1901342	regulation of vasculature development	0.01111	6.251	0.576	2.371	-7.1906	0.676	0.269	1901342	0
GO:0003007	heart morphogenesis	0.01201	null	null	2.405	-2.1632	0.714	0.651	1901342	1
GO:2000181	negative regulation of blood vessel morphogenesis	0.00394	null	null	1.924	-5.7033	0.649	0.981	1901342	1
GO:0016525	negative regulation of angiogenesis	0.00385	null	null	1.914	-5.889	0.649	0.876	1901342	1
GO:0045766	positive regulation of angiogenesis	0.00556	null	null	2.072	-3.4394	0.641	0.908	1901342	1
GO:0002040	sprouting angiogenesis	0.00351	null	null	1.875	-2.6518	0.756	0.749	1901342	1
GO:0045765	regulation of angiogenesis	0.01002	null	null	2.326	-6.4933	0.651	0.743	1901342	1
GO:0060840	artery development	0.00437	null	null	1.968	-2.3947	0.773	0.681	1901342	1
GO:1904018	positive regulation of vasculature development	0.00627	null	null	2.124	-3.9305	0.657	0.92	1901342	1
GO:1901343	negative regulation of vasculature development	0.00423	null	null	1.954	-5.8629	0.665	0.884	1901342	1
GO:0042063	gliogenesis	0.01244	7.484	0.726	2.42	-5.1041	0.722	0.278	42063	0
GO:0046394	carboxylic acid biosynthetic process	0.01201	3.245	-6.578	2.405	-3.489	0.831	0.281	46394	0
GO:0072330	monocarboxylic acid biosynthetic process	0.00836	null	null	2.248	-2.3781	0.835	0.949	46394	1
GO:0016053	organic acid biosynthetic process	0.01201	null	null	2.405	-3.4753	0.834	0.85	46394	1
GO:0046457	prostanoid biosynthetic process	0.00104	null	null	1.362	-2.3638	0.847	0.978	46394	1
GO:0046456	icosanoid biosynthetic process	0.00166	null	null	1.556	-3.0179	0.845	0.907	46394	1
GO:0001516	prostaglandin biosynthetic process	0.00104	null	null	1.362	-2.3638	0.847	0.978	46394	1
GO:1901570	fatty acid derivative biosynthetic process	0.00166	null	null	1.556	-3.0982	0.887	0.907	46394	1
GO:0006690	icosanoid metabolic process	0.0047	null	null	2	-3.3755	0.845	0.638	46394	1
GO:0006692	prostanoid metabolic process	0.00138	null	null	1.477	-3.0179	0.856	0.893	46394	1
GO:0006693	prostaglandin metabolic process	0.00138	null	null	1.477	-3.0179	0.854	0.893	46394	1
GO:0006636	unsaturated fatty acid biosynthetic process	0.00223	null	null	1.681	-2.3699	0.847	0.83	46394	1
GO:0044091	membrane biogenesis	0.00157	-2.307	6.804	1.531	-3.0179	0.942	0.281	44091	0
GO:1901568	fatty acid derivative metabolic process	0.0047	3.3	-6.317	2	-3.2449	0.912	0.289	1901568	0
GO:0001655	urogenital system development	0.01657	6.651	0.22	2.544	-3.731	0.771	0.291	1655	0
GO:0030850	prostate gland development	0.00252	7.194	2.237	1.732	-3.0455	0.778	0.291	30850	0
GO:0060512	prostate gland morphogenesis	0.00157	null	null	1.531	-2.5931	0.756	0.922	30850	1
GO:0048608	reproductive structure development	0.02222	null	null	2.671	-2.3644	0.754	0.758	30850	1
GO:0001822	kidney development	0.01372	null	null	2.462	-2.4954	0.749	0.785	30850	1
GO:0046661	male sex differentiation	0.00807	null	null	2.233	-2.2998	0.788	0.594	30850	1
GO:0060740	prostate gland epithelium morphogenesis	0.00152	null	null	1.519	-2.648	0.741	0.646	30850	1
GO:0072001	renal system development	0.01463	null	null	2.49	-2.203	0.762	0.947	30850	1
GO:0003093	regulation of glomerular filtration	0.00052	2.109	3.979	1.079	-2.4757	0.803	0.304	3093	0
GO:0001977	renal system process involved in regulation of blood volume	0.00066	null	null	1.176	-2.1843	0.86	0.91	3093	1
GO:0050803	regulation of synapse structure or activity	0.00627	-0.34	4.69	2.124	-3.7474	0.929	0.308	50803	0
GO:0061458	reproductive system development	0.02246	6.967	0.278	2.676	-2.3191	0.764	0.312	61458	0
GO:0007044	cell-substrate junction assembly	0.00347	-1.45	6.681	1.869	-3.0179	0.864	0.314	7044	0
GO:0048041	focal adhesion assembly	0.00304	null	null	1.813	-2.1774	0.825	0.947	7044	1
GO:0034329	cell junction assembly	0.00765	null	null	2.21	-2.5578	0.855	0.874	7044	1
GO:0051893	regulation of focal adhesion assembly	0.00218	null	null	1.672	-2.2195	0.79	0.969	7044	1
GO:0007045	cell-substrate adherens junction assembly	0.00304	null	null	1.813	-2.1774	0.863	0.974	7044	1
GO:0090109	regulation of cell-substrate junction assembly	0.00218	null	null	1.672	-2.2195	0.827	0.82	7044	1
GO:2001044	regulation of integrin-mediated signaling pathway	0.00057	-0.511	-6.691	1.114	-2.3699	0.877	0.328	2001044	0
GO:0042692	muscle cell differentiation	0.01899	6.855	3.646	2.603	-3.0335	0.784	0.329	42692	0
GO:0007517	muscle organ development	0.01724	null	null	2.561	-2.6518	0.746	0.856	42692	1
GO:0051146	striated muscle cell differentiation	0.01263	null	null	2.427	-2.3644	0.792	0.824	42692	1
GO:0051147	regulation of muscle cell differentiation	0.00822	null	null	2.241	-2.1298	0.745	0.848	42692	1
GO:0071223	cellular response to lipoteichoic acid	0.00043	-4.074	-5.934	1	-2.8763	0.913	0.336	71223	0
GO:0070391	response to lipoteichoic acid	0.00043	null	null	1	-2.8763	0.926	0.528	71223	1
GO:0050878	regulation of body fluid levels	0.01591	-0.438	4.718	2.526	-3.4446	0.923	0.34	50878	0
GO:0090287	regulation of cellular response to growth factor stimulus	0.01144	-1.231	-6.976	2.384	-3.4553	0.839	0.35	90287	0
GO:0071772	response to BMP	0.00793	null	null	2.225	-2.6461	0.926	0.746	90287	1
GO:0071559	response to transforming growth factor beta	0.00935	null	null	2.297	-2.129	0.925	0.759	90287	1
GO:0071560	cellular response to transforming growth factor beta stimulus	0.00926	null	null	2.292	-2.1843	0.905	0.768	90287	1
GO:0070372	regulation of ERK1 and ERK2 cascade	0.01178	0.511	-5.987	2.396	-3.6177	0.768	0.351	70372	0
GO:0001933	negative regulation of protein phosphorylation	0.01871	null	null	2.597	-2.5194	0.83	0.853	70372	1
GO:0070371	ERK1 and ERK2 cascade	0.01239	null	null	2.418	-3.3708	0.804	0.746	70372	1
GO:0070373	negative regulation of ERK1 and ERK2 cascade	0.0028	null	null	1.778	-2.2022	0.762	0.84	70372	1
GO:0042326	negative regulation of phosphorylation	0.02037	null	null	2.633	-2.3315	0.843	0.903	70372	1
GO:0043409	negative regulation of MAPK cascade	0.00698	null	null	2.17	-2.8126	0.744	0.722	70372	1
GO:0001894	tissue homeostasis	0.00992	4.219	3.504	2.322	-2.9216	0.794	0.358	1894	0
GO:0035988	chondrocyte proliferation	0.00071	-5.885	1.367	1.204	-3.0405	0.939	0.392	35988	0
GO:0007229	integrin-mediated signaling pathway	0.00399	-1.974	-6.501	1.929	-4.1017	0.882	0.394	7229	0
GO:0042060	wound healing	0.01833	-3.396	-4.659	2.588	-9.6018	0.913	0.394	42060	0
GO:0061041	regulation of wound healing	0.00594	null	null	2.1	-3.0335	0.849	0.904	42060	1
GO:0050819	negative regulation of coagulation	0.00218	null	null	1.672	-2.4556	0.737	0.861	42060	1
GO:0061045	negative regulation of wound healing	0.00275	null	null	1.771	-2.9467	0.795	0.844	42060	1
GO:1900047	negative regulation of hemostasis	0.00204	null	null	1.643	-3.2049	0.877	0.859	42060	1
GO:1900046	regulation of hemostasis	0.00375	null	null	1.903	-2.6846	0.907	0.909	42060	1
GO:0042246	tissue regeneration	0.0028	null	null	1.778	-3.2781	0.747	0.746	42060	1
GO:0007596	blood coagulation	0.00864	null	null	2.262	-4.1538	0.725	0.842	42060	1
GO:0007599	hemostasis	0.00874	null	null	2.267	-4.1017	0.909	0.859	42060	1
GO:0030193	regulation of blood coagulation	0.00375	null	null	1.903	-2.1516	0.642	0.945	42060	1
GO:0030195	negative regulation of blood coagulation	0.00204	null	null	1.643	-2.5462	0.631	0.943	42060	1
GO:1903035	negative regulation of response to wounding	0.00328	null	null	1.845	-3.511	0.824	0.758	42060	1
GO:1903034	regulation of response to wounding	0.00717	null	null	2.182	-3.5496	0.852	0.824	42060	1
GO:0048678	response to axon injury	0.00332	null	null	1.851	-3.731	0.925	0.759	42060	1
GO:0016050	vesicle organization	0.01425	-1.545	7.73	2.479	-2.4585	0.929	0.396	16050	0
GO:0031345	negative regulation of cell projection organization	0.00717	-3.521	5.603	2.182	-3.4553	0.787	0.397	31345	0
GO:1905153	regulation of membrane invagination	0.00062	-2.779	5.695	1.146	-2.7435	0.883	0.411	1905153	0
GO:0071229	cellular response to acid chemical	0.0084	-3.619	-6.376	2.25	-2.1843	0.919	0.416	71229	0
GO:0032060	bleb assembly	0.00052	-1.175	6.496	1.079	-2.4757	0.88	0.418	32060	0
GO:2001236	regulation of extrinsic apoptotic signaling pathway	0.00784	-1.138	-7.1	2.22	-2.1298	0.827	0.423	2001236	0
GO:0001819	positive regulation of cytokine production	0.01733	6.241	-2.664	2.563	-5.2836	0.654	0.429	1819	0
GO:0042535	positive regulation of tumor necrosis factor biosynthetic process	0.00062	null	null	1.146	-3.5601	0.691	0.969	1819	1
GO:0042534	regulation of tumor necrosis factor biosynthetic process	0.00095	null	null	1.322	-3.6447	0.706	0.853	1819	1
GO:0042533	tumor necrosis factor biosynthetic process	0.00095	null	null	1.322	-3.6447	0.77	0.853	1819	1
GO:0032760	positive regulation of tumor necrosis factor production	0.00304	null	null	1.813	-4.3857	0.69	0.943	1819	1
GO:0042035	regulation of cytokine biosynthetic process	0.00465	null	null	1.996	-2.8459	0.677	0.976	1819	1
GO:0042089	cytokine biosynthetic process	0.00527	null	null	2.049	-3.5601	0.745	0.737	1819	1
GO:0071706	tumor necrosis factor superfamily cytokine production	0.00551	null	null	2.068	-4.9075	0.771	0.741	1819	1
GO:0042108	positive regulation of cytokine biosynthetic process	0.00294	null	null	1.799	-2.8313	0.662	0.936	1819	1
GO:0001818	negative regulation of cytokine production	0.01011	null	null	2.33	-4.1017	0.661	0.82	1819	1
GO:0071604	transforming growth factor beta production	0.00123	null	null	1.431	-2.4745	0.797	0.638	1819	1
GO:0032611	interleukin-1 beta production	0.00256	null	null	1.74	-3.0179	0.779	0.684	1819	1
GO:0032612	interleukin-1 production	0.00304	null	null	1.813	-3.5426	0.782	0.696	1819	1
GO:0032613	interleukin-10 production	0.00228	null	null	1.69	-2.7853	0.787	0.676	1819	1
GO:0032635	interleukin-6 production	0.0057	null	null	2.083	-4.0018	0.771	0.743	1819	1
GO:0032640	tumor necrosis factor production	0.00537	null	null	2.057	-5.0078	0.761	0.99	1819	1
GO:0032651	regulation of interleukin-1 beta production	0.00199	null	null	1.633	-2.2312	0.73	0.949	1819	1
GO:0032652	regulation of interleukin-1 production	0.00247	null	null	1.724	-2.8405	0.725	0.966	1819	1
GO:0032653	regulation of interleukin-10 production	0.00204	null	null	1.643	-2.9611	0.735	0.692	1819	1
GO:0032675	regulation of interleukin-6 production	0.00546	null	null	2.064	-4.2497	0.712	0.765	1819	1
GO:0032680	regulation of tumor necrosis factor production	0.00532	null	null	2.053	-5.1046	0.704	0.763	1819	1
GO:1903557	positive regulation of tumor necrosis factor superfamily cytokine production	0.00309	null	null	1.82	-4.3506	0.69	0.942	1819	1
GO:1903555	regulation of tumor necrosis factor superfamily cytokine production	0.00541	null	null	2.061	-5.0381	0.703	0.989	1819	1
GO:0032732	positive regulation of interleukin-1 production	0.00142	null	null	1.491	-2.2579	0.711	0.923	1819	1
GO:0032755	positive regulation of interleukin-6 production	0.00332	null	null	1.851	-3.7026	0.696	0.941	1819	1
GO:0050919	negative chemotaxis	0.00119	-5.4	-3.555	1.415	-2.7895	0.842	0.437	50919	0
GO:0006929	substrate-dependent cell migration	0.00128	-3.666	-0.389	1.447	-2.1772	0.822	0.44	6929	0
GO:0002683	negative regulation of immune system process	0.01852	1.435	4.906	2.592	-3.0335	0.825	0.441	2683	0
GO:0010463	mesenchymal cell proliferation	0.00271	-4.642	1.208	1.763	-2.2195	0.933	0.444	10463	0
GO:0010721	negative regulation of cell development	0.01387	5.574	4.221	2.467	-4.2456	0.69	0.45	10721	0
GO:1902668	negative regulation of axon guidance	0.00047	null	null	1.041	-2.1772	0.535	0.768	10721	1
GO:0050768	negative regulation of neurogenesis	0.01216	null	null	2.41	-3.502	0.602	0.943	10721	1
GO:0010977	negative regulation of neuron projection development	0.00598	null	null	2.104	-4.1538	0.593	0.705	10721	1
GO:0045665	negative regulation of neuron differentiation	0.0094	null	null	2.299	-3.6303	0.61	0.89	10721	1
GO:0051961	negative regulation of nervous system development	0.01306	null	null	2.441	-3.8883	0.637	0.7	10721	1
GO:0008360	regulation of cell shape	0.00651	null	null	2.14	-3.3151	0.681	0.812	10721	1
GO:0010769	regulation of cell morphogenesis involved in differentiation	0.01197	null	null	2.403	-3.4328	0.662	0.72	10721	1
GO:0010771	negative regulation of cell morphogenesis involved in differentiation	0.00342	null	null	1.863	-2.5965	0.665	0.781	10721	1
GO:0009612	response to mechanical stimulus	0.00973	-4.339	-4.069	2.314	-2.2668	0.919	0.452	9612	0
GO:0050708	regulation of protein secretion	0.01861	-4.32	2.667	2.594	-3.7826	0.79	0.453	50708	0
GO:0051222	positive regulation of protein transport	0.02194	null	null	2.666	-2.8434	0.806	0.832	50708	1
GO:1904951	positive regulation of establishment of protein localization	0.02355	null	null	2.696	-2.6146	0.813	0.837	50708	1
GO:0050714	positive regulation of protein secretion	0.01064	null	null	2.352	-3.3263	0.771	0.92	50708	1
GO:0050715	positive regulation of cytokine secretion	0.00527	null	null	2.049	-2.344	0.621	0.93	50708	1
GO:0050707	regulation of cytokine secretion	0.0076	null	null	2.207	-3.296	0.633	0.83	50708	1
GO:0050663	cytokine secretion	0.00864	null	null	2.262	-2.7063	0.698	0.843	50708	1
GO:0002793	positive regulation of peptide secretion	0.00432	null	null	1.964	-2.864	0.814	0.705	50708	1
GO:1903532	positive regulation of secretion by cell	0.01591	null	null	2.526	-3.3761	0.767	0.84	50708	1
GO:0030282	bone mineralization	0.00508	7.395	1.728	2.033	-4.3221	0.743	0.463	30282	0
GO:0070167	regulation of biomineral tissue development	0.00394	null	null	1.924	-2.1298	0.685	0.922	30282	1
GO:0036075	replacement ossification	0.00138	null	null	1.477	-3.5749	0.84	0.661	30282	1
GO:0030278	regulation of ossification	0.0095	null	null	2.303	-3.3323	0.737	0.848	30282	1
GO:0001649	osteoblast differentiation	0.01007	null	null	2.328	-4.0628	0.752	0.794	30282	1
GO:0030500	regulation of bone mineralization	0.00356	null	null	1.881	-2.6165	0.678	0.913	30282	1
GO:0010565	regulation of cellular ketone metabolic process	0.0048	2.992	-6.046	2.009	-2.3751	0.842	0.465	10565	0
GO:0045923	positive regulation of fatty acid metabolic process	0.00147	null	null	1.505	-2.1835	0.812	0.812	10565	1
GO:0021537	telencephalon development	0.01258	7.485	1.052	2.425	-2.621	0.742	0.465	21537	0
GO:0030900	forebrain development	0.01933	null	null	2.611	-2.1586	0.731	0.783	21537	1
GO:0045600	positive regulation of fat cell differentiation	0.00266	4.97	-0.761	1.756	-2.6971	0.745	0.467	45600	0
GO:0045598	regulation of fat cell differentiation	0.00579	null	null	2.09	-2.2019	0.761	0.811	45600	1
GO:0016055	Wnt signaling pathway	0.01847	-2.252	-6.67	2.591	-2.6051	0.836	0.467	16055	0
GO:0198738	cell-cell signaling by wnt	0.01852	null	null	2.592	-2.5848	0.888	0.66	16055	1
GO:0048659	smooth muscle cell proliferation	0.00532	-4.068	0.88	2.053	-3.8229	0.924	0.476	48659	0
GO:0048660	regulation of smooth muscle cell proliferation	0.00513	null	null	2.037	-3.4631	0.889	0.946	48659	1
GO:0048661	positive regulation of smooth muscle cell proliferation	0.00323	null	null	1.839	-4.0813	0.858	0.877	48659	1
GO:0031214	biomineral tissue development	0.0066	7.04	1.364	2.146	-4.0628	0.753	0.476	31214	0
GO:0014812	muscle cell migration	0.00342	-4.984	-0.455	1.863	-4.0813	0.808	0.483	14812	0
GO:0030099	myeloid cell differentiation	0.017	6.344	1.601	2.555	-2.9537	0.678	0.483	30099	0
GO:1903708	positive regulation of hemopoiesis	0.00869	null	null	2.265	-2.5167	0.609	0.885	30099	1
GO:1903706	regulation of hemopoiesis	0.01653	null	null	2.543	-2.8673	0.616	0.759	30099	1
GO:0030225	macrophage differentiation	0.00157	null	null	1.531	-3.0179	0.735	0.721	30099	1
GO:1902107	positive regulation of leukocyte differentiation	0.00708	null	null	2.176	-2.4162	0.597	0.865	30099	1
GO:1902105	regulation of leukocyte differentiation	0.01258	null	null	2.425	-2.6763	0.604	0.8	30099	1
GO:0002573	myeloid leukocyte differentiation	0.00959	null	null	2.307	-2.7957	0.693	0.711	30099	1
GO:0048762	mesenchymal cell differentiation	0.00883	7.228	1.429	2.272	-5.7991	0.71	0.492	48762	0
GO:0001837	epithelial to mesenchymal transition	0.00589	null	null	2.097	-3.2449	0.718	0.896	48762	1
GO:0014032	neural crest cell development	0.00309	null	null	1.82	-3.0405	0.718	0.942	48762	1
GO:0014031	mesenchymal cell development	0.00332	null	null	1.851	-2.8673	0.719	0.847	48762	1
GO:0014033	neural crest cell differentiation	0.00342	null	null	1.863	-2.8078	0.728	0.849	48762	1
GO:0001755	neural crest cell migration	0.00185	null	null	1.602	-3.4553	0.639	0.802	48762	1
GO:0033002	muscle cell proliferation	0.00784	-5.575	1.239	2.22	-3.3152	0.927	0.497	33002	0
GO:0021782	glial cell development	0.00427	6.514	1.387	1.959	-3.3461	0.733	0.498	21782	0
GO:0010001	glial cell differentiation	0.0094	null	null	2.299	-2.7957	0.722	0.856	21782	1
GO:0014013	regulation of gliogenesis	0.00442	null	null	1.973	-2.344	0.659	0.859	21782	1
GO:0014015	positive regulation of gliogenesis	0.00209	null	null	1.653	-2.3423	0.653	0.745	21782	1
GO:0008347	glial cell migration	0.00218	null	null	1.672	-2.7853	0.675	0.748	21782	1

## Sheet: REViGO_CC
term_ID	description	frequency	plot_X	plot_Y	plot_size	log10 p-value	uniqueness	dispensability	representative	eliminated
GO:0005581	collagen trimer	0.00397	0.318	1.547	1.929	-15.724	0.874	0	5581	0
GO:0005912	adherens junction	0.02337	4.04	-5.201	2.695	-2.7858	0.83	0	5912	0
GO:0005911	cell-cell junction	0.0212	null	null	2.653	-2.0797	0.831	0.704	5912	1
GO:0070161	anchoring junction	0.02431	null	null	2.713	-2.5764	0.83	0.717	5912	1
GO:0015629	actin cytoskeleton	0.02058	-0.852	6.889	2.64	-2.2517	0.88	0	15629	0
GO:0031012	extracellular matrix	0.02332	3.944	4.551	2.695	-59.9289	0.804	0	31012	0
GO:0045121	membrane raft	0.01355	-6.012	4.761	2.459	-2.8526	0.737	0	45121	0
GO:0098589	membrane region	0.01709	null	null	2.56	-2.7098	0.775	0.639	45121	1
GO:0098857	membrane microdomain	0.01355	null	null	2.459	-2.8526	0.74	0.93	45121	1
GO:0044853	plasma membrane raft	0.0042	null	null	1.954	-1.7528	0.675	0.868	45121	1
GO:0030027	lamellipodium	0.00793	-5.233	-6.302	2.228	-1.4111	0.862	0.011	30027	0
GO:0001726	ruffle	0.00732	null	null	2.193	-1.3805	0.862	0.829	30027	1
GO:0031252	cell leading edge	0.01643	6.064	-0.802	2.543	-1.9325	0.919	0.012	31252	0
GO:0045177	apical part of cell	0.01737	2.828	-2.14	2.567	-1.8315	0.919	0.012	45177	0
GO:0031091	platelet alpha granule	0.0008	-0.435	-6.426	1.255	-1.712	0.882	0.051	31091	0
GO:0019897	extrinsic component of plasma membrane	0.00755	-6.207	0.71	2.207	-1.8224	0.803	0.136	19897	0
GO:0005938	cell cortex	0.01194	-5.885	-2.133	2.405	-1.4922	0.849	0.199	5938	0
GO:0005604	basement membrane	0.00444	4.575	3.611	1.978	-10.8507	0.614	0.296	5604	0
GO:0005583	fibrillar collagen trimer	0.00057	null	null	1.114	-5.2887	0.619	0.802	5604	1
GO:0098643	banded collagen fibril	0.00057	null	null	1.114	-5.2887	0.619	0.945	5604	1
GO:0098644	complex of collagen trimers	0.00085	null	null	1.279	-4.1531	0.627	0.828	5604	1
GO:0044420	extracellular matrix component	0.00552	null	null	2.072	-8.9679	0.669	0.692	5604	1
GO:0005614	interstitial matrix	0.00076	null	null	1.23	-4.0242	0.686	0.641	5604	1
GO:0001527	microfibril	0.00047	null	null	1.041	-1.4605	0.654	0.791	5604	1
GO:0016328	lateral plasma membrane	0.0026	-7.257	0.954	1.748	-1.3805	0.813	0.347	16328	0
GO:0045335	phagocytic vesicle	0.00368	-1.184	-5.9	1.898	-1.5631	0.879	0.376	45335	0
GO:0016324	apical plasma membrane	0.01378	-6.943	0.136	2.467	-1.7588	0.783	0.411	16324	0
GO:0032432	actin filament bundle	0.00326	-1.554	6.911	1.845	-1.4356	0.882	0.446	32432	0

## Sheet: REViGO_MF
term_ID	description	frequency	plot_X	plot_Y	plot_size	log10 p-value	uniqueness	dispensability	representative	eliminated
GO:0005201	extracellular matrix structural constituent	0.00216	0.344	-4.332	1.663	-34.2575	0.935	0	5201	0
GO:0005200	structural constituent of cytoskeleton	0.0035	null	null	1.869	-1.4229	0.935	0.572	5201	1
GO:0005539	glycosaminoglycan binding	0.00862	-1.74	-6.008	2.258	-24.1319	0.917	0	5539	0
GO:0016853	isomerase activity	0.00695	5.31	-5.057	2.164	-2.6366	0.919	0	16853	0
GO:0038024	cargo receptor activity	0.00321	7.427	1.64	1.833	-4.4342	0.86	0	38024	0
GO:0045499	chemorepellent activity	0.00048	3.282	3.673	1.041	-2.8698	0.974	0	45499	0
GO:0050840	extracellular matrix binding	0.00254	2.274	1.742	1.732	-8.1527	0.946	0.03	50840	0
GO:0005507	copper ion binding	0.00268	2.151	-4.154	1.756	-1.5157	0.939	0.03	5507	0
GO:0005518	collagen binding	0.00278	-5.762	-1.727	1.771	-14.7942	0.852	0.03	5518	0
GO:0005178	integrin binding	0.0045	null	null	1.978	-11.1466	0.783	0.567	5518	1
GO:0019842	vitamin binding	0.00354	-2.521	-1.69	1.875	-1.3447	0.938	0.031	19842	0
GO:1901681	sulfur compound binding	0.00953	0.047	-1.024	2.301	-13.966	0.943	0.034	1901681	0
GO:0030246	carbohydrate binding	0.01322	5.68	-2.555	2.442	-6.7156	0.942	0.035	30246	0
GO:0042277	peptide binding	0.01111	4.364	6.867	2.367	-3.6139	0.923	0.036	42277	0
GO:0001540	beta-amyloid binding	0.00139	null	null	1.477	-1.523	0.928	0.781	42277	1
GO:0033218	amide binding	0.0125	0.421	0.641	2.418	-2.8698	0.942	0.037	33218	0
GO:0019957	C-C chemokine binding	0.00043	2.979	-1.2	1	-1.5424	0.896	0.084	19957	0
GO:0044548	S100 protein binding	0.00062	-0.223	3.174	1.146	-1.5157	0.911	0.086	44548	0
GO:0001968	fibronectin binding	0.0012	-2.809	3.787	1.415	-9.5461	0.908	0.091	1968	0
GO:0005520	insulin-like growth factor binding	0.00134	-3.018	1.265	1.462	-4.9924	0.874	0.092	5520	0
GO:0048407	platelet-derived growth factor binding	0.00057	null	null	1.114	-2.5187	0.879	0.719	5520	1
GO:0050431	transforming growth factor beta binding	0.00077	null	null	1.23	-1.7235	0.862	0.734	5520	1
GO:0050839	cell adhesion molecule binding	0.0204	-5.364	3.433	2.63	-12.0473	0.89	0.117	50839	0
GO:0019955	cytokine binding	0.0045	-5.41	4.991	1.978	-3.9087	0.9	0.123	19955	0
GO:0002020	protease binding	0.00565	-6.257	1.06	2.076	-1.8803	0.891	0.126	2020	0
GO:0019838	growth factor binding	0.00613	-4.88	2.022	2.111	-9.102	0.898	0.127	19838	0
GO:0008083	growth factor activity	0.00709	-2.121	7.047	2.173	-6.7156	0.828	0.13	8083	0
GO:0003779	actin binding	0.01906	-6.092	3.475	2.601	-2.146	0.877	0.146	3779	0
GO:0051015	actin filament binding	0.00699	null	null	2.167	-2.1292	0.83	0.692	3779	1
GO:0016641	oxidoreductase activity, acting on the CH-NH2 group of donors, oxygen as acceptor	0.00091	3.335	-5.908	1.301	-1.7235	0.918	0.154	16641	0
GO:0003755	peptidyl-prolyl cis-trans isomerase activity	0.00177	5.622	-4.346	1.58	-2.3793	0.893	0.163	3755	0
GO:0016859	cis-trans isomerase activity	0.00187	null	null	1.602	-2.1576	0.893	0.782	3755	1
GO:0016857	racemase and epimerase activity, acting on carbohydrates and derivatives	0.00038	null	null	0.954	-1.6312	0.9	0.695	3755	1
GO:0008238	exopeptidase activity	0.00469	4.687	-4.626	1.996	-1.9005	0.877	0.178	8238	0
GO:0004181	metallocarboxypeptidase activity	0.00105	null	null	1.362	-2.26	0.871	0.814	8238	1
GO:0008235	metalloexopeptidase activity	0.00235	null	null	1.699	-1.6971	0.865	0.867	8238	1
GO:0004180	carboxypeptidase activity	0.00192	null	null	1.613	-2.0965	0.867	0.575	8238	1
GO:0008237	metallopeptidase activity	0.00944	null	null	2.297	-1.7632	0.872	0.666	8238	1
GO:0001608	G-protein coupled nucleotide receptor activity	0.00057	7.06	2.306	1.114	-1.5577	0.858	0.28	1608	0
GO:0008329	signaling pattern recognition receptor activity	0.00077	6.52	3.653	1.23	-2.0273	0.86	0.286	8329	0
GO:0038187	pattern recognition receptor activity	0.00077	7.428	1.054	1.23	-1.9362	0.871	0.286	38187	0
GO:0001614	purinergic nucleotide receptor activity	0.00096	7.393	3.063	1.322	-2.6568	0.84	0.291	1614	0
GO:0045028	G-protein coupled purinergic nucleotide receptor activity	0.00057	null	null	1.114	-1.5577	0.841	0.964	1614	1
GO:0016502	nucleotide receptor activity	0.00096	7.197	3.58	1.322	-2.6568	0.857	0.291	16502	0
GO:0035586	purinergic receptor activity	0.0012	6.642	3.035	1.415	-2.26	0.855	0.296	35586	0
GO:0004950	chemokine receptor activity	0.0012	6.934	3.946	1.415	-1.5424	0.826	0.308	4950	0
GO:0001637	G-protein coupled chemoattractant receptor activity	0.0012	null	null	1.415	-1.5424	0.832	0.754	4950	1
GO:0016493	C-C chemokine receptor activity	0.00067	null	null	1.176	-1.5577	0.831	0.958	4950	1
GO:0005044	scavenger receptor activity	0.0023	7.76	1.544	1.69	-4.3579	0.863	0.313	5044	0
GO:0004714	transmembrane receptor protein tyrosine kinase activity	0.00311	6.769	0.548	1.82	-2.0273	0.788	0.321	4714	0
GO:0019199	transmembrane receptor protein kinase activity	0.00388	null	null	1.914	-1.5487	0.792	0.601	4714	1
GO:0005005	transmembrane-ephrin receptor activity	0.00029	null	null	0.845	-1.4248	0.813	0.794	4714	1
GO:0038191	neuropilin binding	0.0001	-0.925	7.333	0.477	-2.7255	0.865	0.335	38191	0
GO:0001530	lipopolysaccharide binding	0.00091	-2.153	-5.188	1.301	-3.9007	0.901	0.34	1530	0
GO:0005544	calcium-dependent phospholipid binding	0.00244	null	null	1.716	-1.67	0.91	0.518	1530	1
GO:0004896	cytokine receptor activity	0.00445	7.099	2.675	1.973	-1.5577	0.843	0.356	4896	0
GO:0043394	proteoglycan binding	0.00177	-2.735	-5.311	1.58	-5.0553	0.882	0.36	43394	0
GO:0030215	semaphorin receptor binding	0.00053	-0.619	8.01	1.079	-2.5006	0.853	0.38	30215	0
GO:0030169	low-density lipoprotein particle binding	0.00067	-5.455	-2.408	1.176	-2.9285	0.887	0.384	30169	0
GO:0071813	lipoprotein particle binding	0.00105	null	null	1.362	-2.0965	0.885	0.967	30169	1
GO:0070696	transmembrane receptor protein serine/threonine kinase binding	0.00081	-1.284	7.667	1.255	-2.6568	0.834	0.394	70696	0
GO:0070700	BMP receptor binding	0.00048	null	null	1.041	-1.5157	0.839	0.948	70696	1
GO:0071814	protein-lipid complex binding	0.00105	-5.468	-2.793	1.362	-2.0965	0.9	0.397	71814	0
GO:0033612	receptor serine/threonine kinase binding	0.00091	-1.336	7.932	1.301	-2.0965	0.849	0.398	33612	0
GO:0048018	receptor agonist activity	0.00091	2.373	6.506	1.301	-5.0553	0.738	0.398	48018	0
GO:1990782	protein tyrosine kinase binding	0.00307	-6.627	1.096	1.813	-1.5215	0.895	0.406	1990782	0
GO:0008201	heparin binding	0.00642	-1.917	-5.776	2.13	-17.5856	0.907	0.408	8201	0
GO:0005160	transforming growth factor beta receptor binding	0.00244	-1.772	7.418	1.716	-1.67	0.84	0.434	5160	0
GO:0030020	extracellular matrix structural constituent conferring tensile strength	0.00012	0.307	-3.853	0.477	-10.9466	0.932	0.445	30020	0
GO:0030021	extracellular matrix structural constituent conferring compression resistance	0.00014	null	null	0.602	-3.3727	0.932	0.685	30020	1
GO:0016638	oxidoreductase activity, acting on the CH-NH2 group of donors	0.0011	3.688	-5.812	1.38	-1.5577	0.917	0.455	16638	0
GO:0061134	peptidase regulator activity	0.01202	2.496	7.286	2.401	-2.596	0.935	0.463	61134	0
GO:0016504	peptidase activator activity	0.00163	null	null	1.544	-1.8143	0.938	0.547	61134	1
GO:0019841	retinol binding	0.00053	-2.863	-2.95	1.079	-1.5157	0.918	0.464	19841	0
GO:0005125	cytokine activity	0.01011	-2.298	6.827	2.326	-1.5577	0.824	0.498	5125	0
GO:0055102	lipase inhibitor activity	0.00057	2.426	7.422	1.114	-1.6312	0.94	0.499	55102	0

## Sheet: REViGO_summary
	term_ID	description	frequency	plot_X	plot_Y	plot_size	log10 p-value	uniqueness	dispensability	representative	eliminated
CC	GO:0031012	extracellular matrix	0.02332	3.944	4.551	2.695	-59.9289	0.804	0	31012	0
MF	GO:0005201	extracellular matrix structural constituent	0.00216	0.344	-4.332	1.663	-34.2575	0.935	0	5201	0
BP	GO:0030198	extracellular matrix organization	0.0103	-2.154	7.424	2.338	-28.1212	0.871	0	30198	0
BP	GO:0043062	extracellular structure organization	0.01035	-1.791	7.626	2.34	-27.9316	0.878	0.207	43062	0
MF	GO:0005539	glycosaminoglycan binding	0.00862	-1.74	-6.008	2.258	-24.1319	0.917	0	5539	0
MF	GO:0008201	heparin binding	0.00642	-1.917	-5.776	2.13	-17.5856	0.907	0.408	8201	0
BP	GO:0060348	bone development	0.0094	7.052	0.794	2.299	-15.9791	0.725	0.031	60348	0
CC	GO:0005581	collagen trimer	0.00397	0.318	1.547	1.929	-15.724	0.874	0	5581	0
BP	GO:0061448	connective tissue development	0.01225	6.354	3.124	2.413	-15.4833	0.832	0.223	61448	0
BP	GO:0032963	collagen metabolic process	0.00347	5.458	-4.142	1.869	-15.1358	0.786	0.177	32963	0
MF	GO:0005518	collagen binding	0.00278	-5.762	-1.727	1.771	-14.7942	0.852	0.03	5518	0
BP	GO:0001503	ossification	0.01838	7.459	-2.064	2.589	-14.2163	0.817	0.211	1503	0
MF	GO:1901681	sulfur compound binding	0.00953	0.047	-1.024	2.301	-13.966	0.943	0.034	1901681	0
MF	GO:0050839	cell adhesion molecule binding	0.0204	-5.364	3.433	2.63	-12.0473	0.89	0.117	50839	0
MF	GO:0030020	extracellular matrix structural constituent conferring tensile strength	0.00012	0.307	-3.853	0.477	-10.9466	0.932	0.445	30020	0
BP	GO:0009611	response to wounding	0.02303	-2.592	-4.577	2.687	-10.9259	0.934	0	9611	0
CC	GO:0005604	basement membrane	0.00444	4.575	3.611	1.978	-10.8507	0.614	0.296	5604	0
BP	GO:0042060	wound healing	0.01833	-3.396	-4.659	2.588	-9.6018	0.913	0.394	42060	0
MF	GO:0001968	fibronectin binding	0.0012	-2.809	3.787	1.415	-9.5461	0.908	0.091	1968	0
BP	GO:0032103	positive regulation of response to external stimulus	0.01178	0.238	-6.579	2.396	-9.367	0.804	0.12	32103	0
MF	GO:0019838	growth factor binding	0.00613	-4.88	2.022	2.111	-9.102	0.898	0.127	19838	0
BP	GO:0048771	tissue remodeling	0.00803	6.724	-2.078	2.23	-8.5838	0.83	0.193	48771	0
BP	GO:0051271	negative regulation of cellular component movement	0.0113	-5.469	2.601	2.378	-8.5723	0.73	0.087	51271	0
MF	GO:0050840	extracellular matrix binding	0.00254	2.274	1.742	1.732	-8.1527	0.946	0.03	50840	0
BP	GO:0031589	cell-substrate adhesion	0.01396	0.71	3.096	2.47	-7.8181	0.958	0	31589	0
BP	GO:0040013	negative regulation of locomotion	0.01187	-2.873	1.294	2.4	-7.4214	0.781	0.267	40013	0
BP	GO:0007178	transmembrane receptor protein serine/threonine kinase signaling pathway	0.01501	-1.62	-6.556	2.501	-7.3025	0.858	0.123	7178	0
BP	GO:1901342	regulation of vasculature development	0.01111	6.251	0.576	2.371	-7.1906	0.676	0.269	1901342	0
BP	GO:0098868	bone growth	0.00114	7.702	-1.028	1.398	-6.9798	0.807	0.164	98868	0
MF	GO:0030246	carbohydrate binding	0.01322	5.68	-2.555	2.442	-6.7156	0.942	0.035	30246	0
MF	GO:0008083	growth factor activity	0.00709	-2.121	7.047	2.173	-6.7156	0.828	0.13	8083	0
BP	GO:0046849	bone remodeling	0.00418	5.569	-1.371	1.949	-6.3948	0.836	0.18	46849	0
BP	GO:1903510	mucopolysaccharide metabolic process	0.00309	0.597	0.123	1.82	-5.9059	0.949	0	1903510	0
BP	GO:0048762	mesenchymal cell differentiation	0.00883	7.228	1.429	2.272	-5.7991	0.71	0.492	48762	0
BP	GO:0050673	epithelial cell proliferation	0.01733	-5.042	1.156	2.563	-5.765	0.921	0.033	50673	0
BP	GO:0006909	phagocytosis	0.01377	-1.741	0.203	2.464	-5.2888	0.878	0.22	6909	0
BP	GO:0001819	positive regulation of cytokine production	0.01733	6.241	-2.664	2.563	-5.2836	0.654	0.429	1819	0
BP	GO:0042063	gliogenesis	0.01244	7.484	0.726	2.42	-5.1041	0.722	0.278	42063	0
MF	GO:0043394	proteoglycan binding	0.00177	-2.735	-5.311	1.58	-5.0553	0.882	0.36	43394	0
MF	GO:0048018	receptor agonist activity	0.00091	2.373	6.506	1.301	-5.0553	0.738	0.398	48018	0
MF	GO:0005520	insulin-like growth factor binding	0.00134	-3.018	1.265	1.462	-4.9924	0.874	0.092	5520	0
MF	GO:0038024	cargo receptor activity	0.00321	7.427	1.64	1.833	-4.4342	0.86	0	38024	0
BP	GO:0050808	synapse organization	0.01235	-0.884	7.67	2.417	-4.3791	0.876	0.211	50808	0
MF	GO:0005044	scavenger receptor activity	0.0023	7.76	1.544	1.69	-4.3579	0.863	0.313	5044	0
BP	GO:0030282	bone mineralization	0.00508	7.395	1.728	2.033	-4.3221	0.743	0.463	30282	0
BP	GO:0010721	negative regulation of cell development	0.01387	5.574	4.221	2.467	-4.2456	0.69	0.45	10721	0
BP	GO:0007229	integrin-mediated signaling pathway	0.00399	-1.974	-6.501	1.929	-4.1017	0.882	0.394	7229	0
BP	GO:0050817	coagulation	0.00888	7.132	-2.515	2.274	-4.0813	0.829	0.195	50817	0
BP	GO:0014812	muscle cell migration	0.00342	-4.984	-0.455	1.863	-4.0813	0.808	0.483	14812	0
BP	GO:0031214	biomineral tissue development	0.0066	7.04	1.364	2.146	-4.0628	0.753	0.476	31214	0
BP	GO:0090130	tissue migration	0.0114	6.317	-1.578	2.382	-4.0551	0.825	0.216	90130	0
MF	GO:0019955	cytokine binding	0.0045	-5.41	4.991	1.978	-3.9087	0.9	0.123	19955	0
MF	GO:0001530	lipopolysaccharide binding	0.00091	-2.153	-5.188	1.301	-3.9007	0.901	0.34	1530	0
BP	GO:0048659	smooth muscle cell proliferation	0.00532	-4.068	0.88	2.053	-3.8229	0.924	0.476	48659	0
BP	GO:0050708	regulation of protein secretion	0.01861	-4.32	2.667	2.594	-3.7826	0.79	0.453	50708	0
BP	GO:0050803	regulation of synapse structure or activity	0.00627	-0.34	4.69	2.124	-3.7474	0.929	0.308	50803	0
BP	GO:0001655	urogenital system development	0.01657	6.651	0.22	2.544	-3.731	0.771	0.291	1655	0
BP	GO:0007015	actin filament organization	0.01643	-2.525	6.468	2.54	-3.6399	0.862	0.223	7015	0
BP	GO:0070372	regulation of ERK1 and ERK2 cascade	0.01178	0.511	-5.987	2.396	-3.6177	0.768	0.351	70372	0
MF	GO:0042277	peptide binding	0.01111	4.364	6.867	2.367	-3.6139	0.923	0.036	42277	0
BP	GO:0050807	regulation of synapse organization	0.00603	-3.103	5.479	2.107	-3.5244	0.812	0.195	50807	0
BP	GO:0046394	carboxylic acid biosynthetic process	0.01201	3.245	-6.578	2.405	-3.489	0.831	0.281	46394	0
BP	GO:0042107	cytokine metabolic process	0.00546	-3.418	-2.567	2.064	-3.4563	0.96	0.093	42107	0
BP	GO:0071709	membrane assembly	0.00133	-1.723	6.87	1.462	-3.4553	0.877	0.169	71709	0
BP	GO:0090287	regulation of cellular response to growth factor stimulus	0.01144	-1.231	-6.976	2.384	-3.4553	0.839	0.35	90287	0
BP	GO:0031345	negative regulation of cell projection organization	0.00717	-3.521	5.603	2.182	-3.4553	0.787	0.397	31345	0
BP	GO:0050878	regulation of body fluid levels	0.01591	-0.438	4.718	2.526	-3.4446	0.923	0.34	50878	0
BP	GO:0031099	regeneration	0.0084	5.724	3.25	2.25	-3.4394	0.85	0.214	31099	0
BP	GO:0021782	glial cell development	0.00427	6.514	1.387	1.959	-3.3461	0.733	0.498	21782	0
BP	GO:0018149	peptide cross-linking	0.00299	-1.491	-3.302	1.806	-3.3254	0.946	0.187	18149	0
BP	GO:0033002	muscle cell proliferation	0.00784	-5.575	1.239	2.22	-3.3152	0.927	0.497	33002	0
BP	GO:0002274	myeloid leukocyte activation	0.00788	2	2.145	2.223	-3.2488	0.852	0.083	2274	0
BP	GO:1901568	fatty acid derivative metabolic process	0.0047	3.3	-6.317	2	-3.2449	0.912	0.289	1901568	0
BP	GO:0016485	protein processing	0.01073	-0.701	-2.83	2.356	-3.215	0.955	0.211	16485	0
BP	GO:0010038	response to metal ion	0.01425	-4.794	-5.14	2.479	-3.08	0.939	0.123	10038	0
BP	GO:0030850	prostate gland development	0.00252	7.194	2.237	1.732	-3.0455	0.778	0.291	30850	0
BP	GO:0035988	chondrocyte proliferation	0.00071	-5.885	1.367	1.204	-3.0405	0.939	0.392	35988	0
BP	GO:0042692	muscle cell differentiation	0.01899	6.855	3.646	2.603	-3.0335	0.784	0.329	42692	0
BP	GO:0002683	negative regulation of immune system process	0.01852	1.435	4.906	2.592	-3.0335	0.825	0.441	2683	0
BP	GO:0044091	membrane biogenesis	0.00157	-2.307	6.804	1.531	-3.0179	0.942	0.281	44091	0
BP	GO:0007044	cell-substrate junction assembly	0.00347	-1.45	6.681	1.869	-3.0179	0.864	0.314	7044	0
BP	GO:0051604	protein maturation	0.01206	-0.681	-3.155	2.407	-2.9671	0.956	0.246	51604	0
BP	GO:0030099	myeloid cell differentiation	0.017	6.344	1.601	2.555	-2.9537	0.678	0.483	30099	0
MF	GO:0030169	low-density lipoprotein particle binding	0.00067	-5.455	-2.408	1.176	-2.9285	0.887	0.384	30169	0
BP	GO:0001894	tissue homeostasis	0.00992	4.219	3.504	2.322	-2.9216	0.794	0.358	1894	0
BP	GO:0071223	cellular response to lipoteichoic acid	0.00043	-4.074	-5.934	1	-2.8763	0.913	0.336	71223	0
MF	GO:0045499	chemorepellent activity	0.00048	3.282	3.673	1.041	-2.8698	0.974	0	45499	0
MF	GO:0033218	amide binding	0.0125	0.421	0.641	2.418	-2.8698	0.942	0.037	33218	0
CC	GO:0045121	membrane raft	0.01355	-6.012	4.761	2.459	-2.8526	0.737	0	45121	0
BP	GO:0048864	stem cell development	0.00337	6.273	4.093	1.857	-2.8405	0.798	0.195	48864	0
BP	GO:0050919	negative chemotaxis	0.00119	-5.4	-3.555	1.415	-2.7895	0.842	0.437	50919	0
CC	GO:0005912	adherens junction	0.02337	4.04	-5.201	2.695	-2.7858	0.83	0	5912	0
BP	GO:1905153	regulation of membrane invagination	0.00062	-2.779	5.695	1.146	-2.7435	0.883	0.411	1905153	0
MF	GO:0038191	neuropilin binding	0.0001	-0.925	7.333	0.477	-2.7255	0.865	0.335	38191	0
BP	GO:0045600	positive regulation of fat cell differentiation	0.00266	4.97	-0.761	1.756	-2.6971	0.745	0.467	45600	0
MF	GO:0001614	purinergic nucleotide receptor activity	0.00096	7.393	3.063	1.322	-2.6568	0.84	0.291	1614	0
MF	GO:0016502	nucleotide receptor activity	0.00096	7.197	3.58	1.322	-2.6568	0.857	0.291	16502	0
MF	GO:0070696	transmembrane receptor protein serine/threonine kinase binding	0.00081	-1.284	7.667	1.255	-2.6568	0.834	0.394	70696	0
MF	GO:0016853	isomerase activity	0.00695	5.31	-5.057	2.164	-2.6366	0.919	0	16853	0
BP	GO:0021537	telencephalon development	0.01258	7.485	1.052	2.425	-2.621	0.742	0.465	21537	0
BP	GO:0016055	Wnt signaling pathway	0.01847	-2.252	-6.67	2.591	-2.6051	0.836	0.467	16055	0
BP	GO:1900272	negative regulation of long-term synaptic potentiation	9e-05	-5.621	-1.17	0.477	-2.6006	0.842	0.218	1900272	0
MF	GO:0061134	peptidase regulator activity	0.01202	2.496	7.286	2.401	-2.596	0.935	0.463	61134	0
MF	GO:0030215	semaphorin receptor binding	0.00053	-0.619	8.01	1.079	-2.5006	0.853	0.38	30215	0
BP	GO:0003093	regulation of glomerular filtration	0.00052	2.109	3.979	1.079	-2.4757	0.803	0.304	3093	0
BP	GO:0032060	bleb assembly	0.00052	-1.175	6.496	1.079	-2.4757	0.88	0.418	32060	0
BP	GO:0016050	vesicle organization	0.01425	-1.545	7.73	2.479	-2.4585	0.929	0.396	16050	0
BP	GO:0072593	reactive oxygen species metabolic process	0.01064	0.346	1.532	2.352	-2.393	0.959	0.063	72593	0
MF	GO:0003755	peptidyl-prolyl cis-trans isomerase activity	0.00177	5.622	-4.346	1.58	-2.3793	0.893	0.163	3755	0
BP	GO:0010565	regulation of cellular ketone metabolic process	0.0048	2.992	-6.046	2.009	-2.3751	0.842	0.465	10565	0
BP	GO:0018158	protein oxidation	0.00038	1.467	-4.935	0.954	-2.3699	0.891	0.217	18158	0
BP	GO:2001044	regulation of integrin-mediated signaling pathway	0.00057	-0.511	-6.691	1.114	-2.3699	0.877	0.328	2001044	0
BP	GO:0061458	reproductive system development	0.02246	6.967	0.278	2.676	-2.3191	0.764	0.312	61458	0
BP	GO:0009612	response to mechanical stimulus	0.00973	-4.339	-4.069	2.314	-2.2668	0.919	0.452	9612	0
BP	GO:0048880	sensory system development	0.00014	5.305	1.291	0.602	-2.2659	0.842	0.182	48880	0
MF	GO:0035586	purinergic receptor activity	0.0012	6.642	3.035	1.415	-2.26	0.855	0.296	35586	0
BP	GO:2000377	regulation of reactive oxygen species metabolic process	0.00722	1.611	-3.155	2.185	-2.2526	0.904	0.09	2000377	0
CC	GO:0015629	actin cytoskeleton	0.02058	-0.852	6.889	2.64	-2.2517	0.88	0	15629	0
BP	GO:0010463	mesenchymal cell proliferation	0.00271	-4.642	1.208	1.763	-2.2195	0.933	0.444	10463	0
BP	GO:0071229	cellular response to acid chemical	0.0084	-3.619	-6.376	2.25	-2.1843	0.919	0.416	71229	0
BP	GO:0006929	substrate-dependent cell migration	0.00128	-3.666	-0.389	1.447	-2.1772	0.822	0.44	6929	0
BP	GO:0034330	cell junction organization	0.00954	-2.952	7.058	2.305	-2.1593	0.879	0.205	34330	0
MF	GO:0003779	actin binding	0.01906	-6.092	3.475	2.601	-2.146	0.877	0.146	3779	0
BP	GO:2001236	regulation of extrinsic apoptotic signaling pathway	0.00784	-1.138	-7.1	2.22	-2.1298	0.827	0.423	2001236	0
MF	GO:0071814	protein-lipid complex binding	0.00105	-5.468	-2.793	1.362	-2.0965	0.9	0.397	71814	0
MF	GO:0033612	receptor serine/threonine kinase binding	0.00091	-1.336	7.932	1.301	-2.0965	0.849	0.398	33612	0
MF	GO:0008329	signaling pattern recognition receptor activity	0.00077	6.52	3.653	1.23	-2.0273	0.86	0.286	8329	0
MF	GO:0004714	transmembrane receptor protein tyrosine kinase activity	0.00311	6.769	0.548	1.82	-2.0273	0.788	0.321	4714	0
MF	GO:0038187	pattern recognition receptor activity	0.00077	7.428	1.054	1.23	-1.9362	0.871	0.286	38187	0
CC	GO:0031252	cell leading edge	0.01643	6.064	-0.802	2.543	-1.9325	0.919	0.012	31252	0
MF	GO:0008238	exopeptidase activity	0.00469	4.687	-4.626	1.996	-1.9005	0.877	0.178	8238	0
MF	GO:0002020	protease binding	0.00565	-6.257	1.06	2.076	-1.8803	0.891	0.126	2020	0
CC	GO:0045177	apical part of cell	0.01737	2.828	-2.14	2.567	-1.8315	0.919	0.012	45177	0
CC	GO:0019897	extrinsic component of plasma membrane	0.00755	-6.207	0.71	2.207	-1.8224	0.803	0.136	19897	0
CC	GO:0016324	apical plasma membrane	0.01378	-6.943	0.136	2.467	-1.7588	0.783	0.411	16324	0
MF	GO:0016641	oxidoreductase activity, acting on the CH-NH2 group of donors, oxygen as acceptor	0.00091	3.335	-5.908	1.301	-1.7235	0.918	0.154	16641	0
CC	GO:0031091	platelet alpha granule	0.0008	-0.435	-6.426	1.255	-1.712	0.882	0.051	31091	0
MF	GO:0005160	transforming growth factor beta receptor binding	0.00244	-1.772	7.418	1.716	-1.67	0.84	0.434	5160	0
MF	GO:0055102	lipase inhibitor activity	0.00057	2.426	7.422	1.114	-1.6312	0.94	0.499	55102	0
CC	GO:0045335	phagocytic vesicle	0.00368	-1.184	-5.9	1.898	-1.5631	0.879	0.376	45335	0
MF	GO:0001608	G-protein coupled nucleotide receptor activity	0.00057	7.06	2.306	1.114	-1.5577	0.858	0.28	1608	0
MF	GO:0004896	cytokine receptor activity	0.00445	7.099	2.675	1.973	-1.5577	0.843	0.356	4896	0
MF	GO:0016638	oxidoreductase activity, acting on the CH-NH2 group of donors	0.0011	3.688	-5.812	1.38	-1.5577	0.917	0.455	16638	0
MF	GO:0005125	cytokine activity	0.01011	-2.298	6.827	2.326	-1.5577	0.824	0.498	5125	0
MF	GO:0019957	C-C chemokine binding	0.00043	2.979	-1.2	1	-1.5424	0.896	0.084	19957	0
MF	GO:0004950	chemokine receptor activity	0.0012	6.934	3.946	1.415	-1.5424	0.826	0.308	4950	0
MF	GO:1990782	protein tyrosine kinase binding	0.00307	-6.627	1.096	1.813	-1.5215	0.895	0.406	1990782	0
MF	GO:0005507	copper ion binding	0.00268	2.151	-4.154	1.756	-1.5157	0.939	0.03	5507	0
MF	GO:0044548	S100 protein binding	0.00062	-0.223	3.174	1.146	-1.5157	0.911	0.086	44548	0
MF	GO:0019841	retinol binding	0.00053	-2.863	-2.95	1.079	-1.5157	0.918	0.464	19841	0
CC	GO:0005938	cell cortex	0.01194	-5.885	-2.133	2.405	-1.4922	0.849	0.199	5938	0
CC	GO:0032432	actin filament bundle	0.00326	-1.554	6.911	1.845	-1.4356	0.882	0.446	32432	0
CC	GO:0030027	lamellipodium	0.00793	-5.233	-6.302	2.228	-1.4111	0.862	0.011	30027	0
CC	GO:0016328	lateral plasma membrane	0.0026	-7.257	0.954	1.748	-1.3805	0.813	0.347	16328	0
MF	GO:0019842	vitamin binding	0.00354	-2.521	-1.69	1.875	-1.3447	0.938	0.031	19842	0

## Sheet: DESeq2 pairwise results
The results generated from the pairwise comparison EDL,psaos and soleus for the genes group in gene Cluster 5
				Psoas/EDL						Soleus/EDL						Soleus/Posas
	geneID	baseMean		log2FoldChange	lfcSE	stat	pvalue	padj		log2FoldChange	lfcSE	stat	pvalue	padj		log2FoldChange	lfcSE	stat	pvalue	padj
ENSMUSG00000000197	Nalcn	33.5397		-2.89919	0.456893	-6.34545	2.21774e-10	2.25903e-08		-1.7972	0.593844	-3.02638	0.002475	0.0358584		1.10199	0.66777	1.65026	0.0988897	0.351598
ENSMUSG00000000317	Bcl6b	123.4		-1.32874	0.340342	-3.90412	9.45695e-05	0.00135413		0.0891986	0.456686	0.195317	0.845145	0.952793		1.41793	0.473197	2.9965	0.00273099	0.0296537
ENSMUSG00000000392	Fap	198.468		-1.19861	0.252645	-4.74425	2.09282e-06	6.10702e-05		-1.07667	0.347097	-3.10194	0.00192259	0.0298966		0.12194	0.355989	0.342537	0.731946	0.906599
ENSMUSG00000000693	Loxl3	110.938		-1.88349	0.383541	-4.91079	9.07086e-07	3.15691e-05		-0.596273	0.503538	-1.18417	0.236347	0.607062		1.28722	0.522858	2.46189	0.0138209	0.097053
ENSMUSG00000000753	Serpinf1	1254.52		-3.02811	0.298244	-10.1531	3.20976e-24	3.74654e-21		-1.78039	0.393641	-4.52287	6.10067e-06	0.00026923		1.24772	0.398061	3.13449	0.00172154	0.0209786
ENSMUSG00000000938	Hoxa10	191.838		-1.0717	0.243593	-4.39955	1.08477e-05	0.000235484		-1.0439	0.327084	-3.19154	0.00141516	0.0237852		0.0277957	0.333508	0.0833434	0.933578	0.97923
ENSMUSG00000000957	Mmp14	91.0612		-1.40221	0.410804	-3.41332	0.000641754	0.00614605		-0.640195	0.547217	-1.16991	0.242037	0.614091		0.762013	0.561529	1.35703	0.174771	0.477803
ENSMUSG00000001020	S100a4	19.5992		-3.57865	0.634113	-5.64355	1.66582e-08	9.72201e-07		-0.810028	0.75337	-1.07521	0.282282	0.653448		2.76862	0.911587	3.03714	0.00238834	0.0268758
ENSMUSG00000001025	S100a6	965.012		-1.81042	0.209839	-8.62766	6.26202e-18	2.7947e-15		-0.383441	0.276968	-1.38442	0.16623	0.517163		1.42697	0.281187	5.07483	3.87842e-07	1.73101e-05
ENSMUSG00000001131	Timp1	67.7893		-4.05018	0.71066	-5.69919	1.20381e-08	7.45575e-07		-0.797457	0.848417	-0.939936	0.347251	0.705419		3.25273	0.922945	3.52429	0.000424618	0.00681167
ENSMUSG00000001270	Ckb	161.571		-1.92267	0.297821	-6.45578	1.07663e-10	1.20123e-08		-0.404191	0.385628	-1.04814	0.294576	0.664871		1.51848	0.403264	3.76546	0.00016624	0.00312103
ENSMUSG00000001493	Meox1	61.8824		-1.47488	0.450063	-3.27705	0.00104897	0.0091372		-0.721935	0.598298	-1.20665	0.227567	0.598356		0.752944	0.618115	1.21813	0.223175	0.539572
ENSMUSG00000001506	Col1a1	3296.89		-3.96314	0.900319	-4.40193	1.07291e-05	0.000234249		-3.65322	1.19096	-3.06745	0.00215894	0.0324231		0.309918	1.1916	0.260085	0.794798	0.930079
ENSMUSG00000001555	Fkbp10	60.2488		-1.94803	0.47293	-4.11906	3.80413e-05	0.000645681		-1.26381	0.628346	-2.01133	0.0442907	0.258496		0.684218	0.653212	1.04747	0.294884	0.61775
ENSMUSG00000001741	Il16	64.9159		-1.20696	0.340005	-3.54985	0.000385456	0.00412476		-1.5319	0.474127	-3.23099	0.00123363	0.0213474		-0.324934	0.488965	-0.664535	0.506348	0.786128
ENSMUSG00000001761	Smo	147.225		-1.45327	0.268118	-5.42026	5.95123e-08	2.90367e-06		-0.643747	0.353211	-1.82255	0.0683709	0.333804		0.809524	0.366657	2.20785	0.0272545	0.153584
ENSMUSG00000001768	Rin2	344.804		-1.42984	0.194674	-7.34478	2.06096e-13	4.34347e-11		-0.675108	0.259156	-2.60502	0.00918676	0.0949879		0.75473	0.267103	2.82561	0.00471905	0.0450776
ENSMUSG00000001865	Cpa3	88.0126		-2.05202	0.327899	-6.25808	3.89742e-10	3.77146e-08		-0.198426	0.431752	-0.459582	0.645816	0.879164		1.85359	0.467493	3.96496	7.34084e-05	0.00158706
ENSMUSG00000001870	Ltbp1	320.918		-1.16775	0.261247	-4.46991	7.82539e-06	0.000182681		-0.8855	0.350169	-2.52878	0.0114461	0.110703		0.28225	0.35545	0.794064	0.427158	0.731867
ENSMUSG00000002059	Rab34	69.4341		-1.62879	0.304377	-5.35121	8.737e-08	4.11724e-06		-0.550179	0.407173	-1.35122	0.176626	0.530641		1.07861	0.43577	2.47517	0.0133172	0.0941979
ENSMUSG00000002732	Fkbp7	173.301		-2.03483	0.26645	-7.6368	2.22683e-14	5.53933e-12		-0.770929	0.351858	-2.19102	0.0284502	0.197142		1.2639	0.37084	3.4082	0.000653936	0.00964009
ENSMUSG00000003355	Fkbp11	28.4295		-2.07891	0.578613	-3.59292	0.000326998	0.00359556		0.0566853	0.706103	0.0802791	0.936015	0.981238		2.13559	0.774851	2.75613	0.00584898	0.0522102
ENSMUSG00000003665	Has1	10.3096		-3.19289	0.962681	-3.31666	0.000911001	0.00810289		-0.472461	1.19145	-0.396544	0.691704	0.899591		2.72042	1.41054	1.92864	0.0537751	NA
ENSMUSG00000004473	Clec11a	139.493		-3.90672	0.392378	-9.95652	2.36189e-23	2.38929e-20		-2.08225	0.484049	-4.30173	1.69468e-05	0.000632961		1.82447	0.527336	3.45979	0.000540593	0.00824878
ENSMUSG00000004530	Coro1c	153.617		-1.06647	0.313731	-3.3993	0.000675575	0.006415		-0.300403	0.41935	-0.716353	0.473774	0.790991		0.766066	0.428426	1.78809	0.0737607	0.294831
ENSMUSG00000004665	Cnn2	236.795		-1.23027	0.250663	-4.90808	9.19727e-07	3.19358e-05		-0.856204	0.336534	-2.54418	0.0109534	0.107158		0.374069	0.343865	1.08784	0.276666	0.599746
ENSMUSG00000004730	Adgre1	143.659		-1.23669	0.274534	-4.50469	6.647e-06	0.000158729		0.0328246	0.375987	0.0873025	0.930431	0.980078		1.26952	0.393094	3.22955	0.00123985	0.0161503
ENSMUSG00000004814	Ccl24	38.7564		-2.00716	0.51647	-3.88631	0.000101778	0.00142998		0.14305	0.691866	0.206759	0.836198	0.950149		2.15021	0.749262	2.86977	0.00410766	0.0402739
ENSMUSG00000005045	Chd5	11.1414		-5.83958	1.32227	-4.41632	1.00394e-05	0.000221744		-1.78758	1.16014	-1.54083	0.123359	0.451229		4.052	1.60747	2.52073	0.0117112	0.0857134
ENSMUSG00000005124	Ccn4	150.48		-4.41025	0.903762	-4.87988	1.06153e-06	3.55577e-05		-2.4114	1.17963	-2.0442	0.040934	0.247703		1.99884	1.20544	1.65819	0.0972788	0.349224
ENSMUSG00000005667	Mthfd2	77.1701		-1.2298	0.320062	-3.84239	0.000121842	0.00164927		0.153988	0.419769	0.366841	0.713738	0.90805		1.38379	0.440239	3.14328	0.00167069	0.0205308
ENSMUSG00000005973	Rcn1	404.411		-1.28593	0.25929	-4.95942	7.07034e-07	2.56663e-05		-0.882014	0.345504	-2.55283	0.010685	0.10571		0.403913	0.350058	1.15385	0.248563	0.570133
ENSMUSG00000006014	Prg4	251.67		-4.41466	0.494129	-8.93423	4.1004e-19	2.22212e-16		-1.62129	0.637879	-2.5417	0.0110316	0.107566		2.79336	0.689544	4.05103	5.09934e-05	0.00117212
ENSMUSG00000006360	Crip1	595.545		-1.46267	0.215105	-6.79981	1.04756e-11	1.54327e-09		-0.101244	0.284293	-0.356125	0.721747	0.910483		1.36143	0.289789	4.69799	2.62738e-06	9.3468e-05
ENSMUSG00000006369	Fbln1	67.2675		-1.82279	0.396097	-4.60188	4.18704e-06	0.000109165		-0.457778	0.506481	-0.90384	0.36608	0.7208		1.36501	0.532465	2.56357	0.0103602	0.0787157
ENSMUSG00000006498	Ptbp1	203.649		-1.02942	0.26402	-3.89902	9.65809e-05	0.00137349		-0.577302	0.354846	-1.62691	0.103756	0.413637		0.452116	0.362023	1.24886	0.211716	0.525772
ENSMUSG00000006519	Cyba	100.244		-1.17293	0.274952	-4.26597	1.99037e-05	0.000380376		-0.324151	0.36684	-0.883631	0.376896	0.729638		0.848784	0.38288	2.21684	0.0266341	0.151024
ENSMUSG00000006678	Pola1	103.336		-1.04015	0.31539	-3.298	0.000973777	0.0085758		0.0098403	0.421336	0.023355	0.981367	0.994473		1.04999	0.434315	2.41758	0.0156239	0.105244
ENSMUSG00000006931	P3h4	103.964		-1.54874	0.284565	-5.44246	5.255e-08	2.62301e-06		-0.581522	0.37227	-1.5621	0.118265	0.441406		0.967214	0.392163	2.46636	0.0136495	0.0960811
ENSMUSG00000006958	Chrd	35.0933		-1.21431	0.373367	-3.25232	0.00114468	0.00975257		-0.550776	0.511066	-1.0777	0.281168	0.652397		0.663532	0.541069	1.22633	0.220073	0.535642
ENSMUSG00000007039	Ddah2	141.297		-1.26303	0.27902	-4.52667	5.99203e-06	0.00014665		-0.306331	0.371699	-0.824137	0.409862	0.750859		0.956702	0.384719	2.48676	0.0128913	0.0922274
ENSMUSG00000007682	Dio2	120.617		-2.63166	0.309937	-8.49096	2.04946e-17	8.405e-15		-0.194781	0.382352	-0.509428	0.610453	0.861812		2.43688	0.419291	5.81189	6.17709e-09	4.44934e-07
ENSMUSG00000007872	Id3	240.116		-1.39682	0.313514	-4.45538	8.3746e-06	0.000191668		0.313273	0.410524	0.763105	0.445401	0.773029		1.7101	0.418971	4.08166	4.47156e-05	0.00104937
ENSMUSG00000009281	Rarres2	163.283		-1.49504	0.311334	-4.80205	1.57046e-06	4.82393e-05		-0.339946	0.414989	-0.819168	0.412691	0.752204		1.1551	0.42832	2.69681	0.00700065	0.0589806
ENSMUSG00000009654	Oit3	11.1188		-6.26712	1.30196	-4.81361	1.48226e-06	4.63748e-05		-2.64695	1.14392	-2.31394	0.0206713	0.161742		3.62018	1.59972	2.26301	0.023635	0.139948
ENSMUSG00000010663	Fads1	186.155		-1.59691	0.36594	-4.36385	1.27791e-05	0.000267504		-1.03376	0.484759	-2.13252	0.0329642	0.217817		0.563149	0.492956	1.14239	0.253291	0.576472
ENSMUSG00000010830	Kdelr3	97.0055		-2.12648	0.421195	-5.04868	4.44862e-07	1.73531e-05		-1.53729	0.560153	-2.74442	0.00606181	0.0710991		0.589188	0.57954	1.01665	0.309321	0.630957
ENSMUSG00000011171	Vipr2	30.09		-2.21233	0.604327	-3.66081	0.000251416	0.00291888		-2.46747	0.785072	-3.14299	0.00167231	0.0271261		-0.255147	0.817052	-0.312278	0.75483	0.913427
ENSMUSG00000015085	Entpd2	80.614		-1.27185	0.295989	-4.29693	1.73181e-05	0.000341279		-0.487388	0.398064	-1.22439	0.220803	0.589531		0.784458	0.417054	1.88095	0.0599787	0.259961
ENSMUSG00000015354	Pcolce2	310.186		-2.22369	0.265461	-8.37673	5.44166e-17	2.17294e-14		-1.08195	0.350458	-3.08725	0.00202016	0.0309269		1.14174	0.362304	3.15133	0.00162527	0.0200914
ENSMUSG00000015355	Cd48	25.4597		-1.81749	0.479136	-3.79326	0.000148681	0.00192499		-0.565919	0.655447	-0.863409	0.387913	0.73689		1.25157	0.713247	1.75475	0.0793025	0.307448
ENSMUSG00000015396	Cd83	45.1614		-2.28719	0.415167	-5.50907	3.60729e-08	1.93417e-06		-0.898557	0.550413	-1.63251	0.102571	0.410883		1.38863	0.601616	2.30817	0.0209899	0.129408
ENSMUSG00000015533	Itga2	40.0826		-2.81417	0.583908	-4.81954	1.43886e-06	4.5486e-05		-2.75854	0.784461	-3.51647	0.00043732	0.00931162		0.0556338	0.82292	0.0676053	0.9461	0.983428
ENSMUSG00000015852	Fcrls	85.4118		-1.34042	0.312193	-4.29356	1.75829e-05	0.000344706		-0.746438	0.432192	-1.7271	0.0841498	0.372929		0.593982	0.452061	1.31394	0.188866	0.496566
ENSMUSG00000016024	Lbp	81.8331		-1.54298	0.357582	-4.31503	1.59583e-05	0.00031946		-0.595553	0.469958	-1.26725	0.205066	0.569692		0.947425	0.489124	1.93698	0.0527474	0.239911
ENSMUSG00000016382	Pls3	704.44		-1.31448	0.244269	-5.38127	7.3961e-08	3.54033e-06		-0.328566	0.323348	-1.01614	0.309564	0.676544		0.985912	0.326671	3.01806	0.00254401	0.0280845
ENSMUSG00000016494	Cd34	1298.61		-1.09298	0.23193	-4.71256	2.44623e-06	6.95115e-05		-0.273194	0.307663	-0.887964	0.37456	0.72806		0.819791	0.309393	2.64968	0.00805685	0.065344
ENSMUSG00000016559	H3f3b	1486.86		-1.08306	0.203127	-5.33195	9.71654e-08	4.48142e-06		0.0855114	0.268836	0.318081	0.750424	0.922498		1.16857	0.270506	4.31995	1.56067e-05	0.000435148
ENSMUSG00000016918	Sulf1	437.162		-1.38234	0.21615	-6.39529	1.60246e-10	1.7075e-08		-0.640343	0.289638	-2.21084	0.0270468	0.191241		0.741995	0.296395	2.5034	0.0123006	0.0889533
ENSMUSG00000016995	Matn4	50.2997		-3.82734	0.648265	-5.90397	3.54853e-09	2.55191e-07		-2.01709	0.760297	-2.65303	0.00797732	0.0863836		1.81025	0.836785	2.16334	0.0305153	0.165301
ENSMUSG00000017057	Il13ra1	153.642		-1.19192	0.226585	-5.26039	1.43753e-07	6.3781e-06		-0.364121	0.306122	-1.18946	0.234257	0.604984		0.827804	0.319168	2.59363	0.00949682	0.0736747
ENSMUSG00000017969	Ptgis	102.35		-2.87472	0.345567	-8.31887	8.8809e-17	3.45535e-14		-1.33011	0.435777	-3.05226	0.00227125	0.0335359		1.54462	0.474224	3.25715	0.00112538	0.0149264
ENSMUSG00000018001	Cyth3	460.042		-1.04737	0.233604	-4.48352	7.34215e-06	0.000172728		-0.199047	0.310078	-0.641926	0.520922	0.817933		0.84832	0.314176	2.70014	0.00693103	0.0586658
ENSMUSG00000018008	Cyth4	60.1376		-1.30376	0.334963	-3.89225	9.93178e-05	0.00140452		-0.753108	0.464261	-1.62217	0.104768	0.415782		0.550651	0.486998	1.13071	0.258179	0.581223
ENSMUSG00000018593	Sparc	2504.76		-2.1692	0.465434	-4.6606	3.15295e-06	8.55243e-05		-2.06413	0.616234	-3.34958	0.000809332	0.0152222		0.105072	0.61698	0.1703	0.864774	0.955316
ENSMUSG00000018819	Lsp1	440.919		-1.26224	0.250199	-5.04495	4.53637e-07	1.76048e-05		-0.731455	0.333662	-2.1922	0.028365	0.196858		0.530789	0.338199	1.56946	0.116541	0.38355
ENSMUSG00000019539	Rcn3	535.533		-2.2493	0.334769	-6.71897	1.83018e-11	2.47957e-09		-1.79591	0.443998	-4.04485	5.23564e-05	0.0016283		0.453393	0.44884	1.01014	0.312426	0.632294
ENSMUSG00000019823	Mical1	62.2387		-2.00492	0.352954	-5.68038	1.34392e-08	8.18984e-07		-0.851265	0.463522	-1.83651	0.0662816	0.328038		1.15365	0.496387	2.32409	0.0201204	0.125438
ENSMUSG00000019893	Ros1	17.1628		-3.37678	0.852688	-3.96016	7.48987e-05	0.00111751		0.180447	0.945469	0.190854	0.84864	0.954481		3.55723	1.11173	3.19973	0.00137558	0.0176496
ENSMUSG00000019929	Dcn	12461.8		-1.69449	0.186189	-9.10091	8.9579e-20	5.22797e-17		-1.03345	0.246493	-4.19262	2.75746e-05	0.000945013		0.661034	0.246844	2.67794	0.00740755	0.0612734
ENSMUSG00000019932	Kera	1778.46		-4.73814	0.889941	-5.32411	1.01449e-07	4.6648e-06		-2.93125	1.17605	-2.49245	0.0126864	0.117901		1.80689	1.17889	1.5327	0.125349	0.398652
ENSMUSG00000019936	Epyc	36.2463		-8.15992	1.22906	-6.63914	3.15524e-11	3.89248e-09		-9.25977	1.56564	-5.91435	3.33192e-09	3.06052e-07		-1.09985	1.94796	-0.564615	0.572335	0.828318
ENSMUSG00000019960	Dusp6	278.52		-1.24831	0.286682	-4.35435	1.3346e-05	0.000276657		-0.220378	0.381894	-0.577067	0.563895	0.842593		1.02794	0.38916	2.64142	0.00825584	0.0662521
ENSMUSG00000019975	Ikbip	289.091		-1.28151	0.215391	-5.9497	2.68639e-09	1.98846e-07		-0.860479	0.290736	-2.95965	0.00307984	0.0423136		0.42103	0.298312	1.41137	0.158135	0.453433
ENSMUSG00000019986	Ahi1	43.0272		-1.32729	0.402333	-3.29899	0.00097032	0.00855031		-0.373923	0.52933	-0.706408	0.479934	0.79431		0.953371	0.554631	1.71893	0.085627	0.322681
ENSMUSG00000019997	Ccn2	370.58		-2.61558	0.502867	-5.20135	1.9785e-07	8.43309e-06		0.762671	0.658847	1.15758	0.247034	0.619309		3.37826	0.674144	5.01118	5.40986e-07	2.32193e-05
ENSMUSG00000020086	Macroh2a2	26.1321		-1.58386	0.484189	-3.27116	0.00107107	0.00925008		-1.3642	0.653351	-2.088	0.0367975	0.232638		0.219663	0.687299	0.319602	0.74927	0.91252
ENSMUSG00000020101	Vsir	311.4		-1.40755	0.26194	-5.37358	7.71907e-08	3.67176e-06		-0.870307	0.348941	-2.49413	0.0126265	0.117552		0.537248	0.355292	1.51213	0.1305	0.407901
ENSMUSG00000020142	Slc1a4	27.964		-2.33357	0.503092	-4.63845	3.51032e-06	9.29592e-05		-0.166498	0.611742	-0.272171	0.785491	0.933105		2.16707	0.685713	3.16032	0.00157598	0.0196829
ENSMUSG00000020218	Wif1	252.415		-6.12351	1.0015	-6.11435	9.69525e-10	8.26493e-08		-4.26802	1.29736	-3.28977	0.00100269	0.018084		1.85549	1.32725	1.398	0.162114	0.459706
ENSMUSG00000020251	Glt8d2	72.44		-1.64447	0.341138	-4.82054	1.43167e-06	4.5448e-05		-0.983349	0.46891	-2.0971	0.0359852	0.229564		0.66112	0.493418	1.33988	0.180285	0.484437
ENSMUSG00000020363	Gfpt2	169.831		-1.45668	0.242934	-5.99618	2.02009e-09	1.53264e-07		-0.543519	0.329824	-1.6479	0.0993723	0.404114		0.913158	0.344818	2.64823	0.00809151	0.0655156
ENSMUSG00000020423	Btg2	567.036		-1.57827	0.355697	-4.43711	9.1173e-06	0.000204957		0.0401187	0.470238	0.0853156	0.932011	0.980078		1.61839	0.475148	3.40607	0.000659051	0.00970566
ENSMUSG00000020573	Pik3cg	24.4072		-1.62822	0.476263	-3.41874	0.000629128	0.00605351		-0.472652	0.665617	-0.710096	0.477645	0.793096		1.15557	0.719404	1.60628	0.108212	0.369596
ENSMUSG00000020583	Matn3	47.5252		-5.75045	1.25551	-4.58015	4.64645e-06	0.000118099		-3.54394	1.54315	-2.29656	0.0216436	0.166236		2.20651	1.66013	1.32911	0.18381	0.489645
ENSMUSG00000020589	Fam49a	163.488		-1.05938	0.262699	-4.03268	5.51451e-05	0.000860876		-0.833348	0.359908	-2.31545	0.0205885	0.161519		0.226031	0.369006	0.612539	0.540181	0.807697
ENSMUSG00000020592	Sdc1	71.8943		-2.40481	0.414011	-5.80856	6.30122e-09	4.26851e-07		-1.50747	0.543008	-2.77615	0.0055007	0.0659778		0.897335	0.574076	1.56309	0.11803	0.38568
ENSMUSG00000020644	Id2	39.7238		-2.05742	0.485507	-4.23767	2.25855e-05	0.000418452		0.237989	0.62446	0.381112	0.70312	0.90386		2.29541	0.681987	3.36576	0.000763332	0.010878
ENSMUSG00000020695	Mrc2	251.912		-1.42512	0.385118	-3.70046	0.00021521	0.00257133		-0.953012	0.510652	-1.86626	0.0620044	0.315595		0.472103	0.515933	0.915048	0.360166	0.677057
ENSMUSG00000020766	Galk1	51.3734		-1.47366	0.417621	-3.5287	0.000417603	0.00438927		-0.48722	0.54094	-0.900693	0.367752	0.721842		0.986438	0.563647	1.7501	0.0801011	0.309307
ENSMUSG00000020810	Cygb	100.454		-1.51554	0.340276	-4.45385	8.43438e-06	0.000192456		-0.219971	0.448418	-0.49055	0.623745	0.869238		1.29557	0.468288	2.7666	0.00566439	0.0510974
ENSMUSG00000020814	Mxra7	117.099		-1.34307	0.330199	-4.06747	4.75268e-05	0.000767515		-1.0456	0.446692	-2.34076	0.0192448	0.155603		0.297478	0.459362	0.647589	0.517251	0.79215
ENSMUSG00000020866	Cacna1g	47.8616		-3.26274	0.572187	-5.70222	1.18256e-08	7.35416e-07		-1.85654	0.71835	-2.58445	0.00975356	0.0987798		1.4062	0.777764	1.808	0.0706061	0.287523
ENSMUSG00000020902	Ntn1	190.251		-1.93163	0.351312	-5.49832	3.83423e-08	2.04142e-06		-0.781647	0.46403	-1.68448	0.0920897	0.390165		1.14998	0.476631	2.41273	0.0158337	0.106215
ENSMUSG00000020953	Coch	16.3813		-3.23955	0.72729	-4.45427	8.41792e-06	0.00019237		-0.810104	0.894402	-0.905749	0.365069	0.719975		2.42944	1.03871	2.3389	0.0193407	0.122026
ENSMUSG00000021069	Pygl	78.8823		-1.0991	0.317521	-3.46152	0.000537134	0.00532363		-0.490884	0.433204	-1.13315	0.257152	0.629132		0.608219	0.450293	1.35072	0.176785	0.479816
ENSMUSG00000021186	Fbln5	167.012		-1.35859	0.271391	-5.00604	5.55612e-07	2.09723e-05		-0.459047	0.359852	-1.27566	0.202077	0.565374		0.899546	0.37179	2.4195	0.0155418	0.104934
ENSMUSG00000021196	Pfkp	143.867		-1.40142	0.263663	-5.31518	1.06549e-07	4.88453e-06		-0.0914982	0.348925	-0.262229	0.793145	0.93605		1.30992	0.364481	3.59393	0.000325733	0.00549178
ENSMUSG00000021319	Sfrp4	58.4635		-1.64535	0.450725	-3.65045	0.000261783	0.00301847		-1.15308	0.598082	-1.92796	0.0538601	0.289927		0.49227	0.617345	0.7974	0.425219	0.729921
ENSMUSG00000021390	Ogn	2610.11		-1.85714	0.196473	-9.45241	3.31106e-21	2.28373e-18		-0.767323	0.260242	-2.9485	0.0031932	0.0434534		1.08982	0.262104	4.15797	3.21092e-05	0.000802729
ENSMUSG00000021423	Ly86	25.3473		-1.91589	0.48677	-3.93593	8.28767e-05	0.00121505		-0.134359	0.684069	-0.196411	0.844288	0.952345		1.78153	0.751814	2.36964	0.0178053	0.115397
ENSMUSG00000021474	Sfxn1	58.39		-1.10124	0.326765	-3.37012	0.000751362	0.00694494		-0.453265	0.446748	-1.01459	0.310302	0.677445		0.647973	0.466942	1.38769	0.165231	0.464292
ENSMUSG00000021559	Dapk1	96.2862		-1.11664	0.328401	-3.40023	0.000673298	0.00640675		-0.24506	0.443568	-0.552475	0.580623	0.849219		0.871577	0.458762	1.89985	0.0574532	0.253752
ENSMUSG00000021567	Nkd2	33.6371		-1.74714	0.453904	-3.84914	0.000118535	0.00161169		-1.13094	0.618941	-1.82723	0.0676659	0.332004		0.616196	0.662389	0.930262	0.352235	0.669063
ENSMUSG00000021665	Hexb	177.011		-1.16792	0.24438	-4.7791	1.76085e-06	5.3058e-05		-0.71599	0.333962	-2.14393	0.0320387	0.213668		0.451927	0.34461	1.31141	0.189718	0.497878
ENSMUSG00000021701	Plk2	211.18		-2.23564	0.358155	-6.2421	4.31744e-10	4.14638e-08		-0.205728	0.46819	-0.43941	0.660365	0.885214		2.02991	0.484168	4.19257	2.75811e-05	0.00070902
ENSMUSG00000021702	Thbs4	2601.14		-3.06138	0.381961	-8.01491	1.10219e-15	3.34494e-13		-1.26712	0.504866	-2.50981	0.0120795	0.114415		1.79426	0.507148	3.53794	0.000403255	0.00652654
ENSMUSG00000021703	Serinc5	120.084		-1.36358	0.312051	-4.36973	1.24401e-05	0.000261812		-0.936038	0.41956	-2.231	0.025681	0.185519		0.427539	0.432711	0.988048	0.323129	0.643134
ENSMUSG00000021728	Emb	59.6951		-2.7996	0.431456	-6.48874	8.65581e-11	9.80174e-09		-0.459953	0.545309	-0.843474	0.398964	0.744058		2.33965	0.61065	3.83141	0.00012741	0.00250516
ENSMUSG00000021760	Gpx8	210.379		-1.87106	0.213606	-8.75937	1.96352e-18	9.61111e-16		-0.362936	0.277959	-1.30572	0.191648	0.551377		1.50812	0.295017	5.11199	3.18786e-07	1.4819e-05
ENSMUSG00000021835	Bmp4	78.7475		-1.30698	0.377118	-3.4657	0.000528861	0.00526917		-1.17648	0.523161	-2.24879	0.0245262	0.18009		0.130501	0.540385	0.241497	0.80917	0.936177
ENSMUSG00000021876	Rnase4	559.109		-1.27068	0.246993	-5.1446	2.68098e-07	1.09949e-05		-0.374419	0.328994	-1.13807	0.255091	0.627851		0.896263	0.333421	2.68808	0.00718642	0.0599924
ENSMUSG00000021943	Gdf10	52.7492		-2.41503	0.502873	-4.80245	1.56733e-06	4.82393e-05		-0.0480715	0.643556	-0.0746968	0.940456	0.981675		2.36695	0.700387	3.3795	0.000726191	0.0104511
ENSMUSG00000021950	Anxa8	69.7368		-4.73529	0.759943	-6.23111	4.63149e-10	4.39239e-08		-0.783848	0.932767	-0.840347	0.400714	0.744845		3.95144	1.06257	3.71876	0.0002002	0.00365943
ENSMUSG00000022090	Pdlim2	42.442		-1.30728	0.36277	-3.6036	0.000313836	0.00348758		-0.288199	0.476545	-0.604767	0.545334	0.831554		1.01908	0.505736	2.01504	0.0439003	0.211765
ENSMUSG00000022098	Bmp1	240.471		-1.15553	0.323572	-3.57118	0.000355371	0.00385998		-0.637918	0.433558	-1.47136	0.141195	0.480659		0.517616	0.440135	1.17604	0.239579	0.558724
ENSMUSG00000022102	Dok2	30.6727		-1.80866	0.415518	-4.35278	1.34425e-05	0.000278138		-1.27778	0.601953	-2.12272	0.0337773	0.221155		0.530879	0.65081	0.815721	0.41466	0.720911
ENSMUSG00000022150	Dab2	135.285		-1.55141	0.26411	-5.87412	4.25104e-09	3.02842e-07		-0.663299	0.360789	-1.83847	0.0659938	0.327358		0.888114	0.378988	2.34338	0.0191097	0.120942
ENSMUSG00000022225	Cma1	64.0961		-2.21145	0.362584	-6.09913	1.06644e-09	9.04032e-08		-1.03812	0.490543	-2.11626	0.0343224	0.223244		1.17333	0.533372	2.19983	0.0278188	0.155375
ENSMUSG00000022324	Matn2	303.319		-1.95899	0.307467	-6.37138	1.87331e-10	1.93372e-08		-1.41653	0.408192	-3.47025	0.00051998	0.0107952		0.542463	0.415639	1.30513	0.191849	0.500521
ENSMUSG00000022340	Sybu	23.8182		-1.63377	0.499429	-3.27127	0.00107064	0.00925008		-0.535053	0.648306	-0.825309	0.409196	0.750383		1.09872	0.693027	1.58539	0.112878	0.377297
ENSMUSG00000022367	Has2	35.0815		-1.88812	0.461322	-4.09284	4.26117e-05	0.000706656		-0.312249	0.639065	-0.488603	0.625123	0.86947		1.57587	0.695525	2.26573	0.0234682	0.139315
ENSMUSG00000022371	Col14a1	507.38		-1.93016	0.259393	-7.44106	9.98805e-14	2.1965e-11		-0.554473	0.342968	-1.61669	0.105945	0.417635		1.37569	0.350892	3.92055	8.83468e-05	0.00185274
ENSMUSG00000022483	Col2a1	18.6115		-4.42456	0.994095	-4.45084	8.55333e-06	0.000194877		-2.92085	1.11314	-2.62397	0.00869115	0.0914591		1.50371	1.28831	1.16719	0.243133	0.563047
ENSMUSG00000022488	Nckap1l	69.2615		-1.24973	0.297966	-4.19421	2.73828e-05	0.00049209		-1.04599	0.438316	-2.38637	0.0170155	0.143758		0.203744	0.460329	0.442604	0.658052	0.873262
ENSMUSG00000022548	Apod	478.562		-1.89761	0.447282	-4.24254	2.21e-05	0.000411091		-1.2943	0.593561	-2.18057	0.0292152	0.200398		0.603313	0.597362	1.00996	0.312513	0.632325
ENSMUSG00000022620	Arsa	73.1433		-1.18531	0.324968	-3.64747	0.000264831	0.00304204		-0.521955	0.435311	-1.19904	0.230513	0.601587		0.663357	0.45327	1.46349	0.143333	0.430443
ENSMUSG00000022687	Boc	76.8718		-1.70212	0.355605	-4.78656	1.69664e-06	5.16969e-05		-1.14832	0.483116	-2.37691	0.0174583	0.145707		0.5538	0.506046	1.09437	0.273794	0.597168
ENSMUSG00000022754	Tmem45a	44.2743		-2.06821	0.464854	-4.44915	8.62093e-06	0.000196123		-1.6338	0.625341	-2.61265	0.00898421	0.0935056		0.434407	0.657414	0.660782	0.508752	0.78715
ENSMUSG00000022816	Fstl1	2871.65		-1.582	0.312357	-5.06472	4.09006e-07	1.61202e-05		-0.642034	0.413292	-1.55346	0.120313	0.446308		0.939964	0.414106	2.26986	0.0232159	0.138609
ENSMUSG00000022860	Chodl	337.008		-2.17167	0.415143	-5.23113	1.68476e-07	7.32506e-06		-0.701507	0.547791	-1.28061	0.20033	0.563179		1.47016	0.556728	2.64071	0.00827315	0.0662854
ENSMUSG00000022901	Cd86	32.8513		-1.80034	0.438558	-4.10513	4.04088e-05	0.000674546		0.0871577	0.607235	0.143532	0.88587	0.9673		1.8875	0.66425	2.84155	0.00448954	0.0433751
ENSMUSG00000022971	Ifnar2	93.6703		-1.17512	0.305238	-3.84983	0.0001182	0.00160858		-0.0223949	0.410868	-0.0545063	0.956532	0.987036		1.15272	0.428616	2.6894	0.00715806	0.0599251
ENSMUSG00000023021	Cers5	138.742		-1.57422	0.238174	-6.60954	3.85504e-11	4.64257e-09		-0.671123	0.320083	-2.09672	0.0360187	0.229645		0.903099	0.337817	2.67334	0.00751001	0.0619097
ENSMUSG00000023022	Lima1	504.189		-1.70391	0.325835	-5.22935	1.70103e-07	7.37468e-06		-0.828978	0.431629	-1.92058	0.0547849	0.293207		0.874927	0.436194	2.00582	0.0448754	0.214737
ENSMUSG00000023046	Igfbp6	743.755		-2.30435	0.25272	-9.11818	7.63935e-20	4.63678e-17		-1.60902	0.334886	-4.80469	1.5499e-06	7.79838e-05		0.695328	0.339768	2.04648	0.0407094	0.200515
ENSMUSG00000023191	P3h3	161.038		-2.2307	0.371283	-6.00808	1.8773e-09	1.45338e-07		-1.10869	0.487812	-2.27278	0.0230393	0.173085		1.12201	0.50373	2.22739	0.025921	0.148076
ENSMUSG00000023224	Serping1	1087.41		-1.79284	0.256337	-6.99408	2.67014e-12	4.45238e-10		-0.903819	0.339771	-2.66008	0.00781222	0.0850622		0.889021	0.342662	2.59446	0.00947408	0.0735973
ENSMUSG00000023349	Clec4n	16.1319		-4.23371	0.818051	-5.17536	2.27473e-07	9.45664e-06		-1.29545	0.911114	-1.42183	0.155075	0.501267		2.93826	1.15317	2.54799	0.0108347	0.0814612
ENSMUSG00000023484	Prph	33.7985		-5.57451	0.92614	-6.01908	1.75407e-09	1.37908e-07		-1.01185	0.849673	-1.19087	0.233704	0.604704		4.56266	1.17972	3.86757	0.000109925	0.00220912
ENSMUSG00000023885	Thbs2	685.402		-2.70743	0.328308	-8.24662	1.62943e-16	6.03048e-14		-0.584855	0.430235	-1.35939	0.174024	0.527819		2.12257	0.437294	4.85389	1.21065e-06	4.77368e-05
ENSMUSG00000023992	Trem2	10.5789		-3.08554	0.807178	-3.82262	0.00013204	0.00175445		-1.72764	1.07765	-1.60315	0.108902	0.423259		1.3579	1.2365	1.09818	0.272125	0.595223
ENSMUSG00000024011	Pi16	492.964		-1.59589	0.248915	-6.41138	1.44208e-10	1.56301e-08		-0.797605	0.330049	-2.41663	0.0156651	0.136812		0.798281	0.335409	2.38002	0.0173117	0.112953
ENSMUSG00000024076	Vit	168.56		-3.9478	0.304234	-12.9762	1.6699e-38	6.33478e-35		-1.89291	0.373956	-5.06186	4.1519e-07	2.36808e-05		2.05488	0.424328	4.84268	1.28098e-06	4.98733e-05
ENSMUSG00000024084	Qpct	82.3624		-1.38829	0.286131	-4.85192	1.22271e-06	3.97112e-05		-0.265893	0.389958	-0.68185	0.495334	0.801701		1.12239	0.41374	2.7128	0.00667171	0.0572029
ENSMUSG00000024232	Bambi	51.629		-2.75626	0.432449	-6.37361	1.84632e-10	1.93214e-08		-2.49497	0.584377	-4.26946	1.95948e-05	0.000713314		0.261287	0.628002	0.416061	0.677365	0.880127
ENSMUSG00000024304	Cdh2	62.3603		-2.13294	0.461841	-4.61834	3.86813e-06	0.000101725		-0.396484	0.592225	-0.669482	0.503188	0.805803		1.73646	0.630206	2.75538	0.00586235	0.0522335
ENSMUSG00000024330	Col11a2	409.772		-4.8047	0.510672	-9.40858	5.02906e-21	3.31787e-18		-3.07083	0.657017	-4.6739	2.9553e-06	0.000140213		1.73386	0.674488	2.57063	0.0101513	0.0774521
ENSMUSG00000024349	Sting1	56.348		-1.62097	0.391925	-4.13591	3.53544e-05	0.000608239		-0.669653	0.521623	-1.28379	0.199216	0.561987		0.951316	0.54955	1.73108	0.0834371	0.317804
ENSMUSG00000024421	Lama3	58.4239		-1.90449	0.50586	-3.76486	0.000166642	0.0020967		-1.34965	0.674737	-2.00027	0.0454713	0.262168		0.554837	0.696078	0.79709	0.425399	0.730072
ENSMUSG00000024501	Dpysl3	191.262		-1.32641	0.337173	-3.93391	8.35745e-05	0.00122354		-0.663378	0.448534	-1.47899	0.139142	0.477167		0.663032	0.456581	1.45217	0.146455	0.435237
ENSMUSG00000024529	Lox	424.58		-3.41929	0.393788	-8.68307	3.85217e-18	1.7713e-15		-2.23829	0.517301	-4.32686	1.51251e-05	0.000581413		1.181	0.527459	2.23903	0.0251539	0.145176
ENSMUSG00000024621	Csf1r	353.15		-1.5332	0.2043	-7.50461	6.16106e-14	1.41648e-11		-0.233321	0.274369	-0.850391	0.395108	0.74216		1.29987	0.285487	4.55318	5.28405e-06	0.000168234
ENSMUSG00000024659	Anxa1	599.986		-1.46746	0.207159	-7.08374	1.40319e-12	2.47582e-10		-0.162776	0.274421	-0.593161	0.553074	0.837054		1.30469	0.28004	4.65892	3.17873e-06	0.000109859
ENSMUSG00000024663	Rab3il1	79.7964		-1.5896	0.295194	-5.38493	7.24711e-08	3.49104e-06		-0.642143	0.39734	-1.61611	0.106072	0.417703		0.947454	0.422398	2.24304	0.0248945	0.144221
ENSMUSG00000024665	Fads2	61.2474		-2.03373	0.484168	-4.20046	2.66369e-05	0.000481176		-1.65247	0.648237	-2.54918	0.0107978	0.106422		0.381263	0.671022	0.568182	0.569911	0.827586
ENSMUSG00000024672	Ms4a7	22.4781		-2.0363	0.500727	-4.06669	4.76858e-05	0.00076842		-0.559169	0.67657	-0.826475	0.408535	0.750167		1.47713	0.745193	1.98221	0.0474553	0.222734
ENSMUSG00000024677	Ms4a6b	64.6532		-1.66559	0.434917	-3.82968	0.00012831	0.00171691		-0.404567	0.600085	-0.674184	0.500194	0.804459		1.26103	0.635014	1.98583	0.0470527	0.221631
ENSMUSG00000024713	Pcsk5	126.743		-2.08619	0.460481	-4.53046	5.88556e-06	0.000144745		-0.815484	0.609113	-1.33881	0.180634	0.537263		1.2707	0.628261	2.02257	0.043117	0.209579
ENSMUSG00000024803	Ankrd1	457.73		-5.31282	0.402994	-13.1834	1.09384e-39	5.53263e-36		-0.528178	0.496913	-1.06292	0.287819	0.659174		4.78465	0.542885	8.81338	1.21433e-18	4.92354e-16
ENSMUSG00000024810	Il33	164.89		-1.21305	0.226782	-5.34896	8.8459e-08	4.15566e-06		-0.953861	0.312242	-3.05488	0.00225152	0.0333381		0.25919	0.32308	0.802248	0.422409	0.727384
ENSMUSG00000024909	Efemp2	112.717		-1.27141	0.293096	-4.33786	1.43877e-05	0.000293834		-0.966599	0.392338	-2.46369	0.0137514	0.124724		0.304809	0.404188	0.754126	0.450773	0.750687
ENSMUSG00000024981	Acsl5	178.525		-1.03779	0.280679	-3.69742	0.000217804	0.00259558		-0.361776	0.375681	-0.962987	0.335554	0.696069		0.676011	0.383981	1.76053	0.0783179	0.305224
ENSMUSG00000024987	Cyp26a1	15.5082		-6.78726	1.42077	-4.77718	1.77766e-06	5.34144e-05		-5.41072	1.60415	-3.37295	0.000743671	0.014407		1.37654	1.97555	0.696788	0.485936	0.774919
ENSMUSG00000025007	Aldh18a1	111.258		-1.13534	0.331109	-3.42891	0.000606004	0.00588324		-0.669301	0.450554	-1.48551	0.137409	0.474416		0.466043	0.463282	1.00596	0.314435	0.634099
ENSMUSG00000025036	Sfxn2	47.9517		-1.38367	0.366911	-3.77112	0.000162513	0.00205327		-1.33722	0.514596	-2.59858	0.00936095	0.0962849		0.0464468	0.537025	0.086489	0.931078	0.979025
ENSMUSG00000025044	Msr1	35.1642		-1.5463	0.424552	-3.64219	0.000270327	0.00309814		-0.373895	0.608734	-0.614216	0.539072	0.828694		1.17241	0.653789	1.79325	0.0729331	0.293105
ENSMUSG00000025145	Lrrc45	55.3607		-1.14466	0.32398	-3.53313	0.000410671	0.0043395		-0.818643	0.443585	-1.84551	0.0649627	0.324588		0.326019	0.463064	0.704049	0.481402	0.771826
ENSMUSG00000025151	Maged1	776.29		-1.41741	0.226135	-6.26797	3.65786e-10	3.58093e-08		0.109691	0.29694	0.369406	0.711825	0.907311		1.5271	0.300674	5.07893	3.79567e-07	1.7238e-05
ENSMUSG00000025185	Loxl4	55.1339		-2.01883	0.559852	-3.606	0.000310957	0.00346451		-2.23198	0.754386	-2.95868	0.00308964	0.0424094		-0.213157	0.773826	-0.275459	0.782964	0.924385
ENSMUSG00000025213	Kazald1	63.036		-2.20982	0.355778	-6.21124	5.25679e-10	4.86382e-08		-2.02831	0.50468	-4.019	5.84451e-05	0.00178602		0.18151	0.538331	0.337172	0.735987	0.907876
ENSMUSG00000025268	Maged2	506.747		-1.07135	0.242291	-4.42175	9.79042e-06	0.000217193		0.229922	0.319486	0.719662	0.471733	0.790034		1.30127	0.32363	4.02086	5.79867e-05	0.00130605
ENSMUSG00000025283	Sat1	359.568		-1.19423	0.306965	-3.89043	0.000100066	0.00141247		-0.0858891	0.407636	-0.210701	0.833121	0.948784		1.10834	0.412729	2.68539	0.00724457	0.0603671
ENSMUSG00000025324	Atp10a	82.8034		-1.26952	0.322248	-3.93957	8.16269e-05	0.00119904		-1.1548	0.445785	-2.5905	0.0095838	0.0976487		0.114713	0.461269	0.248689	0.803601	0.932631
ENSMUSG00000025551	Fgf14	36.2063		-3.67013	0.543024	-6.75869	1.39241e-11	1.95633e-09		-1.56804	0.663427	-2.36355	0.0181009	0.149804		2.10209	0.777147	2.70488	0.00683295	0.0581019
ENSMUSG00000025572	Tmc6	33.5662		-1.67792	0.498266	-3.36753	0.000758455	0.00699198		-0.418382	0.640406	-0.653307	0.513559	0.81316		1.25954	0.676744	1.86118	0.0627189	0.267685
ENSMUSG00000025742	Prps2	68.3231		-1.01173	0.299822	-3.37443	0.000739686	0.00688167		0.0945773	0.406093	0.232896	0.815842	0.942784		1.10631	0.425627	2.59924	0.00934311	0.0729229
ENSMUSG00000025754	Agbl1	552.402		-1.20091	0.343471	-3.49639	0.000471602	0.00485488		-0.764213	0.453665	-1.68453	0.0920787	0.390165		0.436696	0.455509	0.958699	0.33771	0.657262
ENSMUSG00000025776	Crispld1	169.106		-2.5499	0.338668	-7.52921	5.1048e-14	1.21032e-11		-0.0826178	0.426307	-0.193799	0.846333	0.953231		2.46728	0.45611	5.4094	6.32348e-08	3.52516e-06
ENSMUSG00000025780	Itih5	1278.36		-1.07771	0.301392	-3.57576	0.000349213	0.00380642		-1.3171	0.400014	-3.29264	0.000992529	0.0179416		-0.239395	0.400921	-0.597114	0.550431	0.814032
ENSMUSG00000025823	Pdia4	396.494		-1.00328	0.21459	-4.67535	2.93458e-06	8.0585e-05		-0.691698	0.287332	-2.40732	0.0160702	0.139353		0.311587	0.291641	1.06839	0.285345	0.609078
ENSMUSG00000025978	Rftn2	63.2171		-1.40144	0.343481	-4.08011	4.50144e-05	0.000740031		-0.172801	0.461749	-0.374232	0.708232	0.905654		1.22864	0.489965	2.5076	0.0121553	0.088206
ENSMUSG00000026029	Casp8	99.5424		-1.33785	0.27397	-4.88319	1.04382e-06	3.53319e-05		-0.347897	0.372324	-0.934393	0.350101	0.708035		0.989953	0.391675	2.52749	0.0114882	0.0846776
ENSMUSG00000026042	Col5a2	2436.12		-1.84402	0.318064	-5.79763	6.72573e-09	4.53584e-07		-1.10228	0.421206	-2.61697	0.0088714	0.0926367		0.741736	0.422398	1.75601	0.0790859	0.30719
ENSMUSG00000026043	Col3a1	13101.3		-1.6253	0.42706	-3.8058	0.000141348	0.00184872		-1.21357	0.565034	-2.14778	0.0317312	0.21221		0.411734	0.565167	0.728517	0.466297	0.759161
ENSMUSG00000026051	Ecrg4	219.692		-5.67483	0.52252	-10.8605	1.77798e-27	3.37238e-24		-3.59481	0.639432	-5.62188	1.88888e-08	1.56243e-06		2.08002	0.688655	3.0204	0.00252439	0.0279341
ENSMUSG00000026088	Mitd1	34.4442		-1.30767	0.383171	-3.41275	0.000643108	0.00615291		-0.266031	0.530658	-0.501322	0.616144	0.864901		1.04164	0.566268	1.83948	0.065845	0.275538
ENSMUSG00000026121	Sema4c	53.2836		-1.28914	0.376984	-3.41961	0.000627102	0.0060422		-0.756857	0.509915	-1.48428	0.137734	0.474823		0.532284	0.532405	0.999771	0.317421	0.63748
ENSMUSG00000026193	Fn1	2151.91		-1.51175	0.4059	-3.72444	0.000195749	0.00236677		-0.852634	0.537276	-1.58696	0.112522	0.430134		0.659118	0.538063	1.22498	0.220582	0.536162
ENSMUSG00000026223	Itm2c	416.238		-1.45262	0.237189	-6.12433	9.10672e-10	7.85807e-08		-1.38191	0.31804	-4.34508	1.39226e-05	0.000540451		0.0707171	0.322984	0.218949	0.82669	0.943057
ENSMUSG00000026235	Epha4	121.571		-1.11014	0.322042	-3.44718	0.000566477	0.00555998		-0.467721	0.432763	-1.08078	0.279796	0.650935		0.642414	0.444478	1.44532	0.148367	0.437612
ENSMUSG00000026238	Ptma	1968.74		-1.04844	0.200017	-5.24175	1.59059e-07	6.95553e-06		-0.118556	0.26501	-0.447366	0.654611	0.882686		0.929886	0.266271	3.49226	0.000478959	0.00750954
ENSMUSG00000026335	Pam	1407.85		-1.31518	0.193779	-6.78699	1.14501e-11	1.6547e-09		-0.057942	0.255677	-0.226622	0.820718	0.944634		1.25723	0.257763	4.87748	1.07449e-06	4.34271e-05
ENSMUSG00000026414	Tnnt2	49.697		-1.63586	0.400553	-4.08399	4.42682e-05	0.000730136		-0.168219	0.503318	-0.334221	0.738213	0.918713		1.46764	0.534226	2.74722	0.00601027	0.0531607
ENSMUSG00000026482	Rgl1	126.663		-1.0807	0.287771	-3.75541	0.000173057	0.00215243		-0.787451	0.38883	-2.02518	0.0428487	0.253546		0.293248	0.399074	0.734822	0.462448	0.75713
ENSMUSG00000026566	Mpzl1	57.033		-1.79502	0.476523	-3.76691	0.000165281	0.0020813		-1.41171	0.625986	-2.25517	0.0241224	0.178673		0.383311	0.644977	0.594301	0.552311	0.814939
ENSMUSG00000026655	Fam107b	141.227		-1.68363	0.254504	-6.61533	3.70734e-11	4.50041e-09		-0.931867	0.341641	-2.72762	0.00637933	0.073432		0.751759	0.358913	2.09455	0.0362113	0.186349
ENSMUSG00000026676	Ccdc3	52.7315		-3.45161	0.419458	-8.22873	1.89205e-16	6.67674e-14		-2.14726	0.529004	-4.05906	4.92697e-05	0.00155994		1.30435	0.602282	2.16568	0.0303357	0.164757
ENSMUSG00000026697	Myoc	685.618		-2.34972	0.379983	-6.18376	6.25942e-10	5.62014e-08		-0.589992	0.501943	-1.17542	0.239828	0.611249		1.75973	0.507011	3.47079	0.000518926	0.0080037
ENSMUSG00000026712	Mrc1	734.841		-1.60206	0.214486	-7.4693	8.06211e-14	1.82562e-11		-0.784687	0.285954	-2.7441	0.00606767	0.071115		0.817376	0.29078	2.81098	0.00493911	0.0463041
ENSMUSG00000026728	Vim	2254.05		-1.3656	0.247604	-5.51525	3.48294e-08	1.88079e-06		-0.230417	0.32773	-0.703069	0.482013	0.795085		1.13518	0.328952	3.4509	0.000558728	0.00847705
ENSMUSG00000026796	Fam129b	115.873		-1.28807	0.338595	-3.80416	0.000142284	0.00185642		-0.495522	0.452649	-1.09472	0.273641	0.645124		0.792547	0.466119	1.70031	0.0890726	0.330698
ENSMUSG00000026828	Galnt5	86.0551		-2.27889	0.471814	-4.83007	1.36485e-06	4.36006e-05		0.152922	0.58467	0.261553	0.793666	0.936245		2.43182	0.61824	3.93345	8.37355e-05	0.00177602
ENSMUSG00000026879	Gsn	14450.1		-1.34416	0.239774	-5.60592	2.07148e-08	1.17286e-06		-0.194588	0.317202	-0.613452	0.539578	0.828932		1.14957	0.317389	3.62195	0.000292393	0.0050347
ENSMUSG00000026921	Egfl7	440.542		-1.24834	0.258836	-4.82288	1.41498e-06	4.50125e-05		-0.514805	0.344095	-1.49611	0.134624	0.469312		0.733532	0.348513	2.10474	0.0353135	0.182981
ENSMUSG00000026930	Gpsm1	50.0584		-1.3115	0.340241	-3.85463	0.000115904	0.0015873		-1.10895	0.463303	-2.39358	0.0166849	0.142335		0.202552	0.48585	0.416901	0.676751	0.879793
ENSMUSG00000027015	Cybrd1	74.2065		-1.88885	0.352182	-5.3633	8.17165e-08	3.86282e-06		-0.913424	0.466052	-1.95992	0.0500052	0.27701		0.97543	0.491004	1.9866	0.0469663	0.221367
ENSMUSG00000027035	Cers6	61.0748		-1.24836	0.343529	-3.63392	0.000279142	0.00317044		-1.03701	0.465895	-2.22585	0.0260244	0.186891		0.211345	0.483546	0.437074	0.662058	0.874923
ENSMUSG00000027082	Tfpi	77.1486		-1.18636	0.284459	-4.17059	3.03813e-05	0.000539187		-1.02667	0.392504	-2.6157	0.00890454	0.09286		0.159687	0.408214	0.391186	0.69566	0.889557
ENSMUSG00000027188	Pamr1	179.531		-3.42726	0.317489	-10.7949	3.6391e-27	6.13552e-24		-2.0956	0.4075	-5.14256	2.71013e-07	1.6142e-05		1.33166	0.437397	3.04452	0.00233054	0.0263152
ENSMUSG00000027239	Mdk	28.9191		-2.17697	0.611464	-3.56026	0.000370484	0.00399255		-1.72716	0.821221	-2.10316	0.0354521	0.22815		0.449816	0.866615	0.519049	0.603726	0.845478
ENSMUSG00000027339	Rassf2	162.721		-1.08546	0.230866	-4.70169	2.58023e-06	7.23703e-05		-0.429786	0.313968	-1.36889	0.171035	0.523934		0.655674	0.325147	2.01654	0.0437431	0.211327
ENSMUSG00000027386	Fbln7	118.673		-1.58732	0.349348	-4.54366	5.52869e-06	0.000136855		-1.18708	0.475877	-2.4945	0.0126134	0.117499		0.400241	0.491158	0.814892	0.415134	0.721621
ENSMUSG00000027408	Cpxm1	72.7294		-1.82819	0.406244	-4.50023	6.78789e-06	0.000161695		-2.44592	0.563888	-4.3376	1.44046e-05	0.000555071		-0.617731	0.580179	-1.06472	0.287001	0.610276
ENSMUSG00000027420	Bfsp1	14.7141		-2.8164	0.732185	-3.84657	0.000119783	0.00162575		-2.11644	0.962831	-2.19814	0.0279393	0.195143		0.699963	1.05203	0.665348	0.505828	0.785799
ENSMUSG00000027422	Rrbp1	931.506		-1.03508	0.217292	-4.76353	1.90238e-06	5.68243e-05		-0.308392	0.288404	-1.06931	0.284932	0.655386		0.726687	0.290617	2.50049	0.0124021	0.0894649
ENSMUSG00000027656	Ccn5	73.2114		-3.44119	0.42287	-8.1377	4.02869e-16	1.30067e-13		-1.30704	0.529232	-2.4697	0.0135227	0.1235		2.13415	0.599014	3.56276	0.000366973	0.0060538
ENSMUSG00000027669	Gnb4	245.114		-1.16988	0.265362	-4.40862	1.04031e-05	0.000228778		-0.739374	0.356532	-2.07379	0.0380985	0.237069		0.430508	0.363505	1.18432	0.236285	0.55532
ENSMUSG00000027712	Anxa5	1028.13		-1.56138	0.182988	-8.53268	1.42993e-17	6.19934e-15		-0.311127	0.242216	-1.2845	0.198967	0.561797		1.25025	0.246088	5.08051	3.76426e-07	1.71693e-05
ENSMUSG00000027737	Slc7a11	52.8787		-2.32021	0.434607	-5.33864	9.36442e-08	4.37109e-06		-2.13335	0.602291	-3.54206	0.000397013	0.00863968		0.186862	0.636663	0.293503	0.769138	0.918735
ENSMUSG00000027829	Ccnl1	252.678		-1.03617	0.318752	-3.25072	0.00115114	0.0097991		-0.413528	0.426902	-0.968672	0.332709	0.693008		0.622643	0.43276	1.43877	0.150215	0.440638
ENSMUSG00000027848	Olfml3	444.282		-3.0373	0.422893	-7.1822	6.85978e-13	1.30113e-10		-1.52796	0.556226	-2.74702	0.00601395	0.0707479		1.50934	0.565371	2.66964	0.00759325	0.0624544
ENSMUSG00000027966	Col11a1	806.956		-5.37536	0.864945	-6.21468	5.14304e-10	4.78776e-08		-2.18994	1.13394	-1.93127	0.0534497	0.288534		3.18541	1.14303	2.7868	0.00532308	0.0488033
ENSMUSG00000027994	Mcub	18.8816		-1.98494	0.572679	-3.46607	0.00052813	0.00526534		0.246958	0.781733	0.315911	0.75207	0.922621		2.2319	0.86839	2.57016	0.0101651	0.0775173
ENSMUSG00000027995	Tlr2	36.9843		-2.41867	0.496472	-4.87172	1.1063e-06	3.67332e-05		-1.04242	0.64883	-1.60662	0.108137	0.422678		1.37625	0.706699	1.94743	0.0514832	0.235634
ENSMUSG00000028007	Snx7	88.3207		-1.50941	0.318252	-4.74281	2.10772e-06	6.12692e-05		0.231181	0.419378	0.551248	0.581464	0.849452		1.74059	0.444052	3.91979	8.86259e-05	0.00185274
ENSMUSG00000028047	Thbs3	133.305		-2.15963	0.302011	-7.15084	8.62513e-13	1.61577e-10		-0.830584	0.397425	-2.08991	0.0366255	0.232178		1.32905	0.421494	3.15318	0.00161501	0.0200327
ENSMUSG00000028078	Dclk2	16.8508		-2.35272	0.648004	-3.63072	0.000282627	0.00319184		0.638266	0.798412	0.79942	0.424047	0.759061		2.99099	0.920218	3.2503	0.00115282	0.0152348
ENSMUSG00000028111	Ctsk	318.619		-2.96969	0.27317	-10.8712	1.58083e-27	3.37238e-24		-1.46294	0.354947	-4.12158	3.76285e-05	0.00123853		1.50675	0.373548	4.03361	5.49261e-05	0.00124676
ENSMUSG00000028128	F3	75.4137		-1.44759	0.290106	-4.98988	6.04157e-07	2.26357e-05		-0.190959	0.394569	-0.483969	0.628408	0.870403		1.25664	0.420611	2.98764	0.00281139	0.0302627
ENSMUSG00000028167	Bdh2	29.8398		-2.08119	0.466135	-4.46478	8.01492e-06	0.000185677		-1.77121	0.648436	-2.73151	0.00630448	0.0730646		0.309981	0.695147	0.445921	0.655655	0.871836
ENSMUSG00000028214	Gem	84.7533		-2.04975	0.350738	-5.8441	5.09314e-09	3.54511e-07		-0.630022	0.476785	-1.32139	0.18637	0.543659		1.41972	0.513046	2.76725	0.00565322	0.0510579
ENSMUSG00000028364	Tnc	510.348		-4.81326	0.832955	-5.77854	7.53517e-09	4.99296e-07		-2.53112	1.09343	-2.31485	0.0206213	0.161605		2.28215	1.10307	2.06889	0.038556	0.194114
ENSMUSG00000028399	Ptprd	320.822		-1.0872	0.211913	-5.13038	2.89152e-07	1.18264e-05		-0.021997	0.281235	-0.0782158	0.937656	0.981418		1.0652	0.288279	3.69502	0.000219868	0.00396909
ENSMUSG00000028497	Hacd4	104.26		-1.09205	0.280077	-3.89912	9.65439e-05	0.00137349		-0.640805	0.392932	-1.63083	0.102927	0.411681		0.45125	0.408052	1.10586	0.268785	0.590783
ENSMUSG00000028637	Ccdc30	23.3991		-3.45848	0.945877	-3.65637	0.000255809	0.00296083		-2.76373	1.2596	-2.19412	0.0282264	0.196454		0.694752	1.33801	0.519242	0.603592	0.845478
ENSMUSG00000028664	Ephb2	29.3758		-2.20177	0.649302	-3.39098	0.000696428	0.00655965		-1.21807	0.843091	-1.44477	0.148522	0.49165		0.983697	0.884319	1.11238	0.265975	0.587848
ENSMUSG00000028671	Gale	13.9106		-2.44664	0.722149	-3.38801	0.000704029	0.00662713		-1.41406	0.913473	-1.548	0.121621	0.448738		1.03259	0.994705	1.03808	0.299232	0.621446
ENSMUSG00000028883	Sema3a	152.883		-2.8447	0.342947	-8.29486	1.08709e-16	4.12388e-14		-2.19891	0.458542	-4.79544	1.62316e-06	8.11528e-05		0.645786	0.481228	1.34196	0.17961	0.483413
ENSMUSG00000028919	Arhgef19	8.38899		-4.7644	1.2253	-3.88836	0.000100923	0.0014206		-2.56174	1.15761	-2.21295	0.0269013	0.19092		2.20266	1.49461	1.47374	0.140551	NA
ENSMUSG00000028989	Angptl7	2248.71		-4.206	0.350966	-11.9841	4.30668e-33	1.08916e-29		-1.74681	0.461741	-3.78309	0.000154892	0.00401828		2.45919	0.466399	5.27272	1.34415e-07	6.93522e-06
ENSMUSG00000029061	Mmp23	64.6544		-2.42023	0.403734	-5.9946	2.03987e-09	1.53995e-07		-2.06204	0.536514	-3.8434	0.000121342	0.00328268		0.358188	0.565626	0.633259	0.526564	0.798275
ENSMUSG00000029070	Mxra8	556.183		-1.02982	0.215475	-4.77928	1.75921e-06	5.3058e-05		-1.11067	0.288141	-3.85461	0.000115913	0.00317936		-0.080852	0.290903	-0.277935	0.781062	0.923489
ENSMUSG00000029119	Man2b2	91.0857		-1.07012	0.30793	-3.4752	0.000510468	0.00514522		-0.630658	0.415372	-1.5183	0.12894	0.459729		0.439462	0.428398	1.02583	0.304973	0.626479
ENSMUSG00000029161	Cgref1	95.1158		-1.1908	0.312508	-3.81045	0.000138714	0.00181923		-1.43946	0.439272	-3.27691	0.00104949	0.0187779		-0.248659	0.452173	-0.54992	0.582375	0.834147
ENSMUSG00000029185	Fam114a1	324.927		-1.6888	0.246489	-6.85141	7.31265e-12	1.10962e-09		-1.00975	0.328749	-3.0715	0.00212986	0.0322624		0.679042	0.336999	2.01497	0.0439082	0.211765
ENSMUSG00000029201	Ugdh	254.264		-1.61315	0.221401	-7.28609	3.1908e-13	6.6325e-11		-0.0202044	0.290266	-0.0696064	0.944507	0.982764		1.59294	0.303566	5.24744	1.54228e-07	7.81887e-06
ENSMUSG00000029335	Bmp3	81.8764		-3.72397	0.381864	-9.7521	1.80695e-22	1.44308e-19		-2.75875	0.482426	-5.71849	1.07475e-08	9.22822e-07		0.965224	0.537598	1.79544	0.0725842	0.292448
ENSMUSG00000029373	Pf4	129.596		-1.54416	0.367031	-4.20718	2.58583e-05	0.000470472		0.0227566	0.495383	0.0459374	0.96336	0.988828		1.56692	0.516925	3.03123	0.00243557	0.0272596
ENSMUSG00000029468	P2rx7	41.1897		-1.74536	0.408423	-4.27341	1.92506e-05	0.000369759		0.0896925	0.559812	0.160219	0.872709	0.962441		1.83505	0.610474	3.00595	0.00264757	0.0289858
ENSMUSG00000029470	P2rx4	101.823		-1.02436	0.296756	-3.45185	0.00055675	0.00547868		0.371188	0.401508	0.924484	0.355235	0.712832		1.39555	0.417835	3.33995	0.000837941	0.0117344
ENSMUSG00000029484	Anxa3	354.817		-1.14563	0.280703	-4.08128	4.47882e-05	0.000737111		-0.530809	0.374292	-1.41817	0.156141	0.503163		0.614817	0.379107	1.62175	0.104857	0.363686
ENSMUSG00000029622	Arpc1b	507.316		-1.09148	0.208853	-5.22609	1.73132e-07	7.48463e-06		-0.598154	0.278784	-2.14558	0.0319064	0.212943		0.493329	0.282914	1.74374	0.0812039	0.312323
ENSMUSG00000029659	Medag	170.937		-1.09219	0.240799	-4.53569	5.74152e-06	0.000141432		-0.463023	0.329444	-1.40547	0.159882	0.50927		0.629168	0.34034	1.84864	0.0645092	0.271982
ENSMUSG00000029661	Col1a2	4932.61		-3.7076	0.803521	-4.61419	3.94634e-06	0.000103245		-3.22608	1.06289	-3.0352	0.00240379	0.0350993		0.481524	1.06331	0.452856	0.650653	0.868904
ENSMUSG00000029671	Wnt16	18.3286		-3.59563	1.06518	-3.37562	0.0007365	0.00685622		-1.57533	1.25039	-1.25987	0.207716	0.573725		2.02031	1.34269	1.50468	0.132408	0.411545
ENSMUSG00000029672	Fam3c	398.107		-1.2371	0.254039	-4.86971	1.11762e-06	3.7028e-05		-0.510995	0.335344	-1.52379	0.127561	0.457722		0.7261	0.339628	2.13793	0.0325226	0.172482
ENSMUSG00000029718	Pcolce	814.588		-2.26805	0.340568	-6.6596	2.74566e-11	3.44319e-09		-1.80321	0.450882	-3.9993	6.35305e-05	0.00191916		0.464837	0.453891	1.02412	0.305781	0.627076
ENSMUSG00000029752	Asns	31.6076		-1.63539	0.42389	-3.85804	0.000114299	0.00157241		-0.155409	0.569851	-0.272718	0.78507	0.933105		1.47998	0.618846	2.39151	0.0167792	0.11057
ENSMUSG00000029781	Fkbp9	1464.12		-1.24003	0.215761	-5.74726	9.07024e-09	5.85667e-07		-1.21985	0.286114	-4.26349	2.01258e-05	0.000729283		0.0201852	0.287261	0.070268	0.94398	0.982555
ENSMUSG00000029810	Tmem176b	125.028		-1.55901	0.254393	-6.12834	8.88002e-10	7.78876e-08		-0.318765	0.337945	-0.943246	0.345555	0.704154		1.24024	0.357384	3.47033	0.000519828	0.0080037
ENSMUSG00000029816	Gpnmb	38.1149		-3.5642	0.56236	-6.33794	2.32855e-10	2.35556e-08		-0.918637	0.652916	-1.40698	0.159434	0.508561		2.64557	0.750903	3.52318	0.000426402	0.00682524
ENSMUSG00000029838	Ptn	115.226		-4.09176	0.502245	-8.14693	3.73267e-16	1.23129e-13		-2.64173	0.645339	-4.09356	4.248e-05	0.00136689		1.45002	0.691834	2.09591	0.0360901	0.18588
ENSMUSG00000029915	Clec5a	14.3073		-2.47009	0.633792	-3.89731	9.72651e-05	0.00137935		-1.40881	0.839111	-1.67894	0.0931644	0.392601		1.06127	0.935507	1.13444	0.256611	0.579973
ENSMUSG00000029919	Hpgds	36.1741		-1.9832	0.406004	-4.88467	1.03601e-06	3.51686e-05		-0.690527	0.5807	-1.18913	0.234389	0.604984		1.29267	0.636048	2.03235	0.0421184	0.205783
ENSMUSG00000030020	Prickle2	73.5935		-1.58493	0.396297	-3.99935	6.35173e-05	0.000972565		-0.490719	0.520072	-0.94356	0.345394	0.704154		1.09421	0.540722	2.02361	0.04301	0.209296
ENSMUSG00000030064	Frmd4b	247.884		-1.09455	0.237151	-4.6154	3.92347e-06	0.000103001		-0.819589	0.321052	-2.55282	0.0106854	0.10571		0.274957	0.327971	0.838358	0.40183	0.710836
ENSMUSG00000030116	Mfap5	511.927		-1.30687	0.300037	-4.35571	1.32637e-05	0.000275327		-0.54814	0.398546	-1.37535	0.169023	0.521154		0.758732	0.402447	1.8853	0.0593897	0.258448
ENSMUSG00000030208	Emp1	1219.84		-2.3572	0.229388	-10.276	9.03698e-25	1.22974e-21		-0.562201	0.302007	-1.86155	0.0626672	0.317413		1.795	0.306803	5.85066	4.89639e-09	3.67229e-07
ENSMUSG00000030218	Mgp	726.63		-2.54682	0.391021	-6.51326	7.35349e-11	8.38961e-09		-0.443559	0.513938	-0.86306	0.388105	0.73689		2.10326	0.519857	4.04585	5.21334e-05	0.00119644
ENSMUSG00000030223	Ptpro	24.5916		-1.93667	0.475579	-4.07224	4.65633e-05	0.000758917		0.653999	0.693924	0.942465	0.345955	0.704156		2.59067	0.772669	3.35288	0.000799743	0.0113083
ENSMUSG00000030257	Srgap3	30.2643		-2.45227	0.486803	-5.03749	4.71682e-07	1.81657e-05		-1.08941	0.640772	-1.70015	0.0891024	0.383823		1.36286	0.714234	1.90814	0.0563736	0.250683
ENSMUSG00000030268	Bcat1	26.8637		-2.70011	0.743114	-3.6335	0.000279599	0.00317325		-2.3471	0.98921	-2.37271	0.0176583	0.146989		0.353001	1.03427	0.341303	0.732876	0.906841
ENSMUSG00000030342	Cd9	397.34		-1.28169	0.222265	-5.76648	8.09436e-09	5.29532e-07		-0.885496	0.297038	-2.98108	0.0028723	0.0402104		0.396192	0.302121	1.31137	0.189733	0.497878
ENSMUSG00000030498	Gas2	119.744		-2.22872	0.301455	-7.3932	1.43334e-13	3.10707e-11		-1.03013	0.390575	-2.63745	0.00835307	0.0888688		1.19859	0.416004	2.88121	0.00396155	0.0392112
ENSMUSG00000030579	Tyrobp	78.3327		-1.3442	0.360232	-3.73149	0.000190352	0.00231628		-0.530486	0.495389	-1.07085	0.284239	0.654905		0.813717	0.516976	1.57399	0.115489	0.382219
ENSMUSG00000030616	Sytl2	80.5419		-1.62286	0.388324	-4.17914	2.92618e-05	0.000521149		-2.07428	0.528007	-3.9285	8.5477e-05	0.00245984		-0.451419	0.540453	-0.835261	0.403571	0.71227
ENSMUSG00000030659	Nucb2	163.726		-2.2001	0.270819	-8.12387	4.51567e-16	1.42752e-13		-1.01862	0.360662	-2.82429	0.00473849	0.0593213		1.18148	0.382711	3.08714	0.00202094	0.0236182
ENSMUSG00000030717	Nupr1	213.342		-2.44601	0.31441	-7.77969	7.26997e-15	2.00572e-12		-0.882513	0.413468	-2.13442	0.0328085	0.217334		1.5635	0.43247	3.61528	0.000300024	0.0051357
ENSMUSG00000030768	Disp1	44.5891		-1.25732	0.377601	-3.32975	0.000869227	0.00781378		-1.07093	0.544562	-1.96659	0.0492307	0.275045		0.186388	0.570439	0.326745	0.74386	0.910491
ENSMUSG00000030772	Dkk3	76.8406		-2.54209	0.41509	-6.12419	9.11441e-10	7.85807e-08		-2.41387	0.560506	-4.3066	1.65785e-05	0.00062661		0.128216	0.585905	0.218834	0.826779	0.943057
ENSMUSG00000030844	Rgs10	59.498		-1.09581	0.324344	-3.37854	0.000728706	0.00680241		-0.466886	0.473907	-0.985184	0.324534	0.686295		0.628925	0.498072	1.26272	0.20669	0.519433
ENSMUSG00000030849	Fgfr2	15.4526		-2.14569	0.584366	-3.67183	0.000240822	0.00282605		-1.97167	0.788611	-2.50018	0.0124129	0.116387		0.174019	0.855735	0.203356	0.838857	0.946126
ENSMUSG00000030862	Cpxm2	710.375		-3.85349	0.375256	-10.269	9.72511e-25	1.22974e-21		-1.74875	0.488584	-3.57922	0.000344626	0.00768594		2.10474	0.497969	4.22665	2.37192e-05	0.000623222
ENSMUSG00000030865	Chp2	69.6707		-1.44439	0.310325	-4.65445	3.24844e-06	8.75521e-05		0.235456	0.403024	0.584223	0.55907	0.840064		1.67985	0.431155	3.89616	9.77291e-05	0.00199994
ENSMUSG00000030878	Cdr2	137.909		-1.11813	0.248158	-4.50571	6.61501e-06	0.000158322		-0.288087	0.339481	-0.848611	0.396098	0.742783		0.830042	0.353094	2.35077	0.0187346	0.119295
ENSMUSG00000031112	Stk26	42.9467		-1.34613	0.384622	-3.49988	0.000465474	0.0048081		-0.399507	0.529499	-0.7545	0.450549	0.776167		0.946623	0.559807	1.69098	0.0908406	0.334531
ENSMUSG00000031129	Slc9a9	65.8066		-2.00537	0.311675	-6.43418	1.24142e-10	1.37499e-08		-0.629014	0.426507	-1.4748	0.140265	0.479562		1.37636	0.466351	2.95134	0.00316399	0.0330719
ENSMUSG00000031246	Sh3bgrl	603.187		-1.06762	0.205837	-5.18673	2.14021e-07	8.97116e-06		-0.364936	0.274224	-1.33079	0.183257	0.540153		0.702686	0.277872	2.52882	0.0114448	0.0845291
ENSMUSG00000031250	Tnmd	1253.88		-4.93945	0.749662	-6.58891	4.43076e-11	5.25253e-09		-2.011	0.987192	-2.03709	0.0416409	0.249766		2.92845	0.993366	2.94801	0.00319828	0.0333823
ENSMUSG00000031253	Srpx2	122.783		-1.39761	0.300909	-4.64463	3.40684e-06	9.0853e-05		-0.799207	0.406262	-1.96722	0.0491575	0.274917		0.598402	0.421164	1.42083	0.155366	0.448795
ENSMUSG00000031283	Chrdl1	181.025		-2.92637	0.322295	-9.07979	1.0878e-19	6.11345e-17		-1.88914	0.42025	-4.49528	6.94779e-06	0.000301561		1.03723	0.44042	2.3551	0.0185176	0.118744
ENSMUSG00000031298	Adgrg2	25.3389		-2.5697	0.540381	-4.75535	1.98105e-06	5.88266e-05		-0.380557	0.654625	-0.581336	0.561014	0.841121		2.18914	0.736823	2.97106	0.00296775	0.0315649
ENSMUSG00000031351	Zfp185	107.469		-4.56853	0.634356	-7.20184	5.94042e-13	1.14101e-10		-1.71454	0.772657	-2.21901	0.0264858	0.188916		2.854	0.836837	3.41046	0.000648539	0.00957994
ENSMUSG00000031375	Bgn	383.138		-1.58468	0.428089	-3.70175	0.000214115	0.00256027		-0.361359	0.565878	-0.63858	0.523096	0.819311		1.22332	0.57063	2.14381	0.0320485	0.170926
ENSMUSG00000031465	Angpt2	63.785		-1.16366	0.318688	-3.65141	0.000260809	0.00300952		-0.669259	0.436318	-1.53388	0.125059	0.453688		0.494401	0.455783	1.08473	0.278042	0.601295
ENSMUSG00000031570	Plpp5	78.789		-1.03045	0.293412	-3.51196	0.000444817	0.00461989		-0.414226	0.398185	-1.04029	0.298206	0.668004		0.616226	0.413461	1.49041	0.136117	0.418798
ENSMUSG00000031595	Pdgfrl	122.672		-3.82628	0.39064	-9.7949	1.18417e-22	9.98252e-20		-2.33602	0.485052	-4.81602	1.46452e-06	7.39234e-05		1.49026	0.527214	2.82667	0.00470343	0.0450526
ENSMUSG00000031613	Hpgd	45.6876		-1.83702	0.438759	-4.18686	2.8284e-05	0.00050611		-1.10224	0.631247	-1.74614	0.0807869	0.365269		0.734779	0.673985	1.0902	0.275624	0.5988
ENSMUSG00000031659	Adcy7	312.138		-2.14431	0.370059	-5.7945	6.85266e-09	4.60098e-07		-0.703577	0.486109	-1.44736	0.147795	0.490756		1.44073	0.495069	2.91016	0.00361247	0.036501
ENSMUSG00000031673	Cdh11	107.352		-3.00095	0.416235	-7.20974	5.60568e-13	1.09052e-10		-1.43664	0.530116	-2.71004	0.00672748	0.0762428		1.56431	0.563205	2.77752	0.00547758	0.0499013
ENSMUSG00000031740	Mmp2	1215.14		-1.46602	0.295101	-4.96787	6.76924e-07	2.48107e-05		-0.794479	0.391097	-2.03141	0.0422135	0.251672		0.671543	0.392913	1.70914	0.0874252	0.327254
ENSMUSG00000031849	Comp	486.045		-4.78291	0.392616	-12.1821	3.86947e-34	1.17431e-30		-1.09639	0.483821	-2.2661	0.0234455	0.175386		3.68652	0.510712	7.2184	5.26033e-13	9.00444e-11
ENSMUSG00000031875	Cmtm3	82.913		-1.1338	0.301572	-3.75964	0.00017016	0.0021285		-0.767644	0.411978	-1.86331	0.0624184	0.316886		0.366158	0.427539	0.856432	0.391759	0.701415
ENSMUSG00000032006	Pdgfd	145.75		-1.2001	0.242831	-4.94211	7.72802e-07	2.77222e-05		-0.249448	0.327248	-0.762259	0.445906	0.773256		0.950648	0.340848	2.78907	0.00528597	0.048647
ENSMUSG00000032038	St3gal4	73.2682		-1.13589	0.326848	-3.47528	0.000510318	0.00514522		-0.0232611	0.44146	-0.0526912	0.957978	0.98735		1.11263	0.461699	2.40986	0.0159588	0.106808
ENSMUSG00000032122	Slc37a2	35.6816		-1.53339	0.392602	-3.90571	9.39491e-05	0.00135126		-1.30279	0.534525	-2.43729	0.0147978	0.131122		0.230598	0.564751	0.408318	0.68304	0.883398
ENSMUSG00000032179	Bmp5	114.198		-2.84676	0.369153	-7.7116	1.24246e-14	3.25053e-12		-1.89887	0.491442	-3.86387	0.000111606	0.00308804		0.947892	0.522986	1.81246	0.0699149	0.285462
ENSMUSG00000032181	Scg3	29.0468		-3.30074	0.653045	-5.05439	4.31771e-07	1.69295e-05		-2.68528	0.861804	-3.11588	0.00183397	0.0290329		0.615465	0.931038	0.661052	0.508579	0.78715
ENSMUSG00000032231	Anxa2	1042.36		-1.40335	0.198497	-7.0699	1.55048e-12	2.70426e-10		-0.563931	0.262811	-2.14576	0.031892	0.212943		0.839422	0.265452	3.16223	0.00156565	0.0195874
ENSMUSG00000032232	Cgnl1	259.367		-1.04077	0.292916	-3.55314	0.000380666	0.00408214		-0.882338	0.392168	-2.2499	0.0244554	0.180085		0.158432	0.396903	0.399169	0.689768	0.886661
ENSMUSG00000032265	Tent5a	155.546		-1.82385	0.350339	-5.20596	1.92997e-07	8.24941e-06		-0.873907	0.466358	-1.8739	0.0609446	0.312055		0.949941	0.481076	1.97462	0.0483116	0.225693
ENSMUSG00000032291	Crabp1	15.1101		-5.90933	1.13916	-5.18744	2.132e-07	8.96149e-06		-5.06951	1.19294	-4.24958	2.1417e-05	0.000763808		0.839823	1.54363	0.544057	0.586403	0.836018
ENSMUSG00000032322	Pstpip1	22.3731		-2.80839	0.542292	-5.17874	2.23393e-07	9.33819e-06		-1.97361	0.71212	-2.77146	0.00558052	0.0666918		0.834774	0.795058	1.04995	0.293739	0.617349
ENSMUSG00000032332	Col12a1	1012.12		-3.98395	0.446786	-8.91689	4.79545e-19	2.50918e-16		-1.80307	0.586921	-3.07208	0.00212571	0.0322304		2.18088	0.593334	3.67563	0.000237263	0.00422487
ENSMUSG00000032368	Zic1	26.9466		-2.96615	0.603757	-4.91283	8.97725e-07	3.13151e-05		-2.64445	0.809129	-3.26826	0.0010821	0.0192729		0.321705	0.869183	0.370124	0.71129	0.897751
ENSMUSG00000032383	Ppib	216.868		-1.09654	0.23091	-4.74876	2.04668e-06	6.03035e-05		-0.390376	0.311065	-1.25497	0.209491	0.575309		0.70616	0.319933	2.20721	0.0272991	0.153716
ENSMUSG00000032420	Nt5e	126.569		-1.64509	0.374296	-4.39516	1.10691e-05	0.000238922		-0.695624	0.492423	-1.41266	0.157757	0.505604		0.949467	0.504265	1.88288	0.0597173	0.259214
ENSMUSG00000032431	Crtap	141.9		-1.91974	0.255713	-7.50741	6.03109e-14	1.40793e-11		-1.38584	0.33921	-4.0855	4.39823e-05	0.00141235		0.5339	0.356535	1.49747	0.134271	0.414963
ENSMUSG00000032434	Cmtm6	223.419		-1.13222	0.260179	-4.35169	1.35091e-05	0.000278138		-0.301069	0.344988	-0.872695	0.38283	0.733486		0.831149	0.352431	2.35833	0.0183573	0.118134
ENSMUSG00000032487	Ptgs2	14.9959		-2.41926	0.65767	-3.67853	0.000234585	0.00277011		-1.30863	0.91287	-1.43354	0.151705	0.49633		1.11062	1.00755	1.1023	0.270332	0.592459
ENSMUSG00000032492	Pth1r	23.493		-1.99155	0.47899	-4.15781	3.21318e-05	0.000563662		-0.553899	0.597955	-0.926322	0.354279	0.711836		1.43765	0.661496	2.17333	0.0297555	0.162569
ENSMUSG00000032531	Amotl2	273.905		-1.18076	0.273768	-4.31301	1.61048e-05	0.000321544		-0.355837	0.365676	-0.973092	0.330508	0.690791		0.824926	0.372647	2.21369	0.02685	0.151854
ENSMUSG00000032725	Folr2	145.974		-1.51998	0.269053	-5.64936	1.61043e-08	9.4716e-07		-0.316146	0.366263	-0.863166	0.388046	0.73689		1.20383	0.385353	3.12396	0.00178433	0.0215452
ENSMUSG00000032925	Itgbl1	940.885		-3.81124	0.217401	-17.5309	8.32161e-69	1.26272e-64		-1.59789	0.279805	-5.71071	1.12506e-08	9.60802e-07		2.21336	0.293627	7.538	4.7723e-14	9.13645e-12
ENSMUSG00000032968	Inha	23.0029		-1.99425	0.522881	-3.81397	0.00013675	0.00179813		-2.71118	0.748854	-3.62044	0.000294106	0.00677344		-0.716925	0.783989	-0.914458	0.360476	0.677208
ENSMUSG00000032997	Chpf	103.571		-1.62987	0.416558	-3.91271	9.12675e-05	0.00131895		-1.07035	0.547589	-1.95467	0.0506226	0.278871		0.559514	0.56138	0.996676	0.318922	0.638897
ENSMUSG00000033059	Pygb	291.555		-1.66949	0.249793	-6.68348	2.33338e-11	3.00057e-09		0.0708481	0.325127	0.217909	0.8275	0.946731		1.74034	0.336214	5.17627	2.26366e-07	1.10525e-05
ENSMUSG00000033082	Clec1a	98.1123		-1.25454	0.347906	-3.60599	0.000310971	0.00346451		-0.474574	0.466447	-1.01742	0.308953	0.67573		0.779971	0.480808	1.62221	0.104759	0.36352
ENSMUSG00000033420	Antxr1	234.153		-1.77406	0.381848	-4.64598	3.38462e-06	9.04193e-05		-1.16432	0.505067	-2.30528	0.0211508	0.163564		0.609734	0.512197	1.19043	0.233877	0.552691
ENSMUSG00000033446	Lpar6	67.4612		-1.50938	0.397235	-3.7997	0.00014487	0.00188529		-0.652956	0.525344	-1.24291	0.213901	0.580998		0.85642	0.544418	1.57309	0.115697	0.382258
ENSMUSG00000033460	Armcx1	74.0544		-1.14437	0.342421	-3.342	0.000831778	0.00753966		-0.468792	0.455212	-1.02983	0.303089	0.671317		0.675578	0.470695	1.43528	0.151208	0.442404
ENSMUSG00000033491	Prss35	19.9096		-3.57763	0.884923	-4.04287	5.28008e-05	0.000828541		-2.19622	1.06506	-2.06205	0.0392031	0.240438		1.38141	1.17344	1.17723	0.239102	0.558325
ENSMUSG00000033544	Angptl1	346.351		-1.21668	0.252575	-4.81712	1.45646e-06	4.58334e-05		-1.52996	0.343314	-4.45646	8.33247e-06	0.00034919		-0.31328	0.348145	-0.899857	0.368197	0.682453
ENSMUSG00000033825	Tpsb2	27.938		-2.97355	0.537329	-5.53394	3.13122e-08	1.71527e-06		-0.716008	0.667005	-1.07347	0.283061	0.654196		2.25754	0.775085	2.91263	0.00358397	0.0363139
ENSMUSG00000033857	Engase	54.6875		-1.35034	0.399673	-3.37862	0.000728501	0.00680241		-1.0375	0.533653	-1.94415	0.0518774	0.283546		0.312843	0.552706	0.56602	0.57138	0.827674
ENSMUSG00000033882	Rbm46	9.47082		-3.38504	0.905651	-3.73769	0.000185719	0.00226717		-1.74644	1.19038	-1.46713	0.142341	0.482481		1.6386	1.38762	1.18087	0.237653	NA
ENSMUSG00000034109	Golim4	540.753		-1.05369	0.253794	-4.15173	3.29973e-05	0.000574859		-0.61443	0.337675	-1.81959	0.0688211	0.335262		0.439255	0.340666	1.2894	0.197258	0.507715
ENSMUSG00000034118	Tpst1	190.429		-1.41678	0.248812	-5.69419	1.23961e-08	7.64627e-07		-0.947351	0.333304	-2.8423	0.00447896	0.057021		0.469434	0.343165	1.36795	0.171326	0.472086
ENSMUSG00000034161	Scx	144.224		-2.51354	0.446622	-5.6279	1.8242e-08	1.04455e-06		-0.476539	0.575434	-0.828138	0.407592	0.749662		2.03701	0.597027	3.41191	0.000645089	0.00953866
ENSMUSG00000034205	Loxl2	417.561		-1.62202	0.41796	-3.88081	0.000104109	0.00145465		-1.72882	0.556374	-3.10729	0.00188813	0.0295352		-0.10679	0.559617	-0.190828	0.84866	0.949136
ENSMUSG00000034462	Pkd2	532.914		-1.25728	0.211097	-5.95596	2.58546e-09	1.92312e-07		-0.0887205	0.280192	-0.316642	0.751515	0.922621		1.16856	0.285681	4.09045	4.30542e-05	0.00102141
ENSMUSG00000034463	Scara3	129.857		-1.84506	0.291699	-6.32521	2.52883e-10	2.5245e-08		-0.929096	0.394763	-2.35355	0.018595	0.152298		0.91596	0.4165	2.19918	0.0278651	0.155375
ENSMUSG00000034573	Ptpn13	139.58		-1.51212	0.412961	-3.66165	0.000250593	0.00291789		-1.11964	0.551385	-2.03059	0.0422969	0.251884		0.392484	0.560964	0.699659	0.48414	0.773903
ENSMUSG00000034584	Exph5	25.8124		-2.14901	0.497476	-4.31982	1.56155e-05	0.000313841		-3.47069	0.859498	-4.03805	5.38981e-05	0.00166968		-1.32168	0.899748	-1.46895	0.141847	0.42834
ENSMUSG00000034591	Slc41a2	43.4817		-1.62364	0.424669	-3.8233	0.000131677	0.00175124		-0.819954	0.578671	-1.41696	0.156494	0.503444		0.803683	0.6107	1.316	0.188173	0.495408
ENSMUSG00000035000	Dpp4	247.896		-1.77368	0.232756	-7.62037	2.52956e-14	6.1909e-12		-1.51208	0.316721	-4.77415	1.80465e-06	8.85454e-05		0.261606	0.327593	0.798571	0.424539	0.729301
ENSMUSG00000035095	Fam167a	21.0593		-2.74197	0.655926	-4.18031	2.91115e-05	0.00051908		-0.513007	0.820079	-0.625558	0.531605	0.823414		2.22897	0.924468	2.41108	0.0159053	0.106597
ENSMUSG00000035258	Abi3bp	702.199		-2.27003	0.290767	-7.80703	5.85492e-15	1.64523e-12		-1.73562	0.385869	-4.49795	6.86126e-06	0.000298625		0.534408	0.390262	1.36936	0.170888	0.471854
ENSMUSG00000035274	Tpbg	15.6541		-2.32264	0.701085	-3.31293	0.00092325	0.00819263		-2.10843	0.906798	-2.32514	0.0200645	0.159425		0.214214	0.97808	0.219015	0.826639	0.943057
ENSMUSG00000035493	Tgfbi	520.361		-2.18853	0.230727	-9.48538	2.41506e-21	1.74505e-18		-1.31508	0.304519	-4.31854	1.57066e-05	0.000597947		0.873452	0.311575	2.80334	0.00505756	0.0471513
ENSMUSG00000036095	Dgkb	31.9236		-2.32771	0.466579	-4.98888	6.0729e-07	2.26971e-05		-0.644111	0.598353	-1.07647	0.281716	0.652901		1.6836	0.66655	2.52584	0.0115421	0.0849887
ENSMUSG00000036103	Colec12	583.654		-1.86404	0.210267	-8.86512	7.64206e-19	3.86535e-16		-0.87914	0.279756	-3.14252	0.001675	0.0271419		0.984902	0.28677	3.43447	0.000593719	0.00888746
ENSMUSG00000036144	Meox2	259.104		-1.64266	0.272034	-6.03842	1.55627e-09	1.24946e-07		-0.645032	0.359689	-1.79331	0.0729239	0.346087		0.997624	0.368903	2.7043	0.0068448	0.0581375
ENSMUSG00000036242	Armh4	122.794		-2.66217	0.446388	-5.9638	2.46435e-09	1.84207e-07		-1.15686	0.579392	-1.99667	0.0458607	0.263187		1.50531	0.597021	2.52137	0.0116899	0.0856434
ENSMUSG00000036256	Igfbp7	1042.02		-1.04044	0.299795	-3.4705	0.000519497	0.00521008		-0.470518	0.398021	-1.18214	0.237149	0.608334		0.569919	0.399705	1.42585	0.153912	0.446724
ENSMUSG00000036298	Slc2a13	37.1203		-2.20379	0.511908	-4.30505	1.66951e-05	0.00033202		-1.1084	0.667743	-1.65992	0.0969314	0.399015		1.09539	0.708299	1.54651	0.121981	0.391711
ENSMUSG00000036334	Igsf10	116.937		-2.11552	0.420781	-5.02759	4.96675e-07	1.90317e-05		-0.746425	0.552172	-1.3518	0.17644	0.530641		1.36909	0.571394	2.39605	0.0165727	0.109705
ENSMUSG00000036362	P2ry13	11.2763		-2.5654	0.753868	-3.40298	0.000666557	0.00635323		-0.299064	1.0022	-0.298406	0.765394	0.928332		2.26633	1.14074	1.98672	0.0469534	0.221367
ENSMUSG00000036459	Wtip	46.9624		-1.14433	0.345656	-3.3106	0.000930957	0.00823694		-0.199436	0.462651	-0.431072	0.666416	0.888471		0.944893	0.489084	1.93196	0.0533642	0.241734
ENSMUSG00000036596	Cpz	25.2883		-4.20963	0.694233	-6.06372	1.33008e-09	1.09095e-07		-5.33011	1.01517	-5.25046	1.51719e-07	9.98752e-06		-1.12047	1.10646	-1.01266	0.311222	0.63206
ENSMUSG00000036863	Syde2	51.0401		-1.5679	0.385483	-4.06737	4.75461e-05	0.000767515		-0.330945	0.514956	-0.642667	0.520441	0.817828		1.23696	0.54784	2.25788	0.023953	0.140801
ENSMUSG00000036887	C1qa	402.821		-1.42149	0.242279	-5.86715	4.43361e-09	3.1291e-07		-0.0676037	0.325553	-0.207658	0.835496	0.949982		1.35388	0.335426	4.03631	5.4298e-05	0.00123636
ENSMUSG00000036896	C1qc	238.483		-1.42817	0.236326	-6.04321	1.51079e-09	1.2194e-07		-0.23465	0.323685	-0.724933	0.468493	0.788481		1.19352	0.338463	3.52629	0.000421418	0.00677528
ENSMUSG00000036995	Asap3	68.6665		-1.25302	0.334855	-3.74198	0.000182578	0.00224146		-0.861139	0.45167	-1.90656	0.0565771	0.298748		0.391882	0.469065	0.835453	0.403463	0.712165
ENSMUSG00000037060	Cavin3	218.718		-1.37615	0.2495	-5.51561	3.47563e-08	1.88079e-06		-0.531006	0.33506	-1.58481	0.11301	0.43103		0.84514	0.346096	2.44193	0.0146092	0.101052
ENSMUSG00000037254	Itih2	27.2018		-2.3492	0.497951	-4.71774	2.38484e-06	6.7894e-05		-2.80963	0.705727	-3.98119	6.85701e-05	0.00203635		-0.460433	0.746622	-0.616688	0.537441	0.805248
ENSMUSG00000037278	Tmem97	41.63		-1.52293	0.414881	-3.67076	0.000241831	0.00283362		-1.50606	0.553608	-2.72045	0.00651933	0.0743928		0.0168643	0.575905	0.0292832	0.976639	0.992823
ENSMUSG00000037362	Ccn3	183.629		-2.06361	0.217439	-9.49049	2.2995e-21	1.74463e-18		-0.63071	0.282033	-2.2363	0.0253323	0.184096		1.4329	0.303529	4.7208	2.34919e-06	8.50268e-05
ENSMUSG00000037370	Enpp1	132.848		-1.72871	0.330843	-5.22517	1.73998e-07	7.50071e-06		-0.873801	0.436483	-2.00192	0.0452939	0.261374		0.854911	0.450215	1.8989	0.0575783	0.253904
ENSMUSG00000037379	Spon2	54.99		-4.45595	0.714124	-6.23974	4.383e-10	4.18287e-08		-2.7063	0.886209	-3.0538	0.00225965	0.0333959		1.74964	0.959559	1.82338	0.0682455	0.281673
ENSMUSG00000037572	Wdhd1	22.8134		-1.68671	0.478174	-3.5274	0.000419663	0.00440081		-0.636105	0.651196	-0.976826	0.328655	0.689628		1.05061	0.701811	1.49699	0.134395	0.414995
ENSMUSG00000037624	Kcnk2	34.9296		-2.18222	0.508532	-4.29122	1.77693e-05	0.000347463		-0.723407	0.649968	-1.11299	0.265714	0.636962		1.45882	0.700698	2.08195	0.037347	0.189867
ENSMUSG00000037735	2810032G03Rik	8.47346		-3.16977	0.95239	-3.32823	0.000874	0.00784274		-0.651715	1.17509	-0.554609	0.579162	0.848564		2.51806	1.38524	1.81777	0.0690992	NA
ENSMUSG00000037742	Eef1a1	12987.2		-1.07499	0.190713	-5.6367	1.73341e-08	1.00011e-06		-0.0470688	0.252289	-0.186567	0.852	0.954744		1.02793	0.252482	4.07128	4.67563e-05	0.00109374
ENSMUSG00000037892	Pcdh18	120.808		-1.63151	0.367059	-4.44481	8.79687e-06	0.000198932		-1.03834	0.487072	-2.13181	0.0330229	0.218114		0.593167	0.499673	1.18711	0.235184	0.554009
ENSMUSG00000037921	Ddx60	47.7129		-1.33714	0.357412	-3.74116	0.000183175	0.00224697		-0.149412	0.504046	-0.296426	0.766905	0.928871		1.18772	0.536711	2.21297	0.0268999	0.151998
ENSMUSG00000038070	Cntln	129.578		-1.1658	0.26137	-4.46034	8.18301e-06	0.000188707		-0.468334	0.355532	-1.31728	0.187746	0.545388		0.697463	0.368847	1.89093	0.0586341	0.256425
ENSMUSG00000038074	Fkbp14	195.34		-1.22194	0.269287	-4.53768	5.68774e-06	0.000140563		-1.07277	0.362225	-2.96162	0.00306028	0.0421528		0.149163	0.369347	0.403856	0.686319	0.884494
ENSMUSG00000038112	AW551984	66.3038		-4.59695	0.758713	-6.05888	1.37072e-09	1.11227e-07		-0.652656	0.926142	-0.704705	0.480994	0.795021		3.9443	1.04676	3.76811	0.000164491	0.00309619
ENSMUSG00000038119	Cdon	346.152		-1.23628	0.252382	-4.89846	9.6592e-07	3.32517e-05		-0.974034	0.335872	-2.90001	0.00373149	0.0493338		0.262249	0.34049	0.770212	0.441174	0.742257
ENSMUSG00000038147	Cd84	40.5631		-1.48037	0.3911	-3.78515	0.000153615	0.00197874		0.223992	0.543732	0.411952	0.680374	0.893772		1.70436	0.585836	2.90928	0.00362258	0.0365778
ENSMUSG00000038203	Hoxa13	44.1114		-8.68957	1.28225	-6.7768	1.22869e-11	1.75889e-09		-0.793924	0.772973	-1.0271	0.304371	0.672155		7.89565	1.40478	5.62056	1.90338e-08	1.20935e-06
ENSMUSG00000038210	Hoxa11	30.1375		-8.3278	1.25313	-6.6456	3.01975e-11	3.75587e-09		-2.06196	0.693943	-2.97137	0.00296471	0.0410708		6.26584	1.36297	4.59719	4.28229e-06	0.000140593
ENSMUSG00000038233	Gask1a	67.4164		-3.30465	0.514635	-6.42135	1.35068e-10	1.48516e-08		-2.64935	0.667763	-3.96749	7.26327e-05	0.00213777		0.655307	0.706534	0.927495	0.35367	0.6703
ENSMUSG00000038418	Egr1	63.2839		-2.3168	0.670389	-3.4559	0.00054845	0.00542162		0.667887	0.872372	0.765599	0.443915	0.772096		2.98469	0.910451	3.27825	0.00104451	0.014098
ENSMUSG00000038463	Olfml2b	250.488		-2.12864	0.389634	-5.46317	4.67694e-08	2.40569e-06		-1.29566	0.5146	-2.51781	0.0118087	0.112996		0.832971	0.523859	1.59007	0.11182	0.375509
ENSMUSG00000038530	Rgs4	247.968		-1.11794	0.228535	-4.89177	9.99323e-07	3.42296e-05		-0.141026	0.300257	-0.469684	0.638581	0.876209		0.976914	0.307758	3.1743	0.00150201	0.0189542
ENSMUSG00000038552	Fndc4	29.6017		-1.78648	0.477773	-3.73919	0.000184614	0.00226156		-0.538626	0.615614	-0.874941	0.381606	0.732752		1.24786	0.65952	1.89207	0.0584822	0.256282
ENSMUSG00000038600	Atp6v0a4	36.719		-4.11759	0.730952	-5.63318	1.76914e-08	1.01685e-06		-2.6276	0.888916	-2.95597	0.00311691	0.0426726		1.48998	0.98674	1.51001	0.131042	0.408804
ENSMUSG00000038608	Dock10	178.004		-1.12335	0.321056	-3.49892	0.000467153	0.00481977		-1.05336	0.433724	-2.42863	0.0151558	0.133248		0.069991	0.44087	0.158757	0.873861	0.958177
ENSMUSG00000038642	Ctss	190.915		-1.5738	0.284708	-5.52778	3.24311e-08	1.77018e-06		0.188061	0.385694	0.48759	0.62584	0.869601		1.76186	0.405908	4.34054	1.42131e-05	0.000400775
ENSMUSG00000038668	Lpar1	308.97		-1.9617	0.275449	-7.12183	1.06502e-12	1.92388e-10		-0.66639	0.362542	-1.83811	0.0660468	0.32748		1.29531	0.372983	3.47285	0.000514964	0.00797099
ENSMUSG00000038702	Dsel	180.473		-1.24266	0.299564	-4.14824	3.35047e-05	0.000581029		-0.521414	0.399422	-1.30542	0.19175	0.551377		0.721249	0.408729	1.76461	0.0776287	0.303356
ENSMUSG00000039084	Chad	108.364		-4.70089	0.537707	-8.74248	2.28055e-18	1.08141e-15		-1.21814	0.632284	-1.92658	0.0540325	0.290459		3.48275	0.722248	4.82209	1.42062e-06	5.49733e-05
ENSMUSG00000039109	F13a1	704.746		-1.51513	0.285299	-5.31066	1.09227e-07	4.99219e-06		-0.0288167	0.379096	-0.0760143	0.939408	0.981562		1.48631	0.384606	3.8645	0.000111316	0.00222784
ENSMUSG00000039114	Nrn1	26.9242		-3.5483	0.589253	-6.02169	1.72602e-09	1.3641e-07		0.199663	0.625717	0.319095	0.749655	0.922285		3.74796	0.792191	4.73113	2.23268e-06	8.10112e-05
ENSMUSG00000039168	Dap	66.7786		-1.54749	0.431274	-3.58817	0.000333001	0.00365099		-0.0480625	0.566907	-0.0847802	0.932436	0.980078		1.49942	0.591346	2.53561	0.0112251	0.0833719
ENSMUSG00000039208	Metrnl	139.215		-1.2174	0.289519	-4.20488	2.61218e-05	0.000473639		0.322942	0.372863	0.866115	0.386427	0.736182		1.54034	0.386412	3.98626	6.71243e-05	0.00146646
ENSMUSG00000039234	Sec24d	171.296		-1.16482	0.30975	-3.76053	0.000169553	0.00212452		-0.815352	0.415139	-1.96405	0.0495246	0.275701		0.349473	0.423469	0.825261	0.409223	0.716941
ENSMUSG00000039321	Uts2r	19.9704		-2.17007	0.568792	-3.81522	0.000136063	0.00179065		-0.554771	0.763861	-0.726272	0.467672	0.787881		1.61529	0.845831	1.90971	0.0561701	0.250314
ENSMUSG00000039349	C130074G19Rik	291.59		-1.15206	0.331084	-3.47965	0.000502066	0.00509248		-0.285424	0.439433	-0.649527	0.515998	0.814972		0.866634	0.444487	1.94974	0.0512068	0.234759
ENSMUSG00000039497	Dse	268.276		-1.83199	0.198884	-9.21135	3.22063e-20	2.03624e-17		-1.05153	0.264818	-3.97075	7.16475e-05	0.00211581		0.780465	0.277187	2.81566	0.00486766	0.0459005
ENSMUSG00000039530	Tusc3	124.204		-1.24989	0.285426	-4.37902	1.19215e-05	0.000253358		-0.687599	0.384797	-1.78692	0.0739512	0.348944		0.562287	0.398016	1.41273	0.157736	0.452675
ENSMUSG00000039661	Dusp26	426.217		-1.82776	0.371821	-4.91569	8.84708e-07	3.09322e-05		-1.66822	0.495028	-3.36995	0.00075182	0.0144835		0.159538	0.499004	0.319713	0.749186	0.912496
ENSMUSG00000039787	Cercam	43.1149		-2.57365	0.570886	-4.50817	6.53906e-06	0.000156752		-2.43829	0.767474	-3.17703	0.00148793	0.0246931		0.135364	0.800857	0.169024	0.865778	0.955869
ENSMUSG00000039798	2600006K01Rik	9.99289		-4.06794	0.956828	-4.25149	2.12355e-05	0.000398797		-2.17911	1.04165	-2.09199	0.0364395	0.231673		1.88883	1.28758	1.46696	0.142388	NA
ENSMUSG00000040003	Magi2	19.3236		-1.7854	0.527836	-3.38248	0.000718335	0.00674088		-0.948775	0.748029	-1.26837	0.204667	0.569109		0.836623	0.809111	1.034	0.301135	0.622732
ENSMUSG00000040046	Tph1	16.3082		-2.36597	0.692218	-3.41796	0.000630929	0.00606699		-1.23205	1.01299	-1.21625	0.223888	0.59421		1.13392	1.11008	1.02148	0.307029	0.628172
ENSMUSG00000040152	Thbs1	324.316		-1.94873	0.447939	-4.35043	1.35871e-05	0.000279365		-0.111308	0.589966	-0.188669	0.850352	0.954684		1.83742	0.596567	3.07998	0.00207013	0.0241349
ENSMUSG00000040212	Emp3	133.164		-1.63083	0.266215	-6.12599	9.01206e-10	7.85807e-08		-0.796435	0.361039	-2.20595	0.0273872	0.192792		0.834394	0.379546	2.1984	0.0279205	0.155411
ENSMUSG00000040229	Gpr34	44.3927		-2.60329	0.481453	-5.40715	6.40354e-08	3.11434e-06		-0.041137	0.604396	-0.068063	0.945735	0.983384		2.56215	0.674301	3.79971	0.000144864	0.00278069
ENSMUSG00000040247	Tbc1d10c	22.9264		-3.05918	0.541264	-5.65192	1.58662e-08	9.36786e-07		-3.03953	0.741853	-4.09721	4.18155e-05	0.00134825		0.0196536	0.813762	0.0241516	0.980732	0.993952
ENSMUSG00000040254	Sema3d	144.393		-2.62131	0.320693	-8.17389	2.98599e-16	1.02976e-13		-2.14969	0.431503	-4.98187	6.29718e-07	3.45449e-05		0.471618	0.45287	1.0414	0.297691	0.620278
ENSMUSG00000040462	Os9	320.121		-1.05016	0.232242	-4.52183	6.13071e-06	0.000149562		-0.328211	0.30952	-1.06039	0.288969	0.659548		0.721946	0.315204	2.29041	0.0219976	0.133672
ENSMUSG00000040522	Tlr8	26.8474		-2.14556	0.526528	-4.07491	4.60317e-05	0.000751868		0.268278	0.719405	0.372916	0.709211	0.906073		2.41383	0.80102	3.01345	0.00258293	0.0284494
ENSMUSG00000040537	Adam22	154.171		-1.38801	0.287983	-4.81976	1.4373e-06	4.5486e-05		-0.666822	0.381816	-1.74645	0.0807328	0.365269		0.721187	0.39234	1.83817	0.0660377	0.276185
ENSMUSG00000040613	Apobec1	43.9782		-1.26225	0.357574	-3.53003	0.00041552	0.0043755		-0.968182	0.508753	-1.90305	0.0570344	0.299747		0.294064	0.535107	0.549542	0.582633	0.8343
ENSMUSG00000040690	Col16a1	316.654		-2.74695	0.48695	-5.64113	1.6894e-08	9.78434e-07		-1.40823	0.639991	-2.20038	0.0277797	0.194494		1.33872	0.648292	2.065	0.038923	0.195353
ENSMUSG00000040732	Erg	218.225		-1.1429	0.322182	-3.54736	0.000389106	0.00415503		-0.142951	0.427882	-0.33409	0.738312	0.918713		0.999947	0.435076	2.29833	0.0215432	0.131703
ENSMUSG00000040747	Cd53	64.9668		-1.29952	0.35786	-3.63136	0.000281933	0.00318782		-0.315385	0.49618	-0.635626	0.52502	0.820691		0.984133	0.521525	1.88703	0.0591563	0.257933
ENSMUSG00000040852	Plekhh2	68.2372		-1.26747	0.386302	-3.28103	0.00103427	0.00901959		0.469835	0.50767	0.925474	0.354719	0.712172		1.73731	0.534341	3.25131	0.00114876	0.015195
ENSMUSG00000041112	Elmo1	63.4754		-1.63322	0.383953	-4.25371	2.10259e-05	0.000396331		-0.93285	0.534091	-1.74661	0.0807047	0.365269		0.700374	0.563	1.244	0.213498	0.528029
ENSMUSG00000041120	Nbl1	193.798		-1.55563	0.310825	-5.00484	5.59076e-07	2.10507e-05		-0.876118	0.407251	-2.1513	0.0314527	0.210917		0.679512	0.415247	1.63641	0.101755	0.356679
ENSMUSG00000041144	Dnah7b	19.0167		-2.36618	0.61439	-3.85128	0.000117503	0.00160395		-1.6918	0.872787	-1.93839	0.0525752	0.286031		0.674381	0.950759	0.709308	0.478134	0.769007
ENSMUSG00000041193	Pla2g5	32.2016		-5.21156	0.748625	-6.96151	3.36639e-12	5.49265e-10		-4.84589	0.887084	-5.46271	4.68907e-08	3.54462e-06		0.365677	1.0253	0.356655	0.72135	0.902132
ENSMUSG00000041324	Inhba	10.2867		-3.49713	0.91178	-3.83549	0.000125314	0.00169024		-0.362236	1.01554	-0.356693	0.721322	0.910415		3.13489	1.26434	2.47947	0.0131577	NA
ENSMUSG00000041482	Piezo2	35.6038		-2.07872	0.447897	-4.64105	3.46636e-06	9.21166e-05		-1.6588	0.593381	-2.79551	0.00518181	0.0633158		0.419914	0.630431	0.666075	0.505363	0.785329
ENSMUSG00000041559	Fmod	1185.34		-4.07055	0.403232	-10.0948	5.82464e-24	6.31308e-21		-2.25963	0.528983	-4.27165	1.94035e-05	0.000709621		1.81092	0.534296	3.38936	0.000700556	0.0101931
ENSMUSG00000041577	Prelp	198.185		-1.67052	0.351254	-4.75588	1.97582e-06	5.87864e-05		-0.600683	0.467641	-1.2845	0.198968	0.561797		1.06984	0.479011	2.23344	0.0255202	0.14665
ENSMUSG00000041633	Kctd12b	169.257		-1.20708	0.304838	-3.95974	7.50309e-05	0.00111839		-0.415439	0.40767	-1.01906	0.308176	0.675014		0.791642	0.417524	1.89604	0.0579548	0.254987
ENSMUSG00000041959	S100a10	579.16		-1.05331	0.278218	-3.7859	0.000153151	0.00197464		-0.376199	0.370085	-1.01652	0.309382	0.676342		0.67711	0.373096	1.81484	0.0695485	0.28473
ENSMUSG00000042254	Cilp	842.819		-2.76281	0.26674	-10.3577	3.8624e-25	5.8608e-22		0.405516	0.347553	1.16677	0.243302	0.614771		3.16833	0.358453	8.8389	9.66691e-19	4.25781e-16
ENSMUSG00000042286	Stab1	331.549		-1.12393	0.255977	-4.39076	1.12954e-05	0.000242428		-0.723946	0.343627	-2.10678	0.0351364	0.226765		0.399986	0.349099	1.14577	0.251892	0.574907
ENSMUSG00000042379	Esm1	15.9464		-2.74218	0.613976	-4.46626	7.95976e-06	0.00018501		-0.865654	0.793034	-1.09157	0.275021	0.646586		1.87653	0.908681	2.06511	0.0389127	0.195353
ENSMUSG00000042436	Mfap4	110.333		-3.72844	0.541987	-6.87921	6.01862e-12	9.31903e-10		-1.20185	0.680781	-1.7654	0.0774973	0.35811		2.5266	0.727098	3.4749	0.000511037	0.00792707
ENSMUSG00000042485	Mustn1	593.07		-1.53645	0.321006	-4.78637	1.69826e-06	5.16969e-05		-0.338826	0.42331	-0.800421	0.423467	0.759061		1.19763	0.426193	2.81005	0.0049533	0.0463775
ENSMUSG00000042581	Thsd7b	24.4141		-1.93079	0.504957	-3.82367	0.000131479	0.00175124		-0.696628	0.637841	-1.09217	0.274761	0.646362		1.23416	0.692588	1.78196	0.0747558	0.296942
ENSMUSG00000043091	Tuba1c	753.694		-1.03172	0.216306	-4.76973	1.84469e-06	5.53188e-05		-0.132311	0.287222	-0.460658	0.645044	0.878464		0.899411	0.290123	3.10011	0.00193452	0.0229399
ENSMUSG00000043300	B3galnt1	72.1427		-1.27053	0.348105	-3.64986	0.000262387	0.00302084		-1.4358	0.485086	-2.95989	0.00307747	0.0423136		-0.165269	0.50074	-0.33005	0.741362	0.910127
ENSMUSG00000043613	Mmp3	8.34281		-5.18708	1.33637	-3.88147	0.000103828	0.00145207		-0.740047	1.20842	-0.612411	0.540266	0.829185		4.44703	1.62904	2.72984	0.00633645	NA
ENSMUSG00000043631	Ecm2	580.665		-1.87914	0.235259	-7.98752	1.37681e-15	4.09643e-13		-0.719534	0.311717	-2.3083	0.0209827	0.162987		1.1596	0.318252	3.64366	0.00026879	0.00467881
ENSMUSG00000043635	Adamts3	24.9161		-2.75066	0.682865	-4.02811	5.6226e-05	0.000874153		-1.16017	0.891226	-1.30177	0.192997	0.552784		1.59049	0.969908	1.63984	0.101039	0.355789
ENSMUSG00000043832	Clec4a3	21.7654		-1.68609	0.504765	-3.34035	0.000836721	0.00757542		-0.0610325	0.752201	-0.0811385	0.935332	0.980849		1.62506	0.820463	1.98066	0.0476294	0.223335
ENSMUSG00000043885	Slc36a4	109.617		-1.37401	0.275698	-4.98376	6.23594e-07	2.31922e-05		-0.874061	0.373586	-2.33965	0.0193017	0.155824		0.499952	0.389293	1.28426	0.199052	0.509538
ENSMUSG00000043943	Naalad2	252.389		-1.7229	0.261554	-6.58718	4.48265e-11	5.27285e-09		-1.22771	0.351341	-3.49434	0.000475235	0.00992874		0.495194	0.36109	1.37139	0.170254	0.471374
ENSMUSG00000044006	Cilp2	382.394		-5.74988	0.744418	-7.72399	1.12741e-14	3.00129e-12		-2.32568	0.953829	-2.43825	0.0147584	0.131067		3.4242	0.989749	3.45966	0.000540848	0.00824878
ENSMUSG00000044017	Adgrd1	81.7959		-1.02266	0.303512	-3.36941	0.000753306	0.0069572		-0.679071	0.415024	-1.63622	0.101793	0.409613		0.343584	0.428976	0.80094	0.423166	0.727958
ENSMUSG00000044172	Ptx4	95.8676		-4.86029	1.23354	-3.94012	8.14424e-05	0.00119749		-0.84005	1.56923	-0.535327	0.592424	0.854345		4.02024	1.62365	2.47605	0.0132844	0.0940574
ENSMUSG00000044337	Ackr3	516.341		-1.06323	0.208033	-5.11089	3.20637e-07	1.29743e-05		-0.789069	0.278741	-2.83083	0.00464276	0.0586808		0.274165	0.282392	0.970867	0.331614	0.650658
ENSMUSG00000044345	Marveld1	94.8681		-1.18938	0.305751	-3.89002	0.000100234	0.00141353		-0.654986	0.41467	-1.57954	0.114213	0.433817		0.534392	0.430328	1.24182	0.214301	0.528578
ENSMUSG00000044534	Ackr2	35.4665		-1.59831	0.37588	-4.25217	2.11704e-05	0.000398547		-0.977882	0.523237	-1.86891	0.0616354	0.314486		0.620423	0.561728	1.10449	0.26938	0.591353
ENSMUSG00000044574	5031434C07Rik	14.6551		-3.20879	0.700686	-4.57949	4.66108e-06	0.000118175		-0.704763	0.920901	-0.765297	0.444095	0.772187		2.50402	1.07881	2.32111	0.0202812	0.126161
ENSMUSG00000044807	Zfp354c	143.386		-1.0455	0.275274	-3.79804	0.000145846	0.00189475		-1.26637	0.37446	-3.38186	0.000719956	0.0140254		-0.220874	0.382209	-0.577887	0.56334	0.823639
ENSMUSG00000045312	Lhfpl2	114.387		-2.43875	0.368641	-6.61552	3.70249e-11	4.50041e-09		-1.3238	0.482567	-2.74324	0.0060837	0.0712501		1.11496	0.506594	2.20089	0.0277437	0.155258
ENSMUSG00000045411	2410002F23Rik	68.314		-1.32166	0.32474	-4.0699	4.70336e-05	0.000761673		-0.336433	0.429532	-0.783255	0.433477	0.765186		0.985225	0.450602	2.18646	0.0287818	0.158928
ENSMUSG00000045658	Pid1	137.22		-1.75561	0.261414	-6.71581	1.87023e-11	2.50271e-09		-0.721524	0.354335	-2.03628	0.0417227	0.249783		1.03408	0.374987	2.75765	0.00582187	0.0521536
ENSMUSG00000045679	Pqlc3	68.6899		-1.45698	0.308443	-4.72365	2.31649e-06	6.63714e-05		-0.704283	0.42112	-1.6724	0.0944447	0.395003		0.752694	0.444874	1.69193	0.0906602	0.333951
ENSMUSG00000045776	Lrtm1	1293.98		-1.39894	0.340317	-4.11069	3.94474e-05	0.000663609		-1.31085	0.449415	-2.9168	0.00353645	0.0473094		0.0880888	0.450152	0.195687	0.844855	0.9486
ENSMUSG00000045799	Gm9800	454.051		-1.02279	0.21402	-4.77893	1.7623e-06	5.3058e-05		-0.0602786	0.285229	-0.211334	0.832627	0.948662		0.96251	0.290228	3.31639	0.000911878	0.0125877
ENSMUSG00000045932	Ifit2	142.247		-1.00637	0.236239	-4.25997	2.04459e-05	0.000387138		-0.586635	0.325394	-1.80285	0.0714124	0.341532		0.419732	0.336329	1.24798	0.212038	0.526147
ENSMUSG00000046169	Adamts6	48.0757		-2.0496	0.44183	-4.63887	3.50312e-06	9.29306e-05		0.428542	0.567316	0.755384	0.450018	0.775816		2.47814	0.620223	3.99556	6.45426e-05	0.00142287
ENSMUSG00000046186	Cd109	117.404		-3.06153	0.30903	-9.90692	3.88454e-23	3.684e-20		-1.34991	0.400408	-3.37133	0.000748066	0.0144483		1.71163	0.44528	3.84394	0.000121077	0.00239356
ENSMUSG00000046402	Rbp1	32.1321		-1.61797	0.442956	-3.65266	0.000259538	0.00299941		-0.320314	0.579003	-0.553216	0.580116	0.849087		1.29765	0.623077	2.08265	0.0372828	0.189836
ENSMUSG00000046410	Kcnk6	49.3579		-1.47403	0.389958	-3.77996	0.000156851	0.00200741		-0.966631	0.539676	-1.79113	0.0732721	0.346713		0.507395	0.567521	0.894056	0.371292	0.685194
ENSMUSG00000046447	Camk2n1	53.9441		-1.21333	0.371641	-3.2648	0.00109543	0.0094176		-0.126851	0.504896	-0.251243	0.801627	0.938947		1.08648	0.530752	2.04706	0.040652	0.2003
ENSMUSG00000046491	C1qtnf2	74.2797		-2.46224	0.339455	-7.25352	4.0607e-13	8.32664e-11		-1.81656	0.45453	-3.99657	6.42678e-05	0.00193772		0.645686	0.489679	1.31859	0.187306	0.494161
ENSMUSG00000046618	Olfml2a	179.881		-1.12771	0.261038	-4.32009	1.55966e-05	0.000313841		-0.308883	0.346012	-0.892695	0.37202	0.725892		0.818825	0.355415	2.30386	0.0212306	0.130395
ENSMUSG00000046688	Tifa	26.7188		-1.67031	0.469106	-3.56062	0.00036998	0.00399011		0.180681	0.638474	0.282989	0.777185	0.931904		1.85099	0.695422	2.66168	0.00777529	0.0635359
ENSMUSG00000046743	Fat4	283.513		-1.56852	0.316964	-4.94859	7.47536e-07	2.69432e-05		-1.25384	0.422641	-2.96667	0.00301039	0.0416108		0.314687	0.428762	0.733942	0.462984	0.757496
ENSMUSG00000046768	Rhoj	276.681		-1.10709	0.297101	-3.72632	0.000194295	0.00235482		-0.446625	0.397092	-1.12474	0.260699	0.632784		0.660469	0.402977	1.63897	0.101219	0.356184
ENSMUSG00000047045	Tmem164	87.741		-1.06148	0.300509	-3.53226	0.00041203	0.0043478		-0.477248	0.402259	-1.18642	0.235457	0.605961		0.584229	0.415856	1.40488	0.160057	0.455971
ENSMUSG00000047420	Fam180a	37.7835		-3.24169	0.529863	-6.11798	9.47679e-10	8.12434e-08		-2.16679	0.685347	-3.16159	0.0015691	0.025716		1.0749	0.760194	1.41398	0.157366	0.45197
ENSMUSG00000047712	Ust	41.9468		-1.48612	0.377344	-3.93837	8.20356e-05	0.00120388		-0.620676	0.508067	-1.22164	0.221843	0.591245		0.865446	0.539016	1.6056	0.108361	0.36976
ENSMUSG00000047735	Samd9l	435.122		-1.44597	0.216615	-6.67527	2.46775e-11	3.12047e-09		-0.815588	0.291272	-2.80009	0.00510881	0.0627233		0.630378	0.297916	2.11596	0.0343481	0.179513
ENSMUSG00000047793	Sned1	71.6768		-1.56047	0.341866	-4.56457	5.00528e-06	0.000125745		-1.33196	0.471169	-2.82693	0.00469961	0.0591627		0.228506	0.492106	0.464343	0.642402	0.866261
ENSMUSG00000047819	Tigd4	446.882		-2.17522	0.305148	-7.12842	1.0153e-12	1.85616e-10		-0.146119	0.399679	-0.36559	0.714671	0.9085		2.0291	0.408033	4.97289	6.5961e-07	2.78992e-05
ENSMUSG00000048332	Lhfp	299.202		-1.55871	0.246214	-6.3307	2.4405e-10	2.45246e-08		-0.736619	0.327682	-2.24797	0.024578	0.180273		0.822089	0.336039	2.44641	0.0144286	0.100352
ENSMUSG00000048337	Npy4r	8.17736		-3.4457	1.02189	-3.3719	0.000746519	0.00691133		-0.916846	1.16023	-0.790231	0.429393	0.762416		2.52885	1.40108	1.80493	0.0710852	NA
ENSMUSG00000048368	Omd	86.0784		-1.90829	0.378645	-5.03979	4.66046e-07	1.79944e-05		-0.525275	0.499739	-1.0511	0.293213	0.663869		1.38301	0.524519	2.63673	0.00837101	0.0668853
ENSMUSG00000048388	Fam171b	47.5268		-1.51921	0.346972	-4.37848	1.19512e-05	0.000253634		-0.692021	0.458568	-1.50909	0.131276	0.4638		0.827187	0.487633	1.69633	0.0898229	0.332297
ENSMUSG00000048612	Myof	227.669		-1.59834	0.242051	-6.60332	4.0204e-11	4.80358e-09		-0.45726	0.323724	-1.4125	0.157803	0.505604		1.14108	0.337057	3.38542	0.000710682	0.0102956
ENSMUSG00000048782	Insc	21.7368		-2.96207	0.663219	-4.46621	7.96175e-06	0.00018501		-0.775209	0.720411	-1.07606	0.281898	0.653023		2.18686	0.858322	2.54784	0.0108393	0.0814612
ENSMUSG00000048826	Dact2	43.6481		-2.30731	0.404603	-5.70266	1.17955e-08	7.35416e-07		-0.5912	0.501284	-1.17937	0.23825	0.609968		1.71611	0.55837	3.07343	0.00211612	0.0244696
ENSMUSG00000049103	Ccr2	85.9846		-1.60549	0.410312	-3.91286	9.12101e-05	0.00131895		-0.771188	0.559372	-1.37867	0.167997	0.519659		0.834303	0.582258	1.43288	0.151893	0.443236
ENSMUSG00000049107	Ntf3	22.9242		-2.07476	0.493626	-4.2031	2.63289e-05	0.000476179		-1.06336	0.640702	-1.65968	0.0969792	0.399108		1.0114	0.702674	1.43935	0.15005	0.440611
ENSMUSG00000049687	Pheta2	12.5749		-3.09786	0.768737	-4.0298	5.58251e-05	0.00086881		-1.31875	0.908125	-1.45216	0.146456	0.488838		1.77911	1.07479	1.6553	0.0978628	0.35056
ENSMUSG00000049709	Nlrp10	20.6509		-3.8111	0.708003	-5.38289	7.32991e-08	3.51975e-06		-2.67691	0.829227	-3.2282	0.00124571	0.0215328		1.13419	0.936367	1.21127	0.225794	0.543384
ENSMUSG00000049866	Arl4c	39.6078		-1.76788	0.469815	-3.76293	0.000167933	0.00210945		0.236479	0.620777	0.38094	0.703248	0.90386		2.00436	0.671784	2.98364	0.00284844	0.0306044
ENSMUSG00000049872	Calhm5	52.3453		-3.05698	0.397657	-7.68747	1.50076e-14	3.79543e-12		-0.329034	0.450134	-0.730968	0.464799	0.78631		2.72794	0.529588	5.15107	2.59007e-07	1.23559e-05
ENSMUSG00000050103	Agmo	89.157		-1.50455	0.276431	-5.44279	5.24524e-08	2.62301e-06		-0.335739	0.374239	-0.897123	0.369653	0.723687		1.16881	0.397551	2.94004	0.00328173	0.0340822
ENSMUSG00000050212	Eva1b	65.0054		-1.27277	0.319621	-3.98212	6.83038e-05	0.00103541		-0.477742	0.43799	-1.09076	0.275378	0.646628		0.795026	0.460928	1.72484	0.0845566	0.32039
ENSMUSG00000050379	Septin6	104.241		-1.77648	0.325871	-5.45148	4.9951e-08	2.53497e-06		-1.29674	0.434836	-2.98213	0.00286254	0.0401289		0.479743	0.451739	1.06199	0.288239	0.611442
ENSMUSG00000050737	Ptges	67.4184		-1.29001	0.335826	-3.84131	0.000122382	0.00165362		-0.897134	0.457575	-1.96063	0.0499224	0.276917		0.392878	0.475854	0.825627	0.409016	0.716941
ENSMUSG00000050953	Gja1	323.784		-1.11427	0.255436	-4.36224	1.28739e-05	0.000268705		-1.01389	0.343639	-2.95045	0.00317312	0.0432919		0.100383	0.348418	0.288112	0.773261	0.919525
ENSMUSG00000051041	Olfml1	92.3507		-2.09504	0.312207	-6.71041	1.94075e-11	2.55508e-09		-0.707181	0.410742	-1.72172	0.0851209	0.374356		1.38786	0.441343	3.14462	0.00166303	0.020454
ENSMUSG00000051379	Flrt3	22.3372		-1.91792	0.55869	-3.43289	0.000597195	0.00582755		-1.95571	0.772665	-2.53112	0.01137	0.110138		-0.0377862	0.816432	-0.0462821	0.963085	0.988655
ENSMUSG00000051439	Cd14	32.8995		-1.71355	0.450791	-3.8012	0.000143996	0.00187553		-0.856719	0.61087	-1.40246	0.160779	0.510686		0.856829	0.651338	1.31549	0.188345	0.495646
ENSMUSG00000052013	Btla	15.1388		-2.1131	0.64865	-3.25769	0.00112321	0.00960205		-0.835147	0.847107	-0.985881	0.324191	0.685948		1.27796	0.926366	1.37954	0.167729	0.46797
ENSMUSG00000052143	Gm9869	82.3571		-2.58352	0.330766	-7.81072	5.68613e-15	1.62795e-12		-0.783234	0.391092	-2.00268	0.0452113	0.261258		1.80029	0.431951	4.1678	3.07555e-05	0.000776897
ENSMUSG00000052160	Pld4	42.5594		-1.32125	0.35204	-3.75312	0.000174649	0.0021669		-0.683108	0.497494	-1.3731	0.169722	0.522259		0.63814	0.527479	1.20979	0.226358	0.543879
ENSMUSG00000052336	Cx3cr1	18.9347		-2.17344	0.63693	-3.41237	0.000644016	0.00615772		-1.01187	0.840395	-1.20404	0.228573	0.599274		1.16157	0.910695	1.27547	0.202142	0.513024
ENSMUSG00000052384	Nrros	70.628		-1.64863	0.344487	-4.78575	1.70347e-06	5.16969e-05		-0.526129	0.465821	-1.12947	0.258701	0.631033		1.1225	0.493465	2.27474	0.0229217	0.137361
ENSMUSG00000052397	Ezr	73.1729		-1.56959	0.340257	-4.61295	3.96999e-06	0.000103684		0.191781	0.453769	0.422639	0.672559	0.889985		1.76137	0.484763	3.63346	0.000279647	0.00484388
ENSMUSG00000052504	Epha3	40.9922		-2.03961	0.416672	-4.89501	9.83023e-07	3.37475e-05		-0.668058	0.536933	-1.24421	0.213422	0.580754		1.37156	0.585184	2.3438	0.0190884	0.120909
ENSMUSG00000052688	Rab7b	107.073		-1.35695	0.278008	-4.88097	1.05567e-06	3.54397e-05		-0.794815	0.380078	-2.09119	0.0365111	0.231941		0.562135	0.3963	1.41846	0.156057	0.450321
ENSMUSG00000052957	Gas1	245.257		-1.13621	0.254939	-4.4568	8.31936e-06	0.00019098		-0.546913	0.340244	-1.60742	0.107963	0.422197		0.589296	0.347345	1.69657	0.0897774	0.332297
ENSMUSG00000052974	Cyp2f2	16.6858		-4.71279	1.18099	-3.99052	6.59276e-05	0.00100541		0.438929	0.976567	0.449462	0.653099	0.882542		5.15172	1.41215	3.64813	0.000264151	0.00461947
ENSMUSG00000053063	Clec12a	27.0464		-1.64337	0.474631	-3.46243	0.000535331	0.00531269		-0.961999	0.684866	-1.40465	0.160124	0.50963		0.681374	0.732747	0.92989	0.352428	0.669167
ENSMUSG00000053070	Cfap300	9.25953		-2.77142	0.836172	-3.31442	0.000918342	0.0081634		-0.65085	0.942891	-0.690271	0.490024	0.799488		2.12057	1.10549	1.91822	0.0550837	NA
ENSMUSG00000053141	Ptprt	20.4966		-2.27559	0.628503	-3.62066	0.000293854	0.00330536		0.123411	0.753704	0.16374	0.869936	0.961705		2.39901	0.84858	2.82708	0.00469742	0.0450247
ENSMUSG00000053475	Tnfaip6	43.7924		-1.78162	0.368558	-4.83402	1.33806e-06	4.29254e-05		-0.586356	0.498855	-1.1754	0.239834	0.611249		1.19526	0.54086	2.20992	0.0271105	0.153009
ENSMUSG00000053641	Dennd4a	143.503		-1.1836	0.25822	-4.58368	4.56861e-06	0.000117102		-0.524842	0.347819	-1.50895	0.131311	0.4638		0.658757	0.359735	1.83123	0.0670663	0.278884
ENSMUSG00000053931	Cnn3	520.668		-1.29544	0.345285	-3.75181	0.000175561	0.00217645		-0.715295	0.458266	-1.56087	0.118554	0.442064		0.580147	0.461325	1.25757	0.208548	0.521943
ENSMUSG00000054150	Syne3	133.143		-1.09918	0.301863	-3.64133	0.000271237	0.00310572		-0.114213	0.394572	-0.289462	0.772228	0.930557		0.984969	0.404887	2.4327	0.0149868	0.102924
ENSMUSG00000054162	Spock3	58.5296		-4.67913	0.700327	-6.68134	2.36761e-11	3.019e-09		-1.70935	0.769679	-2.22086	0.0263604	0.188485		2.96978	0.895758	3.31538	0.000915189	0.0125979
ENSMUSG00000054196	Cthrc1	33.2684		-3.64233	0.944917	-3.85466	0.000115893	0.0015873		-0.667069	1.15835	-0.575878	0.564698	0.843098		2.97526	1.25258	2.37532	0.017534	0.114014
ENSMUSG00000054277	Arfgap3	164.778		-1.06992	0.235329	-4.54649	5.45492e-06	0.000135471		-0.208822	0.310544	-0.672438	0.501305	0.80489		0.861098	0.320681	2.68522	0.0072482	0.0603671
ENSMUSG00000054675	Tmem119	72.5277		-2.42931	0.394186	-6.16286	7.1444e-10	6.33971e-08		-1.27953	0.506369	-2.52687	0.0115085	0.111207		1.14978	0.539931	2.1295	0.0332127	0.175152
ENSMUSG00000055254	Ntrk2	90.9811		-1.2575	0.322417	-3.90023	9.61005e-05	0.00136973		0.503246	0.421982	1.19258	0.233035	0.604361		1.76075	0.442985	3.97474	7.04571e-05	0.00153236
ENSMUSG00000055301	Adh7	11.3872		-3.57748	1.07774	-3.31942	0.000902042	0.00803262		1.27682	1.27482	1.00157	0.31655	0.680862		4.8543	1.51824	3.19733	0.00138707	0.0177712
ENSMUSG00000056174	Col8a2	256.972		-3.99193	0.484719	-8.23556	1.78722e-16	6.45697e-14		-1.72899	0.617416	-2.80037	0.0051044	0.0627233		2.26294	0.638577	3.54372	0.000394522	0.00642809
ENSMUSG00000056220	Pla2g4a	84.1557		-1.93964	0.302736	-6.40703	1.48379e-10	1.59682e-08		-0.211592	0.404576	-0.522997	0.600976	0.857594		1.72805	0.440637	3.9217	8.79256e-05	0.00184872
ENSMUSG00000056515	Rab31	321.239		-1.30451	0.236138	-5.52433	3.30737e-08	1.79878e-06		-0.453349	0.314002	-1.44378	0.148801	0.491719		0.851156	0.3211	2.65075	0.00803128	0.0652093
ENSMUSG00000056529	Ptafr	49.509		-1.30963	0.331652	-3.94882	7.85369e-05	0.00116152		-0.773545	0.473746	-1.63282	0.102506	0.410818		0.536089	0.501354	1.06928	0.284942	0.608708
ENSMUSG00000056737	Capg	172.494		-1.14367	0.312137	-3.66402	0.00024829	0.00290258		-0.636364	0.41386	-1.53763	0.124139	0.452196		0.507311	0.421108	1.20471	0.228317	0.546384
ENSMUSG00000056870	Gulp1	114.557		-1.17787	0.290405	-4.05594	4.99322e-05	0.000794204		-0.305515	0.392585	-0.778213	0.436443	0.766746		0.872352	0.406982	2.14347	0.0320755	0.170926
ENSMUSG00000057614	Gnai1	105.934		-1.78521	0.352195	-5.06882	4.00297e-07	1.5818e-05		-0.7816	0.452703	-1.72652	0.0842541	0.372929		1.00361	0.469949	2.13558	0.032714	0.172961
ENSMUSG00000057719	Sh3rf2	759.106		-1.19248	0.249164	-4.78593	1.70194e-06	5.16969e-05		-0.221489	0.325877	-0.679671	0.496713	0.802257		0.970992	0.327816	2.962	0.00305645	0.0323192
ENSMUSG00000057722	Lepr	168.354		-2.23997	0.303077	-7.39077	1.45978e-13	3.11983e-11		-0.684767	0.394015	-1.73792	0.0822245	0.36832		1.5552	0.413892	3.75751	0.000171613	0.00321361
ENSMUSG00000057766	Ankrd29	27.3263		-2.20896	0.489715	-4.51071	6.46102e-06	0.000155554		-0.303093	0.640448	-0.473252	0.636033	0.874712		1.90587	0.712346	2.67548	0.00746218	0.0615852
ENSMUSG00000057969	Sema3b	350.744		-1.87197	0.284735	-6.57443	4.88393e-11	5.70067e-09		-1.25943	0.376153	-3.34819	0.000813425	0.015281		0.612541	0.382479	1.6015	0.109266	0.371539
ENSMUSG00000058297	Spock2	68.93		-3.06694	0.376118	-8.1542	3.51488e-16	1.18522e-13		-2.51433	0.503153	-4.99715	5.81839e-07	3.23679e-05		0.552611	0.546948	1.01035	0.312326	0.632294
ENSMUSG00000058715	Fcer1g	32.1553		-2.00004	0.46567	-4.29497	1.74716e-05	0.00034381		-1.121	0.637308	-1.75897	0.0785834	0.360494		0.879037	0.687212	1.27914	0.200849	0.511518
ENSMUSG00000058806	Col13a1	37.5893		-3.06053	0.556329	-5.5013	3.77003e-08	2.01431e-06		-1.07394	0.713752	-1.50464	0.132418	0.46511		1.98659	0.800757	2.4809	0.0131053	0.093061
ENSMUSG00000059049	Frem1	127.649		-3.38015	0.58913	-5.73752	9.60726e-09	6.17714e-07		-1.71211	0.768417	-2.2281	0.0258738	0.186237		1.66804	0.797534	2.09149	0.0364841	0.187246
ENSMUSG00000059325	Hopx	38.8952		-1.67796	0.484378	-3.46416	0.000531895	0.00528552		-1.62668	0.657412	-2.47437	0.0133471	0.122315		0.0512813	0.681524	0.075245	0.94002	0.981041
ENSMUSG00000059498	Fcgr3	107.458		-1.83862	0.335043	-5.48771	4.07186e-08	2.14536e-06		-0.84835	0.452219	-1.87597	0.0606594	0.311561		0.990267	0.474744	2.0859	0.0369879	0.188767
ENSMUSG00000059810	Rgs3	116.683		-1.09774	0.311302	-3.52628	0.000421444	0.0044073		-0.514245	0.412042	-1.24804	0.212016	0.579022		0.583491	0.422571	1.38081	0.167337	0.466965
ENSMUSG00000060036	Rpl3	1486.06		-1.13645	0.195436	-5.81493	6.06577e-09	4.1648e-07		-0.0865869	0.257975	-0.33564	0.737142	0.918597		1.04986	0.259528	4.04527	5.2263e-05	0.0011971
ENSMUSG00000060063	Alox5ap	32.1663		-1.64447	0.423922	-3.87917	0.000104815	0.00146048		0.372595	0.547236	0.680867	0.495956	0.802089		2.01706	0.599379	3.36525	0.000764736	0.0108874
ENSMUSG00000060671	Atp8b2	185.086		-1.3711	0.313614	-4.37192	1.23161e-05	0.000259922		-0.559379	0.415386	-1.34665	0.178093	0.532796		0.811717	0.424532	1.91203	0.0558726	0.24983
ENSMUSG00000061013	Mkx	140.216		-3.93438	0.52157	-7.54333	4.58135e-14	1.10345e-11		-1.22136	0.659383	-1.85228	0.0639852	0.320514		2.71301	0.703673	3.8555	0.000115493	0.00229881
ENSMUSG00000061068	Mcpt4	62.7225		-2.2318	0.359742	-6.20389	5.50847e-10	5.03528e-08		0.0153858	0.458786	0.0335359	0.973247	0.991954		2.24718	0.50888	4.41595	1.00569e-05	0.000299854
ENSMUSG00000061080	Lsamp	32.6664		-2.8269	0.517695	-5.46055	4.74672e-08	2.42514e-06		-1.09477	0.628309	-1.7424	0.0814387	0.366254		1.73213	0.699502	2.47623	0.0132776	0.0940552
ENSMUSG00000061086	Myl4	99.416		-1.61884	0.333307	-4.85692	1.19225e-06	3.9074e-05		-0.451099	0.425636	-1.05982	0.289225	0.659573		1.16775	0.441701	2.64374	0.00819944	0.0660952
ENSMUSG00000061482	H4c4	304.275		-1.16685	0.240527	-4.85121	1.22709e-06	3.97112e-05		-0.319787	0.325203	-0.983345	0.325438	0.686553		0.847061	0.333862	2.53716	0.0111757	0.0831745
ENSMUSG00000061724	Gm2423	87.9031		-1.10262	0.303132	-3.63741	0.000275391	0.00313817		-0.323881	0.411684	-0.786721	0.431445	0.764		0.778736	0.428083	1.81912	0.0688926	0.2834
ENSMUSG00000062210	Tnfaip8	96.1821		-1.75105	0.328026	-5.33813	9.39089e-08	4.37109e-06		-0.955442	0.441194	-2.16558	0.0303433	0.205595		0.795604	0.462359	1.72075	0.0852966	0.322104
ENSMUSG00000063531	Sema3e	33.4918		-2.32086	0.506872	-4.57879	4.67673e-06	0.000118275		0.0574755	0.646281	0.0889327	0.929135	0.980078		2.37834	0.724405	3.28316	0.00102651	0.0138879
ENSMUSG00000063564	Col23a1	66.2182		-1.52739	0.370956	-4.11745	3.83093e-05	0.000649137		0.325003	0.474314	0.685205	0.493215	0.801202		1.85239	0.502858	3.68373	0.000229846	0.00413893
ENSMUSG00000063887	Nlgn1	11.8623		-4.50598	0.96564	-4.66632	3.06644e-06	8.36873e-05		-1.42087	1.0531	-1.34922	0.177266	0.531592		3.08512	1.3464	2.29138	0.0219417	0.133467
ENSMUSG00000064080	Fbln2	1245.46		-1.25624	0.19932	-6.30261	2.92676e-10	2.90265e-08		-0.167339	0.263908	-0.63408	0.526028	0.821299		1.0889	0.266223	4.09018	4.31039e-05	0.00102141
ENSMUSG00000064380	Gm26448	79.271		-2.62223	0.512653	-5.11501	3.13726e-07	1.27627e-05		-1.88234	0.717778	-2.62246	0.00872969	0.0914591		0.739882	0.765575	0.96644	0.333824	0.653105
ENSMUSG00000064451	Snora23	19.9177		-2.35013	0.645497	-3.64081	0.000271784	0.00310781		-2.03369	0.974927	-2.086	0.0369789	0.23304		0.316436	1.05132	0.300989	0.763423	0.91641
ENSMUSG00000064694	Gm24146	140.117		-1.3835	0.422643	-3.27344	0.00106246	0.00922294		-0.134365	0.63312	-0.212226	0.83193	0.948317		1.24913	0.670543	1.86287	0.0624806	0.266991
ENSMUSG00000064923	Gm22042	30.7409		-3.26377	0.867881	-3.76062	0.000169493	0.00212452		0.209689	1.12268	0.186776	0.851836	0.954744		3.47346	1.27206	2.73058	0.00632223	0.0552152
ENSMUSG00000064999	Gm26035	4952.36		-1.17414	0.348133	-3.37266	0.000744459	0.00690249		-0.595298	0.461027	-1.29124	0.19662	0.557901		0.578837	0.461489	1.25428	0.20974	0.523451
ENSMUSG00000065037	Rn7sk	106787		-1.43008	0.371577	-3.84869	0.000118752	0.0016132		-0.750881	0.491566	-1.52753	0.12663	0.456555		0.679202	0.491588	1.38165	0.167079	0.466692
ENSMUSG00000065145	Vaultrc5	45.6114		-3.53271	0.732376	-4.82362	1.40973e-06	4.49395e-05		-0.997564	0.984648	-1.01312	0.311004	0.677445		2.53514	1.12105	2.26141	0.023734	0.140213
ENSMUSG00000065824	Gm26315	45804.1		-1.36041	0.368597	-3.69079	0.000223561	0.00264818		-0.705195	0.487647	-1.44612	0.148144	0.491399		0.655219	0.487696	1.3435	0.17911	0.482754
ENSMUSG00000065911	Gm24447	47415.3		-1.37274	0.367929	-3.73099	0.000190725	0.00231711		-0.705278	0.48676	-1.44892	0.147359	0.489767		0.667463	0.486807	1.3711	0.170343	0.471374
ENSMUSG00000066456	Hmgn3	51.2717		-2.39781	0.415873	-5.76572	8.13107e-09	5.29532e-07		-0.496748	0.529988	-0.937282	0.348614	0.706533		1.90106	0.583243	3.25946	0.00111624	0.0148594
ENSMUSG00000066829	Zfp810	38.4186		-2.29688	0.434109	-5.29101	1.21641e-07	5.50978e-06		-0.512782	0.550569	-0.931367	0.351664	0.70957		1.78409	0.61232	2.91367	0.00357212	0.0362696
ENSMUSG00000066842	Hmcn1	130.975		-2.13105	0.360274	-5.91509	3.31698e-09	2.43149e-07		-1.41226	0.477666	-2.95658	0.00311068	0.0426612		0.718792	0.493778	1.4557	0.145476	0.434009
ENSMUSG00000067780	Pi15	50.2072		-1.57571	0.361733	-4.356	1.32462e-05	0.000275327		-0.864221	0.488184	-1.77028	0.0766809	0.355691		0.711488	0.517007	1.37617	0.16877	0.469313
ENSMUSG00000068196	Col8a1	280.994		-2.49503	0.390174	-6.39465	1.60915e-10	1.7075e-08		-1.00126	0.509668	-1.96453	0.0494691	0.275701		1.49377	0.519696	2.87432	0.00404903	0.0398983
ENSMUSG00000068262	Gm5879	131.036		-1.22302	0.295152	-4.14369	3.41767e-05	0.000590658		0.0527136	0.390511	0.134986	0.892623	0.970372		1.27573	0.404182	3.15632	0.00159771	0.0198563
ENSMUSG00000068335	Dok1	61.4372		-2.30041	0.415565	-5.53561	3.10143e-08	1.70511e-06		-0.297395	0.540342	-0.550383	0.582057	0.849821		2.00301	0.589892	3.39556	0.000684893	0.0100052
ENSMUSG00000069516	Lyz2	1453.75		-1.22502	0.287612	-4.25927	2.051e-05	0.00038757		-0.0304873	0.381675	-0.0798776	0.936335	0.981238		1.19453	0.383818	3.11222	0.00185684	0.0222545
ENSMUSG00000069662	Marcks	561.612		-1.33701	0.315466	-4.23819	2.25326e-05	0.000417983		-0.76837	0.418245	-1.83713	0.0661908	0.327866		0.568637	0.421052	1.35052	0.176851	0.479816
ENSMUSG00000069920	B3gnt9	62.7732		-2.35494	0.326084	-7.22187	5.12784e-13	1.02381e-10		-0.930622	0.424367	-2.19297	0.0283098	0.196855		1.42431	0.471126	3.02321	0.00250105	0.0278
ENSMUSG00000070047	Fat1	314.112		-1.44594	0.355898	-4.0628	4.8487e-05	0.000775282		-1.02405	0.47299	-2.16506	0.0303833	0.205755		0.421892	0.477915	0.882777	0.377357	0.689498
ENSMUSG00000070284	Gmppb	94.4177		-1.09535	0.286443	-3.82396	0.000131324	0.00175106		-0.648817	0.377208	-1.72005	0.0854231	0.375201		0.44653	0.38946	1.14654	0.251574	0.57427
ENSMUSG00000070348	Ccnd1	132.083		-1.30125	0.343883	-3.784	0.000154325	0.00198451		0.160447	0.465186	0.344909	0.730163	0.915035		1.4617	0.483489	3.02323	0.0025009	0.0278
ENSMUSG00000070436	Serpinh1	1346.15		-1.27545	0.332978	-3.83043	0.000127922	0.00171474		-1.13167	0.441538	-2.56302	0.0103767	0.103452		0.143779	0.442671	0.324798	0.745334	0.910581
ENSMUSG00000070469	Adamtsl3	265.952		-1.18486	0.232001	-5.10714	3.27067e-07	1.31642e-05		-0.839607	0.313183	-2.68088	0.0073428	0.0816388		0.345254	0.3202	1.07825	0.280924	0.60495
ENSMUSG00000070547	Mrgprb1	20.7286		-3.21981	0.65838	-4.8905	1.00578e-06	3.43733e-05		-0.0623551	0.80248	-0.077703	0.938064	0.981489		3.15745	0.954171	3.30911	0.000935943	0.0128109
ENSMUSG00000071656	Lrrn4cl	441.143		-1.75509	0.25308	-6.93491	4.06478e-12	6.49252e-10		-0.955863	0.336875	-2.83744	0.00454766	0.057756		0.799224	0.34377	2.32488	0.0200785	0.125329
ENSMUSG00000071984	Fndc1	462.545		-1.79229	0.380455	-4.7109	2.46629e-06	6.99455e-05		-1.06699	0.503356	-2.11975	0.0340268	0.222236		0.725295	0.507171	1.43008	0.152694	0.44443
ENSMUSG00000072235	Tuba1a	1184.25		-1.14691	0.19853	-5.77699	7.6051e-09	5.01738e-07		-0.359507	0.263523	-1.36424	0.172493	0.526002		0.7874	0.265687	2.96364	0.00304024	0.0322182
ENSMUSG00000072674	Plac9b	171.981		-2.03258	0.364744	-5.57261	2.50956e-08	1.39488e-06		-0.874766	0.486346	-1.79865	0.0720742	0.343847		1.15781	0.503024	2.3017	0.021352	0.130975
ENSMUSG00000072844	G530011O06Rik	28.5511		-1.80502	0.511183	-3.53106	0.000413891	0.00436137		-1.18272	0.818682	-1.44467	0.148551	0.49165		0.622297	0.879029	0.707937	0.478985	0.76957
ENSMUSG00000074024	4632427E13Rik	134.088		-1.59165	0.486113	-3.27424	0.00105947	0.0092095		-1.93244	0.662853	-2.91534	0.00355307	0.0474914		-0.34079	0.67302	-0.506359	0.612605	0.849785
ENSMUSG00000074415	Mir100hg	51.2399		-1.75745	0.369797	-4.75247	2.00945e-06	5.95495e-05		-0.608554	0.5107	-1.19161	0.233415	0.604704		1.14889	0.548687	2.0939	0.036269	0.186471
ENSMUSG00000074505	Fat3	109.455		-3.63204	0.503067	-7.21979	5.20682e-13	1.02608e-10		-2.65633	0.646285	-4.11015	3.95404e-05	0.00128804		0.975709	0.676926	1.44138	0.149477	0.439863
ENSMUSG00000074676	Foxs1	21.0335		-2.3406	0.606082	-3.86186	0.000112526	0.00154943		-0.436686	0.757106	-0.576783	0.564086	0.842593		1.90392	0.83791	2.27222	0.0230732	0.138065
ENSMUSG00000075028	Prdm11	47.0929		-1.22656	0.354703	-3.45801	0.000544182	0.00538644		-0.417555	0.486388	-0.858481	0.390627	0.738662		0.80901	0.51303	1.57692	0.114813	0.381159
ENSMUSG00000075702	Selenom	100.034		-1.66702	0.275084	-6.06006	1.3607e-09	1.11006e-07		-0.482522	0.369945	-1.30431	0.192128	0.551596		1.1845	0.394739	3.00072	0.00269341	0.0293331
ENSMUSG00000077391	Gm24336	89.2898		-2.03631	0.482216	-4.22281	2.41276e-05	0.000442165		-1.60009	0.663295	-2.41234	0.0158507	0.138051		0.436216	0.688658	0.633429	0.526454	0.798275
ENSMUSG00000077563	Snora68	28.2916		-2.35692	0.662039	-3.56009	0.000370733	0.00399255		-0.774825	1.03005	-0.752221	0.451918	0.777677		1.58209	1.1328	1.39662	0.162528	0.459924
ENSMUSG00000077714	Snord17	214.747		-2.54349	0.512163	-4.96618	6.82839e-07	2.49672e-05		-1.10488	0.677069	-1.63186	0.102709	0.411136		1.43861	0.689666	2.08596	0.0369827	0.188767
ENSMUSG00000078190	Dnm3os	45.2109		-2.79424	0.446515	-6.25789	3.9022e-10	3.77146e-08		-1.58976	0.612304	-2.59635	0.00942194	0.0965352		1.20448	0.6782	1.776	0.0757327	0.299188
ENSMUSG00000078921	Tgtp2	111.831		-1.06836	0.285204	-3.74595	0.000179709	0.0022188		-1.37003	0.402356	-3.40503	0.000661573	0.0131806		-0.301671	0.413745	-0.729124	0.465926	0.759084
ENSMUSG00000078922	Tgtp1	79.7738		-1.20605	0.298733	-4.03722	5.40888e-05	0.000847		-1.51944	0.422731	-3.59434	0.000325217	0.00735064		-0.313389	0.437514	-0.716296	0.473809	0.765423
ENSMUSG00000079022	Col22a1	624.983		-2.71339	0.437626	-6.20026	5.63701e-10	5.12192e-08		-0.912563	0.57533	-1.58615	0.112704	0.430659		1.80083	0.580955	3.09978	0.00193666	0.0229466
ENSMUSG00000079523	Tmsb10	167.932		-1.14772	0.304155	-3.77349	0.000160981	0.002039		-1.30292	0.41518	-3.1382	0.0016999	0.0275171		-0.155192	0.422919	-0.366955	0.713653	0.8986
ENSMUSG00000080365	Gm25776	54.3506		-4.11244	0.76912	-5.34694	8.94513e-08	4.1893e-06		-0.314125	1.07697	-0.291675	0.770535	0.929689		3.79832	1.25674	3.02235	0.00250824	0.0278587
ENSMUSG00000082536	Gm13456	826.046		-1.00512	0.224792	-4.47133	7.77355e-06	0.00018175		0.0703635	0.298327	0.23586	0.813541	0.941622		1.07548	0.301174	3.57097	0.000355664	0.00590069
ENSMUSG00000084744	Gm25291	135.653		-1.76837	0.512581	-3.44993	0.000560736	0.00551075		-2.79379	0.773809	-3.61044	0.000305679	0.00699916		-1.02543	0.795896	-1.28839	0.19761	0.508127
ENSMUSG00000085091	Egfros	17.8465		-2.5542	0.735376	-3.47332	0.000514053	0.005176		-2.26287	1.12281	-2.01536	0.043867	0.257561		0.291326	1.21669	0.239442	0.810763	0.936376
ENSMUSG00000085499	Gm15713	18.6911		-2.14794	0.619617	-3.46656	0.000527155	0.00525907		-0.427914	0.876152	-0.488402	0.625265	0.86947		1.72003	0.966069	1.78044	0.0750038	0.297683
ENSMUSG00000085925	Rtl1	18.5266		-2.80965	0.764061	-3.67725	0.00023576	0.00277965		-4.27782	1.40769	-3.03889	0.0023745	0.0348327		-1.46817	1.47704	-0.993993	0.320226	0.640365
ENSMUSG00000086219	Srrm4os	16.723		-3.19954	0.771084	-4.1494	3.33342e-05	0.000579469		-1.78712	0.989945	-1.80527	0.0710329	0.340757		1.41242	1.09343	1.29173	0.19645	0.506788
ENSMUSG00000086427	Hoxa11os	9.51579		-6.83148	1.42093	-4.80775	1.52637e-06	4.74615e-05		-2.97101	1.31055	-2.26699	0.0233908	0.175059		3.86047	1.75329	2.20184	0.0276765	NA
ENSMUSG00000086782	E130102H24Rik	24.0084		-1.9825	0.608004	-3.26068	0.00111146	0.00952545		-1.36389	0.851404	-1.60193	0.109171	0.423667		0.618616	0.906637	0.68232	0.495037	0.779269
ENSMUSG00000086903	Hotair	8.39879		-5.24841	1.35258	-3.8803	0.000104327	0.00145635		0.979003	1.10857	0.883125	0.377168	0.729719		6.22741	1.56589	3.97691	6.98157e-05	NA
ENSMUSG00000087881	Gm22442	82.4689		-1.53223	0.391968	-3.90906	9.26575e-05	0.00133649		-0.75168	0.525229	-1.43115	0.152388	0.497741		0.780545	0.54347	1.43623	0.150938	0.442059
ENSMUSG00000087968	Gm25395	73.8717		-2.19968	0.631203	-3.4849	0.000492328	0.00502055		-0.833842	0.837852	-0.995214	0.319632	0.68281		1.36583	0.864065	1.58071	0.113945	0.379469
ENSMUSG00000088025	Rprl3	1039.71		-2.23702	0.459497	-4.86842	1.12493e-06	3.7108e-05		-0.0224305	0.608847	-0.036841	0.970612	0.991239		2.21459	0.616992	3.58934	0.000331522	0.00557003
ENSMUSG00000088088	Rmrp	2615.73		-2.08607	0.332614	-6.27173	3.57055e-10	3.51815e-08		-0.92087	0.440577	-2.09014	0.0366049	0.232164		1.1652	0.44239	2.63387	0.00844176	0.0673397
ENSMUSG00000089281	Scarna6	81.8073		-2.0828	0.613149	-3.39689	0.000681557	0.00644901		-1.07035	0.818322	-1.30798	0.190881	0.549815		1.01246	0.839904	1.20544	0.228032	0.5462
ENSMUSG00000089417	Gm22009	524.882		-1.74138	0.395512	-4.40285	1.06838e-05	0.000233596		-0.905266	0.524438	-1.72616	0.0843178	0.372929		0.836113	0.528205	1.58293	0.113437	0.378593
ENSMUSG00000089774	Slc5a3	376.765		-1.95877	0.481833	-4.06526	4.79799e-05	0.00077042		-0.188558	0.635195	-0.296851	0.766581	0.928871		1.77022	0.641586	2.75912	0.00579566	0.0520536
ENSMUSG00000089788	NA	60.1574		-1.47912	0.41287	-3.58253	0.000340281	0.00372273		-1.0367	0.564324	-1.83707	0.0661999	0.327866		0.442418	0.585221	0.755984	0.449659	0.749431
ENSMUSG00000089827	1700023H06Rik	53.5178		-3.24104	0.563852	-5.74804	9.02853e-09	5.85465e-07		-2.64952	0.86635	-3.05826	0.00222626	0.0331956		0.59152	0.949513	0.622972	0.533303	0.80227
ENSMUSG00000090582	Gm17024	15.9331		-2.47312	0.740066	-3.34175	0.000832517	0.00754186		-0.850241	0.986281	-0.862068	0.38865	0.737119		1.62288	1.08414	1.49692	0.134413	0.414995
ENSMUSG00000090698	Apold1	224.311		-1.77725	0.456475	-3.89343	9.88364e-05	0.00139902		0.180889	0.605447	0.29877	0.765116	0.928138		1.95814	0.61938	3.16145	0.00156983	0.0196229
ENSMUSG00000092009	Myh15	8.57005		-4.96692	1.39976	-3.54841	0.000387566	0.0041432		-0.701041	1.16395	-0.602294	0.546978	0.832615		4.26588	1.64284	2.59665	0.00941389	NA
ENSMUSG00000092267	NA	18.6752		-2.01406	0.588978	-3.41959	0.000627156	0.0060422		-0.727725	0.77563	-0.938238	0.348122	0.706213		1.28634	0.843709	1.52462	0.127353	0.401775
ENSMUSG00000092341	Malat1	26279		-1.73283	0.408226	-4.24478	2.18806e-05	0.000408887		-1.27898	0.540138	-2.36788	0.0178902	0.148512		0.453846	0.540252	0.840064	0.400872	0.71024
ENSMUSG00000093489	Gm20625	28.2876		-2.05187	0.510499	-4.01934	5.83603e-05	0.000904003		-0.923063	0.693487	-1.33105	0.183174	0.540064		1.12881	0.749857	1.50537	0.13223	0.41123
ENSMUSG00000094526	Gm21451	151.097		-1.81797	0.40968	-4.43754	9.09938e-06	0.000204858		-1.94443	0.550735	-3.53061	0.000414598	0.00892403		-0.126461	0.560178	-0.225752	0.821394	0.940636
ENSMUSG00000094800	Gm9780	163.516		-2.05098	0.408218	-5.02423	5.05466e-07	1.93197e-05		-0.764241	0.543608	-1.40587	0.159764	0.509097		1.28674	0.560915	2.294	0.0217905	0.132769
ENSMUSG00000095304	Plac9a	168.376		-1.99058	0.365798	-5.44174	5.27625e-08	2.62498e-06		-0.781807	0.487921	-1.60232	0.109084	0.423549		1.20877	0.505016	2.39354	0.0166869	0.110236
ENSMUSG00000095590	Gm24305	340.993		-1.59226	0.477375	-3.33546	0.000851577	0.00768942		-0.639151	0.636875	-1.00357	0.315584	0.680485		0.953114	0.644733	1.47831	0.139326	0.423642
ENSMUSG00000095892	Rnu5g	20.3855		-2.64744	0.736265	-3.59577	0.000323428	0.00356494		-0.33846	1.17222	-0.288734	0.772785	0.930722		2.30898	1.30728	1.76625	0.0773547	0.302906
ENSMUSG00000096929	A330023F24Rik	92.6214		-1.68694	0.448992	-3.75718	0.000171841	0.00214082		-1.11613	0.614254	-1.81705	0.0692088	0.336026		0.570811	0.634897	0.899061	0.36862	0.682891
ENSMUSG00000096956	Snhg18	47.2335		-1.5704	0.381496	-4.11642	3.84802e-05	0.000650946		-0.853088	0.500395	-1.70483	0.0882265	0.381679		0.71731	0.526907	1.36136	0.1734	0.475673
ENSMUSG00000096967	Gm26621	16.8983		-2.232	0.634468	-3.5179	0.000434974	0.00453006		-1.73513	0.923864	-1.87812	0.0603642	0.311157		0.496865	0.999996	0.496867	0.619283	0.852799
ENSMUSG00000097171	Gm17644	163.493		-1.00024	0.263776	-3.79198	0.00014945	0.00193298		-0.465483	0.365437	-1.27377	0.202745	0.566584		0.534753	0.376292	1.42111	0.155285	0.448795
ENSMUSG00000097242	NA	36.2556		-2.45235	0.517298	-4.74069	2.12994e-06	6.17968e-05		-0.0912613	0.648488	-0.140729	0.888084	0.968514		2.36109	0.713282	3.31017	0.000932384	0.0127983
ENSMUSG00000097283	Gm26686	161.588		-1.1172	0.301685	-3.7032	0.000212893	0.00254968		-0.844928	0.414457	-2.03864	0.0414864	0.249218		0.272272	0.424507	0.641385	0.521273	0.795133
ENSMUSG00000097296	Gm26532	13.7642		-3.34963	0.761227	-4.4003	1.08102e-05	0.000235342		-0.131837	0.982235	-0.134222	0.893227	0.970543		3.21779	1.17129	2.74722	0.00601026	0.0531607
ENSMUSG00000097589	Dleu2	223.76		-1.50778	0.341618	-4.41365	1.01643e-05	0.000223852		-0.659013	0.457135	-1.44162	0.14941	0.492957		0.848768	0.466634	1.81891	0.0689245	0.283451
ENSMUSG00000097723	NA	10.2896		-2.81364	0.847308	-3.32068	0.00089799	0.00800123		-0.503499	1.16456	-0.432352	0.665486	0.887966		2.31014	1.33266	1.73348	0.0830108	NA
ENSMUSG00000097767	Miat	17.6466		-4.83025	0.914848	-5.27984	1.29296e-07	5.80454e-06		-3.41625	1.03899	-3.28805	0.00100883	0.0181739		1.41401	1.23465	1.14527	0.252098	0.575107
ENSMUSG00000097884	Gm26543	55.2317		-1.16666	0.345868	-3.37315	0.000743133	0.00689682		-0.982818	0.506176	-1.94165	0.0521793	0.284564		0.183846	0.528673	0.34775	0.728028	0.90455
ENSMUSG00000098557	Kctd12	123.891		-1.23768	0.304397	-4.06601	4.78259e-05	0.000769576		-0.387264	0.404027	-0.95851	0.337806	0.69803		0.850414	0.416471	2.04195	0.0411564	0.202033
ENSMUSG00000100335	2310008N11Rik	55.157		-3.05037	0.634866	-4.80475	1.54941e-06	4.79812e-05		-3.95049	0.885917	-4.45921	8.22623e-06	0.000345655		-0.900114	0.912025	-0.98694	0.323672	0.64365
ENSMUSG00000101776	Gm28268	449.668		-1.07226	0.307558	-3.48637	0.000489619	0.00500031		-0.916918	0.410641	-2.2329	0.0255558	0.18504		0.155343	0.413641	0.375551	0.70725	0.895682
ENSMUSG00000102151	Gm37472	28.4813		-2.23225	0.504049	-4.42863	9.48324e-06	0.000211616		-1.013	0.71177	-1.42321	0.154676	0.500968		1.21925	0.779344	1.56446	0.11771	0.385564
ENSMUSG00000102349	Gm37376	101.3		-1.59884	0.452508	-3.53328	0.000410431	0.0043395		-1.09582	0.62381	-1.75666	0.0789759	0.36135		0.503016	0.644759	0.780162	0.435296	0.738225
ENSMUSG00000102411	Gm36936	31.8943		-2.35584	0.697808	-3.37607	0.000735305	0.0068493		-1.56587	0.927242	-1.68874	0.09127	0.388777		0.789977	0.963976	0.819498	0.412502	0.719364
ENSMUSG00000102602	A930004J17Rik	26.5452		-2.20851	0.537066	-4.11217	3.91952e-05	0.000660097		-1.86084	0.753751	-2.46877	0.0135579	0.123512		0.347673	0.805695	0.43152	0.666091	0.875734
ENSMUSG00000103053	Gm38271	636.115		-1.25337	0.272471	-4.60002	4.22451e-06	0.000109765		-0.480655	0.363165	-1.32352	0.185664	0.543189		0.772716	0.366904	2.10604	0.0352005	0.182591
ENSMUSG00000103364	Gm38157	21.2334		-1.75759	0.537467	-3.27015	0.00107492	0.00926753		-0.633075	0.769447	-0.822766	0.410641	0.751486		1.12452	0.832593	1.35062	0.176816	0.479816
ENSMUSG00000103509	Gm38372	28.2214		-2.27234	0.572908	-3.96633	7.29879e-05	0.00109223		-1.48942	0.776791	-1.9174	0.0551868	0.29446		0.782922	0.829087	0.944318	0.345007	0.66294
ENSMUSG00000103593	Gm37352	38.8014		-2.10668	0.48317	-4.36012	1.29992e-05	0.000270948		0.359228	0.632261	0.568165	0.569923	0.84557		2.46591	0.692946	3.55859	0.000372857	0.00613002
ENSMUSG00000103869	Gm37420	18.6208		-2.45857	0.732038	-3.35852	0.000783598	0.00720188		-3.08521	1.15406	-2.67335	0.00750983	0.0830286		-0.626644	1.22157	-0.512982	0.607964	0.848347
ENSMUSG00000104095	Gm37315	10.5471		-2.77512	0.802587	-3.45772	0.000544763	0.00538868		-2.86347	1.17483	-2.43734	0.0147958	0.131122		-0.0883489	1.27513	-0.069286	0.944762	0.982931
ENSMUSG00000104331	Gm38284	20.6965		-2.05363	0.551575	-3.72321	0.000196709	0.00237648		-1.24765	0.756677	-1.64886	0.0991764	0.403839		0.805975	0.821395	0.981226	0.326481	0.645719
ENSMUSG00000104476	Gm38211	16.0965		-2.59902	0.617979	-4.20568	2.60304e-05	0.000473036		-0.0376895	0.907353	-0.0415379	0.966867	0.989989		2.56133	1.02963	2.48763	0.0128597	0.0921718
ENSMUSG00000104621	Gm43185	43.2415		-2.65903	0.668306	-3.97876	6.92751e-05	0.00104387		-1.30643	0.91752	-1.42387	0.154484	0.500653		1.3526	0.989939	1.36635	0.17183	0.472615
ENSMUSG00000105526	Gm43490	15.2859		-2.78195	0.682183	-4.07801	4.54237e-05	0.000744341		-0.929258	0.956546	-0.971473	0.331313	0.69103		1.85269	1.08064	1.71443	0.0864492	0.324938
ENSMUSG00000106120	Gm42697	10.9327		-2.57311	0.715236	-3.59757	0.000321204	0.00355244		-0.419327	0.984014	-0.426139	0.670006	0.889874		2.15378	1.12105	1.92123	0.0547032	0.24581
ENSMUSG00000106507	Gm43056	153.081		-1.10963	0.252849	-4.38851	1.14128e-05	0.000244601		-0.395525	0.351885	-1.12402	0.261006	0.632916		0.714104	0.365154	1.95563	0.0505091	0.232695
ENSMUSG00000106671	Gm42900	58.8789		-2.05143	0.612866	-3.34728	0.000816092	0.00742854		-0.152468	0.806508	-0.189048	0.850056	0.954684		1.89896	0.83954	2.26191	0.0237029	0.140137
ENSMUSG00000009291	Pttg1ip	381.72		-0.99459	0.189448	-5.24993	1.52153e-07	6.71156e-06		0.0751595	0.251324	0.299054	0.764899	0.927945		1.06975	0.257273	4.15804	3.20991e-05	0.000802729
ENSMUSG00000082809	Gm14150	312.678		-0.981213	0.19792	-4.95762	7.13616e-07	2.58434e-05		0.161424	0.2663	0.606172	0.5444	0.831401		1.14264	0.274303	4.16561	3.10525e-05	0.000781684
