# Supplementary material for: Comparative analysis of the transcriptomes of EDL, psoas, and soleus muscles from mice
Source: BMC Genomics. 2020 Nov 19;21:808. doi: 10.1186/s12864-020-07225-2 (PMC7678079; doi:10.1186/s12864-020-07225-2)
Supplement: Supplementary file 7 — Additional file 7. FPKM values calculated for the differentially expressed genes identified from pairwise comparisons among EDL, psoas, and soleus are shown in the table. [file 12864_2020_7225_MOESM7_ESM.xlsx]

## Sheet: FPKM_sig.DEG_PE.SE.SP
Ensembl Gene ID	Gene name	EDL_R1	EDL_R2	EDL_R3	Psoas_R1	Psoas_R2	Psoas_R3	Soleus_R1	Soleus_R2	Soleus_R3	Soleus_R4
ENSMUSG00000000001	Gnai3	11.5646	9.69828	8.13187	5.67696	5.7086	5.24504	7.21246	6.43459	6.1085	6.24824
ENSMUSG00000000056	Narf	12.3271	13.0023	21.2084	22.4229	24.0999	27.2448	14.6016	13.6054	10.9001	16.321
ENSMUSG00000000149	Gna12	3.68108	4.19966	5.16097	5.83623	7.21213	7.23689	8.39144	8.51296	9.9257	7.9554
ENSMUSG00000000168	Dlat	7.77682	9.92953	11.8683	21.0206	25.29	19.2665	20.2294	17.6608	16.4607	15.2427
ENSMUSG00000000197	Nalcn	0.43622	0.531572	0.358334	0.0526559	0.0719508	0.0588902	0.152031	0.165915	0.146803	0.0795727
ENSMUSG00000000278	Scpep1	5.41966	4.25577	5.4582	3.07548	2.50228	2.09802	4.12667	3.92685	2.26058	3.75525
ENSMUSG00000000317	Bcl6b	4.07458	2.15419	0.991855	1.12971	0.860329	0.657216	0.890755	0.983229	1.31786	1.39779
ENSMUSG00000000392	Fap	3.6598	2.6884	1.70536	1.347	1.15279	0.925035	0.979112	1.03738	0.723714	1.05447
ENSMUSG00000000530	Acvrl1	2.81989	2.80451	2.00957	1.7192	1.47037	1.26078	2.45698	2.51131	2.0534	2.11186
ENSMUSG00000000594	Gm2a	4.35192	4.41063	4.31127	2.70393	2.46538	2.58895	1.90025	2.81156	1.77163	2.25731
ENSMUSG00000000693	Loxl3	1.76762	1.85158	1.56428	0.510209	0.457516	0.432717	0.741158	2.12031	0.823379	1.25115
ENSMUSG00000000753	Serpinf1	47.0745	47.972	45.7375	7.62316	4.85563	4.82532	19.2588	29.5857	8.31053	16.4727
ENSMUSG00000000938	Hoxa10	3.48252	3.41287	5.00985	1.91497	1.7808	1.83661	1.52993	2.23647	2.35879	1.99895
ENSMUSG00000000957	Mmp14	1.67218	1.1008	1.388	0.647381	0.52098	0.406106	0.487509	1.41986	0.616756	0.969759
ENSMUSG00000001020	S100a4	3.94684	4.27497	2.0435	0.458227	0.219148	0.119579	0.810352	0.49302	1.3758	0.881319
ENSMUSG00000001025	S100a6	55.7595	48.234	40.3569	12.5874	17.6011	11.1877	34.2236	26.5176	33.032	28.0877
ENSMUSG00000001027	Scn4a	7.79834	9.66357	11.9647	24.3623	16.9953	21.3935	11.0901	14.6517	8.05632	10.7748
ENSMUSG00000001098	Kctd10	2.43526	2.68467	1.98771	1.49074	1.07735	1.3659	2.07556	2.38095	2.00916	2.17906
ENSMUSG00000001131	Timp1	4.47175	4.61584	4.887	0.180814	0.216187	0.550493	2.7408	8.26807	0.723842	6.60751
ENSMUSG00000001211	Agpat3	3.01493	3.3515	4.18817	5.56965	5.37131	6.54376	10.5643	8.34473	10.4025	9.01405
ENSMUSG00000001229	Dpp9	1.58039	2.21939	4.43674	5.03332	4.79615	6.05002	4.79738	4.67701	3.77805	4.28298
ENSMUSG00000001270	Ckb	6.84023	5.82383	6.9	1.61142	1.90502	1.65371	4.4827	8.41562	4.56637	5.43246
ENSMUSG00000001334	Fndc5	10.1098	10.762	15.4118	19.9614	21.8631	29.2934	78.5194	65.5982	66.8827	55.8466
ENSMUSG00000001415	Smg5	2.4278	2.77754	3.56387	5.12435	4.60891	4.96949	4.58744	5.03742	5.60207	4.51353
ENSMUSG00000001419	Mef2d	0.865571	0.965025	0.97887	2.8616	1.97801	1.75022	1.80736	1.80403	1.10082	1.37595
ENSMUSG00000001440	Kpnb1	3.18598	3.21169	5.56451	6.35511	5.77766	6.91981	5.48854	6.99492	6.55939	6.42777
ENSMUSG00000001441	Npepps	2.05538	2.06841	2.567	4.19641	3.75636	4.43852	5.96693	7.17211	5.27392	6.43542
ENSMUSG00000001493	Meox1	2.16127	1.65574	1.43649	0.576527	0.603149	0.720907	0.819289	2.11936	0.576994	1.43226
ENSMUSG00000001506	Col1a1	75.7211	24.7943	66.5116	2.63405	3.34435	4.9585	7.67436	21.8169	0.979387	10.446
ENSMUSG00000001525	Tubb5	14.7409	12.2752	12.4242	8.28473	7.28965	8.8788	11.725	14.1582	9.99802	13.7529
ENSMUSG00000001542	Ell2	1.66451	2.10476	1.82951	4.94559	2.75476	3.33181	1.85376	1.17633	1.80653	1.6653
ENSMUSG00000001555	Fkbp10	1.60955	1.26959	1.71886	0.474121	0.392451	0.309316	0.644968	1.31454	0.246377	0.964497
ENSMUSG00000001604	Tcea3	10.4978	13.654	16.5062	26.9325	23.5396	19.7031	23.5174	21.2858	18.3649	18.2348
ENSMUSG00000001656	Hoxc11	0.598481	0.61766	0.590503	0.172136	0.379958	0.0345542	0.970108	1.11123	0.954139	0.942283
ENSMUSG00000001657	Hoxc8	0.120876	0.118419	0.0574637	0.850439	0.519703	0.66579	0.167106	0.183002	0.0851127	0.0726964
ENSMUSG00000001661	Hoxc6	0.284319	0.309488	0.337909	1.84478	1.32872	0.986027	0.336909	0.466321	0.0667329	0.320613
ENSMUSG00000001741	Il16	0.683884	0.577325	0.532635	0.245697	0.228482	0.311679	0.232769	0.37817	0.153685	0.26253
ENSMUSG00000001761	Smo	1.44943	1.39875	1.72745	0.642708	0.432604	0.559069	1.26289	1.8389	1.02917	1.07132
ENSMUSG00000001768	Rin2	4.51862	3.9823	3.84814	1.69514	1.446	1.42281	2.79241	3.31707	2.30667	2.49766
ENSMUSG00000001865	Cpa3	4.63347	4.81439	2.86068	1.0937	1.4764	0.506377	3.34244	2.01186	2.43635	2.10355
ENSMUSG00000001870	Ltbp1	2.29084	1.93779	1.74953	1.21801	0.641134	0.779635	1.45147	1.38467	0.843331	1.04608
ENSMUSG00000001910	Nacc1	0.727099	0.70192	0.542457	1.30691	1.17565	1.33172	1.21063	1.88155	0.990317	1.29271
ENSMUSG00000001983	Taco1	12.97	13.054	14.0027	20.8782	24.7544	20.7028	17.5982	14.8646	15.744	15.1467
ENSMUSG00000002059	Rab34	2.31562	1.99983	1.52388	0.661999	0.670768	0.556329	1.27559	1.47282	1.28015	0.927954
ENSMUSG00000002107	Celf2	0.707987	0.610387	0.750269	1.17653	0.993837	1.0549	0.52238	0.660742	0.537009	0.552789
ENSMUSG00000002108	Nr1h3	1.69686	2.37057	3.17062	3.45811	4.09646	5.69223	3.52145	2.46137	3.29053	2.84461
ENSMUSG00000002265	Peg3	7.20087	4.23169	2.92537	2.00593	1.05258	1.62075	0.700743	1.21752	0.368119	1.09402
ENSMUSG00000002346	Slc25a42	0.350161	0.348015	0.361879	0.946168	0.480254	0.710452	0.755443	0.811525	0.469	0.437779
ENSMUSG00000002409	Dyrk1b	0.812931	0.718978	1.10706	4.11089	1.75709	3.26496	2.33299	2.59612	0.924208	1.71882
ENSMUSG00000002496	Tsc2	1.63822	1.80182	4.64216	4.58903	3.46646	6.45192	4.60596	5.93262	3.60478	4.32757
ENSMUSG00000002602	Axl	8.89638	8.97689	7.96495	5.43929	3.53458	3.96831	7.09243	7.88886	4.43797	6.79027
ENSMUSG00000002732	Fkbp7	9.71252	9.93664	6.75788	2.52287	2.0684	1.787	4.91683	5.06047	2.92169	5.16423
ENSMUSG00000002763	Pex6	1.81561	1.8749	2.65798	2.68592	3.40522	4.39682	3.57979	4.09585	3.06908	2.96937
ENSMUSG00000002812	Flii	2.9257	3.2796	3.81087	7.27031	4.686	6.63831	6.94982	7.19951	5.97934	6.12848
ENSMUSG00000002820	Atg4d	1.64357	1.70841	3.07414	3.67548	4.25601	4.31481	4.41664	3.46732	4.04736	3.09908
ENSMUSG00000002831	Plin4	24.9308	35.7821	43.2219	68.6869	48.2067	80.7376	77.741	57.5448	68.5107	74.2234
ENSMUSG00000002846	Timmdc1	7.84164	8.91875	10.0038	13.8302	16.1772	15.6578	14.4384	11.0392	12.3852	12.9827
ENSMUSG00000002948	Map2k7	0.949647	1.14381	1.95362	4.11968	2.424	3.15354	2.33387	2.68635	1.88909	2.09372
ENSMUSG00000002949	Timm44	10.8003	12.1377	13.9316	18.5804	19.7353	18.7736	20.4628	16.235	18.4639	18.9919
ENSMUSG00000003099	Ppp5c	6.68776	8.51356	10.1192	11.7674	12.6717	13.6728	11.1671	10.2646	12.631	11.3902
ENSMUSG00000003154	Foxj2	0.37582	0.458462	0.677686	1.39805	0.884225	1.20289	0.665443	1.09	0.730007	0.964497
ENSMUSG00000003161	Sri	3.14664	3.78998	2.48198	1.91934	1.5035	1.42489	2.64741	2.15408	1.9209	2.20642
ENSMUSG00000003355	Fkbp11	2.18535	1.63119	1.55836	0.219648	0.525236	0.668725	4.25431	1.73305	2.19826	1.97145
ENSMUSG00000003665	Has1	0.589642	0.365493	0.155729	0.0512162	0.0306178	0.0334134	0.549909	0.11021	0.11533	0.147758
ENSMUSG00000003731	Kpna6	4.18849	3.82093	5.95744	7.14647	7.42713	8.04299	5.24455	6.68355	6.08956	6.19556
ENSMUSG00000003746	Man1a	3.14933	3.49669	2.45537	2.28076	1.51183	1.12561	2.2839	1.83409	2.07563	1.7842
ENSMUSG00000003865	Gys1	11.5179	16.6704	15.7787	30.6832	24.8402	25.1396	28.2482	26.664	30.0146	23.5367
ENSMUSG00000004105	Angptl2	11.1311	8.58055	11.3652	4.99364	4.39774	5.51028	3.12973	5.23539	1.53382	3.47985
ENSMUSG00000004383	Large1	1.34328	1.25973	2.38783	2.60713	2.83305	2.89683	5.02567	7.1296	7.06331	6.26143
ENSMUSG00000004455	Ppp1cc	24.5276	27.6312	36.8345	46.0024	51.8994	43.4831	33.3294	27.0853	27.9711	30.3944
ENSMUSG00000004473	Clec11a	6.17299	5.92724	7.41988	0.315313	0.491736	0.536634	2.59758	4.13005	0.987866	2.55763
ENSMUSG00000004530	Coro1c	1.17602	0.994795	0.7241	0.57874	0.350945	0.426345	0.573648	0.81038	0.465584	0.825507
ENSMUSG00000004631	Sgce	3.26125	3.80352	3.11131	2.38468	1.61741	1.56142	1.53352	1.79136	1.90061	1.78457
ENSMUSG00000004665	Cnn2	6.4846	6.50577	6.15226	2.76307	3.0695	2.35619	3.32536	4.85724	2.51491	3.91248
ENSMUSG00000004730	Adgre1	3.26321	4.03054	1.48779	1.54213	1.65648	0.581053	2.33341	1.4374	1.6094	1.34819
ENSMUSG00000004789	Dlst	27.7205	32.8857	33.3865	55.5906	56.3595	55.2968	51.9937	44.5673	48.928	45.5725
ENSMUSG00000004814	Ccl24	1.92087	3.61115	1.38232	1.01256	0.790625	0.107852	1.30514	0.57807	1.17883	1.15259
ENSMUSG00000004895	Prcc	1.16336	1.10953	1.6023	3.69725	3.01817	3.16066	2.19021	2.34564	1.87564	2.28043
ENSMUSG00000004897	Hdgf	4.86135	5.91426	8.42102	13.2545	9.80026	9.67418	8.49493	8.42825	9.22879	7.84666
ENSMUSG00000005045	Chd5	0.10002	0.110819	0.107552	0	0.00667758	0	0.042329	0.0751131	0.0586899	0.00537087
ENSMUSG00000005124	Ccn4	2.94469	2.13391	3.25396	0.189137	0.0811777	0.113901	0.649355	1.44536	0.0728039	0.998041
ENSMUSG00000005142	Man2b1	3.98384	3.68747	3.21085	2.18415	2.14537	2.03447	2.06337	2.60296	2.06207	2.45147
ENSMUSG00000005354	Txn2	2.86351	3.19228	3.78998	5.62173	4.79022	5.16121	5.83202	4.6596	4.08606	3.5226
ENSMUSG00000005469	Prkaca	2.76683	3.1526	5.39382	8.05265	7.70239	9.56296	7.69529	13.5486	7.63869	12.6596
ENSMUSG00000005506	Celf1	1.91574	2.08901	2.39565	4.20132	3.39428	3.09234	3.22584	3.80443	3.04415	3.53446
ENSMUSG00000005534	Insr	3.2409	3.86047	4.16149	5.90881	4.68326	6.68399	6.18305	6.50391	7.28981	6.70011
ENSMUSG00000005580	Adcy9	2.38884	3.01498	4.00815	6.15331	5.65172	6.12743	5.21651	4.22162	3.60222	3.5752
ENSMUSG00000005610	Eif4g2	11.7647	10.9536	25.6759	49.8354	34.1989	43.7175	35.6894	46.4133	28.867	42.062
ENSMUSG00000005615	Pcyt1a	4.07141	4.7558	5.74433	9.19935	8.92384	8.94933	6.5126	6.98906	5.11334	5.51294
ENSMUSG00000005667	Mthfd2	1.71873	1.45792	1.35515	0.550546	0.799303	0.615729	1.44055	1.35394	1.15118	1.90976
ENSMUSG00000005683	Cs	28.5832	29.5411	45.2495	62.4348	62.973	71.8588	76.1888	69.3032	60.8849	62.6437
ENSMUSG00000005686	Ampd3	0.236153	0.23933	0.145171	0.577702	0.468089	0.48591	0.940822	1.4897	1.11811	1.23966
ENSMUSG00000005873	Reep5	3.42241	3.00005	4.42363	10.523	7.38531	6.10504	6.16728	5.55153	5.1917	5.0153
ENSMUSG00000005950	P2rx5	1.89622	1.56362	1.92521	2.50286	3.07265	4.54868	6.69008	7.91038	6.77661	7.97287
ENSMUSG00000005973	Rcn1	9.50413	7.48513	7.62088	4.16144	2.66296	3.21201	6.81142	5.33325	3.31844	5.02451
ENSMUSG00000006014	Prg4	5.63069	14.4435	1.45754	0.268855	0.284073	0.244745	0.852979	0.605446	1.05126	0.781656
ENSMUSG00000006221	Hspb7	1.42582	3.11529	1.91986	4.80316	4.11356	9.53313	42.6783	42.0499	60.093	55.1308
ENSMUSG00000006262	Mob1b	0.620896	0.753527	0.83355	1.77299	1.14931	1.3518	1.25022	1.94975	1.02083	1.42427
ENSMUSG00000006360	Crip1	19.1479	16.335	11.8484	4.96477	7.15692	4.96189	14.0847	11.6432	11.5234	12.1449
ENSMUSG00000006369	Fbln1	0.579938	1.00663	1.16738	0.275692	0.2051	0.27179	0.742928	0.863507	1.06687	0.530244
ENSMUSG00000006373	Pgrmc1	8.84834	8.69858	7.50735	4.36641	4.68649	3.68537	7.64532	7.19421	6.79289	7.89913
ENSMUSG00000006386	Tek	8.26256	8.11754	5.90578	3.69717	4.33217	4.69808	5.29431	5.34052	5.32005	5.58164
ENSMUSG00000006435	Neurl1a	3.40949	3.92814	5.97674	9.27001	10.1841	9.02411	7.51013	8.83809	8.10568	6.42926
ENSMUSG00000006494	Pdk1	6.58912	6.01161	10.6134	8.88576	12.841	16.8503	29.4882	29.292	38.4845	30.5149
ENSMUSG00000006498	Ptbp1	2.95618	3.06196	2.16296	1.70499	0.972019	1.26703	1.48335	1.94986	1.57642	1.58533
ENSMUSG00000006519	Cyba	6.80425	7.91458	7.37112	3.77753	3.03916	2.85601	7.93796	6.87522	4.66391	6.38271
ENSMUSG00000006587	Snai3	0.301604	0.445554	0.614489	2.27355	1.28868	1.93373	6.7649	8.38946	5.05642	7.22316
ENSMUSG00000006678	Pola1	0.955529	0.771632	0.412398	0.346158	0.29044	0.372427	0.37589	0.437782	0.574359	0.572333
ENSMUSG00000006931	P3h4	3.08057	2.13001	2.91403	0.896931	0.910803	0.9619	3.19718	2.84222	2.13962	1.72509
ENSMUSG00000006958	Chrd	0.422183	0.370199	0.334506	0.183354	0.153456	0.143544	0.301091	0.251526	0.247728	0.211589
ENSMUSG00000007029	Vars	0.793538	0.91362	1.67341	2.30003	1.7002	2.27882	1.84447	2.16661	1.87685	1.88145
ENSMUSG00000007030	Vwa7	0.428595	0.626368	0.64144	1.66904	1.21662	1.37628	1.09725	1.9226	1.71386	1.37235
ENSMUSG00000007033	Hspa1l	0.710859	1.10792	1.14109	1.34235	1.7085	2.7685	3.52801	3.57575	5.65545	5.16356
ENSMUSG00000007039	Ddah2	6.7189	4.64318	4.32467	1.94866	2.61107	2.01655	4.15909	4.91621	3.07667	4.23255
ENSMUSG00000007041	Clic1	9.19704	7.74661	6.27188	4.56668	4.05503	3.95946	6.20071	6.11377	5.27008	5.57891
ENSMUSG00000007097	Atp1a2	30.9084	35.8726	50.8544	48.251	56.5174	75.4798	75.003	103.518	79.8784	84.4142
ENSMUSG00000007682	Dio2	1.53503	1.30127	1.32511	0.248592	0.198149	0.216241	0.721074	1.17884	1.05046	1.26614
ENSMUSG00000007872	Id3	8.76666	5.21174	6.90565	2.95844	2.32241	2.61244	7.51183	4.93537	10.8116	6.37975
ENSMUSG00000008035	Mid1ip1	3.95727	3.94863	3.92568	18.2846	7.12684	8.76206	20.301	12.1637	8.34425	7.54621
ENSMUSG00000008393	Carhsp1	3.71678	3.57714	3.06548	1.97252	1.99902	2.18154	5.24431	6.54877	6.40177	6.81075
ENSMUSG00000008429	Herpud2	2.17901	2.77024	2.92579	6.33903	4.52416	4.55549	3.03047	4.64833	3.10376	4.3141
ENSMUSG00000008475	Arpc5	10.1874	9.74946	6.53046	5.8906	4.94836	2.97623	7.12898	6.37581	4.97753	5.85698
ENSMUSG00000008575	Nfib	2.72202	2.98583	3.51072	7.34987	4.64201	5.15922	4.72346	5.76732	3.67433	4.70747
ENSMUSG00000008604	Ubqln4	1.34826	1.38375	1.63509	3.72982	3.7651	2.87958	3.2279	3.70753	2.73182	2.71804
ENSMUSG00000008822	Acyp1	5.11	5.00882	6.80037	7.73727	8.57854	11.0823	5.68286	4.31885	5.47287	4.99772
ENSMUSG00000009112	Bcl2l13	2.79465	3.03667	6.11076	6.20667	6.60864	8.61215	7.85963	8.13976	8.22818	8.51507
ENSMUSG00000009281	Rarres2	16.697	20.8943	10.3435	7.33267	4.7903	4.4386	11.1723	6.83208	11.0079	6.97885
ENSMUSG00000009291	Pttg1ip	6.72117	5.84604	5.16174	2.96037	3.21264	2.73139	5.82134	4.96681	5.20634	5.91909
ENSMUSG00000009654	Oit3	0.474762	0.487833	0.466965	0.00959845	0	0	0.0969964	0.0722907	0	0.129226
ENSMUSG00000010048	Ifrd2	4.82043	5.59572	8.96896	7.94594	9.19707	12.791	9.25519	8.47283	7.22112	8.7636
ENSMUSG00000010067	Rassf1	1.1518	0.933951	0.890948	0.540246	0.492661	0.513748	0.705559	0.517228	0.536101	0.387449
ENSMUSG00000010277	2610507B11Rik	24.7175	21.7696	46.6003	42.4737	46.9279	57.5785	42.7862	40.0141	43.9357	38.1426
ENSMUSG00000010663	Fads1	2.60834	3.50952	4.64605	1.60284	0.870251	0.969916	1.74102	3.774	1.76688	1.98072
ENSMUSG00000010830	Kdelr3	7.13369	3.9397	5.02559	1.3437	1.04088	1.28408	2.3428	4.215	0.909153	2.65717
ENSMUSG00000011171	Vipr2	0.28124	0.262999	1.10606	0.107929	0.0430145	0.125178	0.16663	0.535461	0.0900139	0.219115
ENSMUSG00000011179	Odc1	25.9126	22.5886	20.8506	188.384	56.0269	36.8225	32.0646	21.5123	38.3594	23.7845
ENSMUSG00000011257	Pabpc4	15.9812	23.0912	31.8308	59.3223	51.9939	44.0819	40.0401	42.7845	35.1753	36.1446
ENSMUSG00000011305	Plin5	4.1881	3.98156	4.15875	5.24439	11.9581	16.6972	34.6293	18.4591	27.3725	29.1009
ENSMUSG00000011382	Dhdh	1.89868	2.05156	2.93499	3.88529	4.73236	3.81637	1.47051	1.6909	1.98791	1.93114
ENSMUSG00000012428	Steap4	12.21	11.5862	8.95785	7.48106	5.03006	5.6	5.39995	6.58893	5.65354	5.75866
ENSMUSG00000013033	Adgrl1	0.17009	0.186594	0.347446	0.941151	0.484387	0.666867	0.322798	0.657191	0.168422	0.395593
ENSMUSG00000013275	Slc41a1	1.67722	1.69926	1.56818	2.88743	2.27982	3.4263	4.33551	4.97653	4.07294	3.63594
ENSMUSG00000013936	Myl2	11.9139	13.94	30.6836	0.0960632	1.70643	5.72996	1286.33	1798.93	2028.23	2707.69
ENSMUSG00000014077	Chp1	1.63056	1.82106	2.75957	2.98273	4.20634	3.99165	2.84028	3.43961	2.68663	3.6627
ENSMUSG00000014498	Ankrd52	0.689992	0.802821	1.0073	1.97176	1.4244	2.21946	1.81872	2.58415	1.19549	1.85634
ENSMUSG00000014601	Strip1	0.560803	0.751672	0.775934	1.49187	1.25565	1.03733	1.2646	1.25666	0.839858	1.00994
ENSMUSG00000014778	Fhod1	0.386388	0.359367	0.418527	1.75497	1.23429	1.12249	0.478143	0.271509	0.309952	0.308858
ENSMUSG00000015085	Entpd2	2.89556	2.18882	1.96284	1.11921	0.811919	0.951684	1.71558	1.8807	1.35924	1.6205
ENSMUSG00000015087	Rabl6	1.95336	2.85061	1.85383	6.77507	5.74808	3.24045	3.57162	2.69914	3.08589	2.39635
ENSMUSG00000015149	Sirt2	3.03815	3.48813	3.64882	5.29509	5.03967	5.04965	5.00227	5.1242	5.44951	4.58721
ENSMUSG00000015342	Xk	0.858723	1.28099	1.61369	2.33021	2.26919	2.28377	1.43844	1.38403	1.12384	1.47025
ENSMUSG00000015354	Pcolce2	4.85046	5.72028	5.27796	1.55645	1.09304	0.770061	3.25973	2.39677	2.32788	1.96973
ENSMUSG00000015355	Cd48	1.43953	2.2721	1.00371	0.472641	0.592013	0.293667	1.1372	0.750683	0.675748	0.692603
ENSMUSG00000015396	Cd83	2.22569	1.70402	1.26565	0.487008	0.328466	0.228109	1.00952	0.604599	0.824835	0.504363
ENSMUSG00000015533	Itga2	1.04521	0.893095	0.849601	0.0889052	0.121483	0.215435	0.208563	0.409953	0.0190665	0.293132
ENSMUSG00000015568	Lpl	36.5678	31.6183	34.276	63.8243	67.2237	76.9814	231.52	232.402	245.346	241.141
ENSMUSG00000015711	Prune1	1.21739	1.60152	1.30442	3.9867	2.86528	3.14619	2.20497	3.93129	2.06529	3.44265
ENSMUSG00000015852	Fcrls	2.78667	3.28082	1.67339	0.986033	1.37085	0.718087	1.39036	1.71471	0.722911	1.30106
ENSMUSG00000015932	Dstn	22.6422	23.4767	15.5556	14.1854	10.3136	8.47801	14.151	12.4601	13.4541	13.0356
ENSMUSG00000015944	Castor2	0.754674	0.796016	1.21981	2.23004	1.98068	2.30932	1.91373	3.32483	0.88211	1.58628
ENSMUSG00000016024	Lbp	1.18098	0.944866	0.988123	0.415449	0.225181	0.419206	0.797675	0.989346	0.482311	0.937544
ENSMUSG00000016128	Stard13	1.29057	1.28775	0.86475	0.731756	0.536115	0.585064	0.920405	1.33676	0.75728	1.00015
ENSMUSG00000016344	Ppdpf	2.56228	3.50032	7.02433	12.1183	6.89726	9.30422	9.81711	7.37049	5.4727	7.08855
ENSMUSG00000016349	Eef1a2	36.4331	69.3127	84.9867	187.144	165.106	153.943	170.833	197.664	162.582	156.902
ENSMUSG00000016382	Pls3	11.9922	10.2036	7.34711	3.99702	3.51816	4.2019	7.97622	9.13773	5.57382	8.47697
ENSMUSG00000016386	Mpped2	0.0599685	0.0271988	0.0791908	0.359411	0.317621	0.183505	0.394782	0.428733	0.164212	0.405741
ENSMUSG00000016477	E2f3	0.495081	0.462477	1.13153	1.43459	1.86875	1.7626	0.958957	1.07506	1.10615	1.17024
ENSMUSG00000016494	Cd34	12.9916	12.7812	7.64947	6.8498	4.30119	4.20536	8.09608	7.02628	5.80831	7.90745
ENSMUSG00000016528	Mapkapk2	28.9451	35.7491	45.6656	45.8826	59.7406	68.3413	79.6116	101.819	103.306	96.1173
ENSMUSG00000016559	H3f3b	32.8977	31.7156	21.0166	12.1124	15.0517	12.6246	21.9676	19.7173	28.537	22.0508
ENSMUSG00000016918	Sulf1	2.92592	2.73513	1.91162	1.33163	0.89522	0.680161	2.19688	1.82023	1.13825	1.23044
ENSMUSG00000016995	Matn4	0.489596	0.381698	1.36296	0.0568932	0.0247357	0.0404913	0.418131	0.940453	0.0931733	0.427748
ENSMUSG00000017057	Il13ra1	2.87111	2.5648	2.23588	1.23998	1.31017	0.827773	2.00342	1.73747	1.58009	1.66387
ENSMUSG00000017144	Rnd3	4.12452	3.71195	2.01953	2.03481	1.67486	1.52841	2.5627	3.24174	1.97603	3.15875
ENSMUSG00000017300	Tnnc2	52.9455	52.377	37.0227	68.1389	87.2681	86.4195	57.1275	55.6772	27.7195	25.2842
ENSMUSG00000017344	Vtn	12.5011	12.1149	9.16566	5.44437	4.91755	6.84579	5.4618	7.19099	4.51207	8.18941
ENSMUSG00000017466	Timp2	7.70279	7.14451	8.78569	5.19961	3.58062	3.38774	5.53554	7.1907	2.45411	4.83513
ENSMUSG00000017692	Rhbdl3	0.32781	0.377819	0.504185	1.11926	0.946216	0.870343	0.328464	0.431824	0.339444	0.3914
ENSMUSG00000017781	Pitpna	5.84766	7.46331	9.49859	20.4673	13.5143	15.1541	6.6313	5.97603	5.72096	5.22294
ENSMUSG00000017817	Jph2	27.5519	40.9624	68.1673	68.1999	83.1961	81.1584	28.6315	37.7515	29.2306	31.1234
ENSMUSG00000017969	Ptgis	3.43165	2.56206	3.29658	0.302319	0.598282	0.408067	1.76456	2.49003	1.09549	1.42357
ENSMUSG00000018001	Cyth3	3.08331	3.21214	2.08085	1.36113	1.21378	1.4282	2.10621	2.41945	1.80496	2.53064
ENSMUSG00000018008	Cyth4	1.66806	1.64884	1.22446	0.795815	0.641976	0.400338	0.750914	0.949085	0.460603	0.84829
ENSMUSG00000018042	Cyb5r3	4.6248	4.9244	5.12419	2.94502	2.29285	3.00588	5.53687	6.49804	9.27218	5.50855
ENSMUSG00000018341	Il12rb2	0.457149	0.392856	0.714888	0.966311	1.46738	1.38048	0.78405	0.956203	0.741203	0.976745
ENSMUSG00000018378	Cuedc1	1.07808	1.35084	1.68961	2.056	2.12603	3.09353	2.01217	2.11247	1.54325	1.60312
ENSMUSG00000018411	Mapt	0.460609	0.588797	0.749111	1.94725	1.70791	1.9473	2.52256	3.78112	3.15795	2.57653
ENSMUSG00000018415	Gid4	3.33593	5.37409	14.0298	12.687	13.0245	15.8648	5.90723	8.36422	5.48417	7.38598
ENSMUSG00000018446	C1qbp	1.35668	1.36471	2.8025	3.78775	4.75519	4.57158	4.52145	3.7697	3.49703	4.20713
ENSMUSG00000018554	Ybx2	0.205816	0.148259	0.0863327	0.724023	0.780795	0.370472	0.071731	0.106921	0.170496	0.136523
ENSMUSG00000018559	Ctdnep1	3.57695	3.27882	6.73721	9.32079	8.65143	14.146	10.6584	12.3377	10.568	12.6432
ENSMUSG00000018566	Slc2a4	35.5575	42.555	45.6675	68.9632	62.0962	63.991	52.1336	48.1804	52.3245	44.6174
ENSMUSG00000018593	Sparc	81.6268	47.6487	62.8651	21.642	9.54072	11.8429	25.0789	36.1465	4.67713	23.0671
ENSMUSG00000018599	Mief2	3.96601	4.04728	6.75076	10.7495	13.948	11.9304	12.4211	13.3573	12.1585	14.2885
ENSMUSG00000018604	Tbx3	0.26873	0.227827	0.180164	0.735267	0.512007	0.695809	0.765472	0.925841	0.618609	0.89356
ENSMUSG00000018796	Acsl1	6.10324	8.74478	6.28054	19.9295	16.7411	20.4572	34.601	23.3654	23.8514	26.282
ENSMUSG00000018819	Lsp1	5.48259	6.92459	4.75987	3.0412	2.05306	2.02456	2.93998	4.13466	2.43803	3.33246
ENSMUSG00000018882	Mrpl45	3.44606	3.51668	4.09559	5.9273	7.22243	5.81053	6.64085	5.16842	5.94242	5.07553
ENSMUSG00000018899	Irf1	1.88839	1.74316	2.96059	1.21822	0.708153	1.2646	1.44531	2.31729	1.85912	1.69579
ENSMUSG00000018932	Map2k3	1.98327	1.61351	3.63384	7.41283	5.19422	8.30253	4.85526	4.49174	4.36402	3.89823
ENSMUSG00000019124	Scrn1	0.717001	0.623192	0.751703	0.409191	0.259909	0.383749	0.452271	0.567523	0.31674	0.436543
ENSMUSG00000019132	BC005537	3.61779	3.85841	4.3663	10.3245	5.58723	6.4594	7.48928	10.6606	8.54983	9.1563
ENSMUSG00000019467	Arhgef25	3.68086	3.15333	3.02249	1.63679	1.52807	1.84312	1.58608	2.71398	1.61568	2.06997
ENSMUSG00000019539	Rcn3	26.8905	24.4157	31.1135	7.60772	4.70759	4.91972	13.0239	17.1067	4.45813	11.2308
ENSMUSG00000019558	Slc6a8	2.06312	2.42098	4.3105	6.215	5.03578	5.36153	6.86446	9.18481	9.49969	7.71542
ENSMUSG00000019577	Pdk4	20.8974	40.648	7.1071	161.714	169.41	165.863	273.006	91.7074	266.166	205.979
ENSMUSG00000019768	Esr1	0.908777	0.966952	1.32626	2.01374	2.18753	2.77577	1.48961	1.2709	0.705774	1.31489
ENSMUSG00000019818	Cd164	9.99235	9.87885	12.0709	22.0929	19.3311	14.6292	11.3361	10.5682	11.4677	12.0083
ENSMUSG00000019823	Mical1	0.830279	0.834969	0.717655	0.216845	0.201064	0.173228	0.234784	0.490427	0.385323	0.400041
ENSMUSG00000019836	Amd-ps4	15.3128	13.2815	6.32777	101.813	99.783	10.0956	9.84102	3.35863	5.68753	4.05389
ENSMUSG00000019838	Slc16a10	2.53429	4.06888	4.04278	6.06253	8.31625	7.25009	1.62937	1.34514	2.26412	1.69846
ENSMUSG00000019846	Lama4	7.5737	4.5065	2.98918	3.34173	2.16344	2.18159	2.85148	3.29008	2.24368	2.96412
ENSMUSG00000019848	Popdc3	5.62043	6.93192	7.9168	8.1322	12.8105	13.9467	12.6255	11.4727	17.6662	14.356
ENSMUSG00000019849	Prep	1.64742	2.19833	2.42506	3.99103	2.83728	3.9152	4.38488	4.56837	3.59189	4.41325
ENSMUSG00000019864	Rtn4ip1	2.43864	2.84074	3.92784	4.71189	5.63368	5.27931	6.64204	5.46458	5.35643	5.53272
ENSMUSG00000019880	Rspo3	0.600562	0.653727	0.70243	0.257097	0.106919	0.408386	11.3525	7.79342	5.67191	9.76063
ENSMUSG00000019893	Ros1	0.114459	0.115007	0.202305	0.0240899	0.00822933	0	0.0260827	0.133298	0.185987	0.152236
ENSMUSG00000019913	Sim1	0.114805	0.157054	0.154882	4.44613	2.94943	2.57308	1.48909	0.880799	1.27811	1.12665
ENSMUSG00000019916	P4ha1	17.3018	17.5171	17.5369	12.4761	11.8836	10.6431	7.93727	7.27857	5.25357	5.31705
ENSMUSG00000019927	Ube2d1	1.55066	1.60695	2.19664	6.2386	3.36719	4.24979	1.5003	1.31743	0.955849	1.55432
ENSMUSG00000019929	Dcn	482.73	649.5	344.632	181.288	185.679	96.7086	178.067	165.445	178.698	142.725
ENSMUSG00000019932	Kera	99.4776	122.116	88.6292	1.83892	5.87407	3.86773	16.1562	34.3146	2.01896	23.0951
ENSMUSG00000019936	Epyc	1.7644	1.44772	2.94422	0.0104492	0	0	0	0	0	0
ENSMUSG00000019960	Dusp6	9.82722	5.9372	4.05485	3.61783	2.17424	2.24787	3.86875	3.68657	3.99433	3.99456
ENSMUSG00000019975	Ikbip	4.36935	4.09247	3.72427	1.88647	1.93517	1.24143	2.19645	2.56507	1.59248	2.1349
ENSMUSG00000019978	Epb41l2	6.97319	7.71709	5.3711	5.19743	2.69497	3.09747	4.61917	5.23732	2.59182	3.50506
ENSMUSG00000019986	Ahi1	0.627329	0.475566	0.468646	0.246955	0.113081	0.260523	0.265488	0.384426	0.394396	0.444657
ENSMUSG00000019997	Ccn2	9.40453	10.8036	2.97678	1.40303	1.02887	0.927539	10.9172	4.6897	2.359	11.9273
ENSMUSG00000020023	Tmcc3	1.12304	1.23722	1.06171	1.76208	2.19179	1.87447	1.33266	1.31624	0.965999	1.30238
ENSMUSG00000020034	Tcp11l2	3.04019	2.55244	2.85587	4.3044	5.34191	6.54058	5.03411	4.44698	3.22508	6.06311
ENSMUSG00000020038	Cry1	0.802609	1.01378	1.51183	2.17529	2.39914	2.24748	2.01877	2.13984	2.34588	1.87843
ENSMUSG00000020059	Sycp3	0.180549	0.103179	0.815402	0.740994	0.961894	1.16022	1.28367	1.36673	1.2713	1.66949
ENSMUSG00000020067	Mypn	7.89568	8.67988	19.0987	30.6322	14.345	25.4922	16.341	19.8901	17.5519	19.0826
ENSMUSG00000020070	Rufy2	0.931656	0.72613	0.50847	0.438967	0.378833	0.310067	0.47528	0.390621	0.257648	0.36818
ENSMUSG00000020086	Macroh2a2	1.02827	0.668154	0.972682	0.319895	0.205949	0.353183	0.279751	0.622179	0.40635	0.378623
ENSMUSG00000020091	Eif4ebp2	0.638895	0.52159	1.24528	3.08659	2.61554	2.38515	2.76331	2.64387	1.61952	2.10372
ENSMUSG00000020097	Sgpl1	2.95715	2.55675	2.1723	1.46806	1.17711	1.6711	2.28913	2.52161	2.41968	2.5722
ENSMUSG00000020101	Vsir	4.88834	4.04655	3.52695	1.59581	1.45493	1.62955	2.15737	3.51434	1.76269	2.48415
ENSMUSG00000020109	Dnajb12	2.50635	3.37895	5.23297	8.32442	7.4457	7.40004	4.51513	4.33295	4.60281	4.61373
ENSMUSG00000020142	Slc1a4	0.499907	0.446086	0.455963	0.0817946	0.114095	0.0889378	0.206642	0.410691	0.327443	0.471953
ENSMUSG00000020190	Mknk2	11.1879	14.6627	17.8961	24.9934	32.9492	27.363	42.9402	36.1532	51.4036	37.2926
ENSMUSG00000020218	Wif1	14.7723	10.6705	11.9801	0.0551308	0.210931	0.345285	1.3928	4.08099	0.132421	1.67534
ENSMUSG00000020220	Vps13d	1.74861	1.80287	2.22712	3.24635	2.85198	3.14621	2.40721	2.46184	2.33861	2.43102
ENSMUSG00000020235	Fzr1	0.483072	0.552128	0.773558	1.13291	1.18344	1.15145	1.49132	1.25742	1.18157	1.19269
ENSMUSG00000020238	Ncln	0.507141	0.424781	0.532281	1.18163	1.05267	0.927088	0.741427	0.731234	0.718828	0.876385
ENSMUSG00000020250	Txnrd1	4.55492	6.94104	8.84251	11.7082	10.9368	11.1996	9.0419	9.37837	8.86468	8.94721
ENSMUSG00000020251	Glt8d2	1.15431	1.04565	0.817491	0.486723	0.321453	0.169353	0.316192	0.453855	0.29227	0.410112
ENSMUSG00000020256	Aldh1l2	1.33527	1.09011	2.06774	0.649128	0.528783	0.940054	0.982155	1.15507	0.29984	0.843755
ENSMUSG00000020288	Ahsa2	1.91856	1.71841	2.13057	3.37163	3.17697	3.62113	2.58074	2.11559	2.21609	2.30543
ENSMUSG00000020300	Cpeb4	2.08183	2.13254	1.80564	6.34873	3.34575	3.91439	2.80234	2.90681	1.81659	3.2648
ENSMUSG00000020309	Chac2	7.94842	8.01921	8.62156	14.2248	17.4699	13.5419	10.1281	7.55388	10.1426	8.92391
ENSMUSG00000020326	Ccng1	281.225	243.856	372.291	470.983	612.8	556.405	376.975	296.564	285.17	327.075
ENSMUSG00000020329	Polrmt	0.433532	0.409608	0.567351	1.46226	0.723914	0.86454	1.12557	0.872681	0.565941	0.637184
ENSMUSG00000020363	Gfpt2	2.13478	2.87249	1.43594	1.00513	0.801178	0.524598	1.28175	1.21534	0.905352	1.05866
ENSMUSG00000020390	Ube2b	93.0243	93.8308	115.125	135.124	170.242	161.183	117.087	103.035	130.421	118.432
ENSMUSG00000020392	Cdkn2aipnl	5.22163	7.85974	7.06469	14.5966	11.2099	11.3774	3.59095	2.9557	2.66727	3.86412
ENSMUSG00000020393	Kremen1	1.25603	1.41146	2.10745	3.64222	4.14344	5.14575	8.35232	13.9823	8.7609	11.6042
ENSMUSG00000020400	Tnip1	0.399809	0.363253	0.628447	1.61062	0.976413	1.30236	0.764131	1.01697	0.612985	0.799886
ENSMUSG00000020402	Vdac1	149.009	163.756	260.338	237.208	289.573	343.492	238.377	216.734	216.138	237.779
ENSMUSG00000020423	Btg2	18.5449	12.5657	5.39886	3.2975	4.10589	3.74247	17.0064	8.57577	9.19751	7.63686
ENSMUSG00000020456	Ogdh	33.1654	43.3954	88.3979	85.8483	82.1588	114.184	115.288	121.66	156.879	117.645
ENSMUSG00000020534	Shmt1	1.42229	1.48263	2.22124	3.44585	3.77388	3.16528	0.713846	1.00844	1.05528	1.67013
ENSMUSG00000020570	Sypl	5.36688	5.13811	8.77578	11.0949	10.9554	10.5284	5.5449	5.86928	7.25091	6.71454
ENSMUSG00000020573	Pik3cg	0.326211	0.302009	0.151882	0.0907001	0.113159	0.0514544	0.18929	0.127287	0.0710402	0.144107
ENSMUSG00000020580	Rock2	12.8918	14.6129	19.9596	26.9275	29.6155	25.3118	21.7536	27.283	28.6507	24.3469
ENSMUSG00000020583	Matn3	1.54464	1.00141	2.86167	0.0266362	0.0424627	0.0231699	0.201877	0.792888	0	0.375687
ENSMUSG00000020589	Fam49a	2.79733	2.96808	1.55595	1.43577	0.977167	0.994334	0.920765	1.05758	0.845577	1.14706
ENSMUSG00000020592	Sdc1	1.73751	1.21795	1.5808	0.344254	0.2184	0.275009	0.532474	1.2548	0.400783	0.662112
ENSMUSG00000020593	Lpin1	8.92922	12.5911	14.2697	28.0459	20.5331	22.9446	19.6147	13.9008	8.56093	13.9528
ENSMUSG00000020601	Trib2	4.78237	4.03459	6.12003	2.5201	3.29652	2.60453	3.54579	3.69133	3.14643	3.85118
ENSMUSG00000020623	Map2k6	1.35179	1.53637	2.44137	5.17494	2.87998	3.36598	3.82789	2.91769	1.49308	2.63024
ENSMUSG00000020629	Adi1	3.27921	4.0799	6.84543	15.4518	10.145	11.0712	5.52036	5.32796	5.45299	5.59446
ENSMUSG00000020644	Id2	2.35401	1.84845	1.53767	0.695351	0.453481	0.219949	1.22437	2.10842	2.21427	0.972644
ENSMUSG00000020647	Ncoa1	1.09311	1.22293	1.13259	3.75771	2.10452	2.02983	1.60528	1.62271	1.10739	1.51008
ENSMUSG00000020657	Dnajc27	4.69694	5.22607	9.6222	13.4626	14.3244	15.1136	11.0884	9.84181	10.7572	10.0033
ENSMUSG00000020668	Kif3c	0.876334	1.04187	1.89294	4.25104	3.32616	1.8965	2.69478	1.9506	2.36969	1.04456
ENSMUSG00000020671	Rab10	6.38946	8.82475	9.10018	38.8564	18.4446	14.9374	15.7318	14.2199	12.3117	10.7453
ENSMUSG00000020695	Mrc2	2.62955	1.95134	2.52778	0.978357	0.728699	0.931259	1.27636	2.843	0.698246	1.8817
ENSMUSG00000020741	Cluh	3.06414	3.29241	4.10472	8.17384	5.28503	8.24861	8.69256	12.2175	7.14245	7.95546
ENSMUSG00000020747	Tmem94	0.624503	0.657757	0.87966	2.12456	1.55654	1.68687	0.959281	1.11376	0.827894	0.669445
ENSMUSG00000020766	Galk1	2.11008	1.82867	2.54639	0.647124	0.728208	0.99337	0.865517	2.45738	1.65722	2.08658
ENSMUSG00000020774	Aspa	0.969734	0.807331	0.637756	2.13491	3.55746	1.88835	2.02115	1.54262	2.86084	1.12378
ENSMUSG00000020792	Exoc7	7.82834	7.72212	7.29156	16.386	15.0344	22.4358	6.39374	7.29863	7.43301	6.08153
ENSMUSG00000020794	Ube2g1	12.1358	13.3621	17.7699	27.602	26.2449	24.4625	20.5374	13.5379	13.8795	17.9507
ENSMUSG00000020802	Ube2o	0.37978	0.376993	0.369298	0.855242	0.677668	0.726336	0.767093	0.800392	0.531794	0.681323
ENSMUSG00000020810	Cygb	2.32032	2.84544	2.18752	1.19395	0.60395	0.719011	2.05923	3.2115	1.51662	2.1197
ENSMUSG00000020814	Mxra7	3.19747	3.5065	2.94937	1.54452	1.12406	1.10987	2.17721	2.98641	0.806489	1.93735
ENSMUSG00000020836	Coro6	2.20558	2.42558	4.39587	9.90075	5.75942	8.72055	19.4893	18.6945	13.3155	16.4099
ENSMUSG00000020844	Nxn	3.11424	3.96898	4.3209	7.7745	8.11991	6.44654	11.2295	7.63588	11.2371	7.2937
ENSMUSG00000020849	Ywhae	4.01684	5.25998	5.95689	21.0186	10.8396	8.94679	8.52979	8.85746	4.91215	6.77435
ENSMUSG00000020866	Cacna1g	0.315181	0.373102	0.476262	0.0395982	0.0378758	0.0413341	0.106708	0.426048	0.0634085	0.177707
ENSMUSG00000020902	Ntn1	1.93056	2.61496	1.95309	0.822809	0.397588	0.467266	0.904723	1.93111	1.12641	1.05775
ENSMUSG00000020918	Kat2a	0.445934	0.471134	0.514399	1.23037	0.901026	1.02343	0.660523	0.752903	0.484849	0.739498
ENSMUSG00000020922	Lsm12	2.6472	3.8932	3.81628	8.56156	7.20839	5.96571	4.47313	3.96678	3.63376	3.96579
ENSMUSG00000020953	Coch	0.978179	0.576366	0.262838	0.0299223	0.0954025	0.0780849	0.100792	0.107314	0.239572	0.191834
ENSMUSG00000021051	Ppp2r5e	1.14391	1.25164	1.64723	3.46751	2.55539	2.83228	2.51696	2.70078	2.17243	2.70833
ENSMUSG00000021061	Sptb	4.45455	5.63829	9.44064	11.6409	8.66071	14.2347	10.5804	17.6518	11.4431	10.5463
ENSMUSG00000021062	Rab15	0.192898	0.161519	0.152838	0.0115997	0.0693446	0.105947	1.31872	1.12948	1.04482	1.18243
ENSMUSG00000021067	Sav1	1.60943	1.82326	3.24529	5.56626	3.82832	4.56521	2.67855	3.54771	2.7058	2.20232
ENSMUSG00000021069	Pygl	1.11484	1.45526	1.06281	0.796942	0.451349	0.419587	1.11265	1.14327	0.776598	0.64538
ENSMUSG00000021133	Susd6	2.02157	2.06392	3.09139	4.1524	3.82591	3.95181	3.17687	3.73074	2.81156	3.30365
ENSMUSG00000021140	Pcnx	2.04732	2.36056	3.36047	7.04119	4.29103	5.14306	6.10959	5.68067	5.88417	4.88869
ENSMUSG00000021143	Pacs2	1.73242	1.87332	2.6133	3.46714	2.98937	3.24957	2.71413	3.06313	2.36054	2.31047
ENSMUSG00000021156	Zmynd11	1.79207	2.14173	2.76034	4.5745	3.31974	3.76143	3.54563	5.26057	4.07711	4.01247
ENSMUSG00000021186	Fbln5	1.75398	1.66207	1.56344	0.771275	0.526948	0.622983	1.40339	1.90171	0.909738	1.36862
ENSMUSG00000021196	Pfkp	0.959492	1.17994	0.663998	0.361744	0.347371	0.341922	0.791561	0.594541	0.675611	0.756012
ENSMUSG00000021215	Net1	5.70839	9.05115	6.2323	4.58669	3.54745	2.61831	8.78124	8.11182	7.10078	7.14006
ENSMUSG00000021222	Dcaf4	5.63679	6.89382	8.83676	11.5349	13.0689	14.195	14.392	13.905	11.1968	12.4159
ENSMUSG00000021258	Ccnk	0.547295	0.567376	1.28026	6.98808	2.1436	2.63173	1.85294	1.1837	0.672867	1.19513
ENSMUSG00000021273	Fdft1	7.98747	8.75536	13.0683	14.1569	17.4745	20.4374	13.0249	12.0002	15.985	12.8493
ENSMUSG00000021311	Mtr	3.07543	2.78096	3.54618	6.30501	5.03992	4.92359	4.19335	3.95718	4.5354	3.59434
ENSMUSG00000021319	Sfrp4	1.94943	2.14323	3.18184	1.2344	0.291532	0.6363	1.23201	1.4429	1.28115	1.11379
ENSMUSG00000021365	Nedd9	4.70278	4.19914	2.03767	2.05588	1.56176	1.05225	3.4865	2.82302	3.27388	3.26597
ENSMUSG00000021371	Mcur1	2.89595	3.50781	3.95308	5.22906	5.66359	5.7312	6.63631	6.94988	9.38299	6.43659
ENSMUSG00000021388	Aspn	21.975	21.9191	10.5902	12.1597	7.5011	8.33483	22.7949	22.6436	30.1385	30.3417
ENSMUSG00000021390	Ogn	85.4183	100.344	52.3236	22.0827	26.9066	15.8913	34.5751	45.7504	29.3549	35.0962
ENSMUSG00000021423	Ly86	2.38056	2.61622	1.14259	0.751548	0.962757	0.0700441	0.678099	0.83749	0.967058	0.671111
ENSMUSG00000021451	Sema4d	0.605125	0.572023	1.27014	1.72621	1.20064	2.12241	1.27896	1.2992	1.13375	0.949731
ENSMUSG00000021474	Sfxn1	1.60748	1.22617	1.06137	0.723513	0.54635	0.521705	0.889875	0.911604	0.628823	0.933804
ENSMUSG00000021477	Ctsl	75.0754	64.9304	76.4559	27.9281	37.9532	55.0593	58.4482	63.1942	69.707	60.8698
ENSMUSG00000021510	Zfp729a	2.97023	3.0677	1.9548	1.86713	1.93801	1.35197	1.52915	1.36318	1.49389	1.47985
ENSMUSG00000021556	Golm1	2.61398	2.578	1.93892	7.3767	9.18369	6.44825	2.06865	2.09725	1.50119	2.7177
ENSMUSG00000021559	Dapk1	0.903777	1.15228	0.859302	0.617827	0.496056	0.258906	0.55826	0.99468	0.595761	0.633172
ENSMUSG00000021567	Nkd2	0.559914	0.484695	0.309779	0.15282	0.0812072	0.162473	0.428975	0.566347	0.13595	0.21772
ENSMUSG00000021614	Vcan	2.04512	2.04966	0.877714	1.18055	0.734514	0.545653	0.986376	0.77844	0.594459	0.943113
ENSMUSG00000021662	Arhgef28	1.07562	1.17282	0.771348	0.594297	0.429403	0.569026	0.820913	0.768225	0.423619	0.550955
ENSMUSG00000021665	Hexb	6.72414	6.15495	5.38469	3.13424	3.62976	1.61381	4.1899	4.06783	2.74292	2.8654
ENSMUSG00000021666	Gfm2	1.67663	1.91805	2.15257	3.44868	2.95851	2.87571	2.70173	2.63806	2.27091	2.31213
ENSMUSG00000021668	Polk	1.45793	1.64636	1.55566	3.63753	3.22269	2.29578	1.07187	0.74515	0.917924	0.732015
ENSMUSG00000021669	Col4a3bp	4.48382	5.43381	8.66523	10.4063	9.77083	10.6241	8.45395	9.9411	9.55511	8.59409
ENSMUSG00000021690	Jmy	0.977315	1.23925	1.64961	3.15761	2.20107	2.15547	2.33312	2.87595	1.97663	2.84897
ENSMUSG00000021701	Plk2	7.75372	3.9829	4.3172	1.27977	1.30175	0.847378	1.95436	4.14108	4.35855	2.90225
ENSMUSG00000021702	Thbs4	62.3927	85.588	58.7483	6.15922	16.1681	4.39514	28.1402	43.2279	13.6069	26.1649
ENSMUSG00000021703	Serinc5	1.84168	1.14255	1.28573	0.604074	0.481499	0.564872	1.08099	1.43528	0.544107	0.86169
ENSMUSG00000021728	Emb	2.33987	1.88545	1.58909	0.391964	0.369235	0.0929879	1.17029	1.82748	0.71324	1.16508
ENSMUSG00000021760	Gpx8	15.1618	13.57	13.1877	4.16157	4.28288	3.0243	8.65043	8.9551	9.80606	9.42248
ENSMUSG00000021765	Fst	1.40619	1.36326	2.15869	0.332073	0.547636	0.627519	2.16966	2.64885	5.32892	1.872
ENSMUSG00000021779	Thrb	0.7346	0.852687	0.993057	1.94733	2.15745	1.76849	1.61926	2.29724	2.03471	1.86089
ENSMUSG00000021794	Glud1	12.0274	12.6167	22.0353	18.6322	26.4478	29.2725	26.9335	28.0952	25.8193	25.2625
ENSMUSG00000021798	Ldb3	21.0991	23.6204	24.1563	66.7233	47.7594	51.0754	39.9054	43.9686	40.427	43.2217
ENSMUSG00000021816	Ppp3cb	2.15396	2.33122	4.5971	8.68448	7.93245	6.9509	3.52749	4.32029	3.40451	3.53219
ENSMUSG00000021820	Camk2g	8.99172	10.2187	16.993	21.5934	19.994	21.4424	9.40247	9.96808	7.3989	9.02064
ENSMUSG00000021835	Bmp4	2.68849	2.41267	2.21959	1.72066	0.805645	0.502402	2.03671	1.46292	0.72254	0.856275
ENSMUSG00000021866	Anxa11	0.960318	0.856089	1.28563	3.55296	2.55346	2.36439	1.60228	1.50403	1.78764	1.33185
ENSMUSG00000021868	Ppif	1.14075	1.06947	1.90702	3.1457	2.93506	2.93452	3.0266	2.23	2.18465	2.47379
ENSMUSG00000021876	Rnase4	21.3578	26.2853	11.5503	8.70118	9.04085	6.01775	11.6177	7.42889	11.5931	8.45784
ENSMUSG00000021877	Arf4	5.80877	3.7024	4.62815	2.4639	2.63881	2.38324	3.70117	4.58548	3.79882	3.38492
ENSMUSG00000021890	Eaf1	0.468489	0.272566	0.588793	1.02925	0.966361	1.00516	1.32405	1.93625	1.40293	1.2509
ENSMUSG00000021895	Arhgef3	5.48731	5.83622	3.99466	2.56781	2.64176	2.844	3.77163	4.55377	3.36178	3.43127
ENSMUSG00000021939	Ctsb	5.18645	4.58802	6.08962	9.36814	7.3592	9.15106	7.80349	7.874	5.00152	6.9726
ENSMUSG00000021943	Gdf10	1.94805	1.14448	0.952059	0.426972	0.127625	0.167133	1.67196	0.907298	1.18581	0.636434
ENSMUSG00000021950	Anxa8	3.05903	5.84703	2.19291	0.284686	0.102114	0.0371457	2.01381	0.428822	1.92319	0.273772
ENSMUSG00000021978	Extl3	1.09582	1.07853	2.36877	4.50858	2.46244	2.94431	2.1378	2.76988	1.78787	2.12696
ENSMUSG00000022032	Scara5	5.47592	5.44901	4.14878	3.31596	2.49958	2.12035	4.41611	3.12354	2.55822	2.77914
ENSMUSG00000022052	Ppp2r2a	1.68502	2.11424	2.27144	7.47914	4.20161	3.94503	4.13746	3.0319	2.84676	3.54519
ENSMUSG00000022075	Rhobtb2	0.555658	0.464351	1.00879	1.62636	1.57034	1.31206	0.868411	1.30824	0.847211	0.897946
ENSMUSG00000022090	Pdlim2	0.585032	0.49423	0.568335	0.238613	0.199705	0.217939	0.512399	0.385096	0.519404	0.401564
ENSMUSG00000022095	Fam160b2	1.0129	1.10873	1.4661	2.22285	2.2531	2.14714	1.40812	1.42784	0.936346	0.867814
ENSMUSG00000022098	Bmp1	5.14498	4.44332	3.08985	2.88475	1.3626	1.39408	2.64524	2.9735	1.34731	2.60291
ENSMUSG00000022102	Dok2	0.809992	1.01438	0.542083	0.26742	0.264609	0.144384	0.582413	0.535764	0.249179	0.195093
ENSMUSG00000022111	Uchl3	11.0299	14.0586	14.5979	18.9253	23.7642	21.5741	19.0666	20.2693	25.3407	21.5516
ENSMUSG00000022136	Dnajc3	12.6595	13.8388	11.7271	7.59502	9.55553	8.08674	6.92999	7.60029	9.25764	8.33025
ENSMUSG00000022139	Mbnl2	44.6701	49.2139	56.1882	70.1404	68.8412	74.1142	61.2201	60.9623	72.8801	67.7397
ENSMUSG00000022150	Dab2	1.78418	1.62915	0.797949	0.626914	0.418357	0.342417	0.699822	0.623533	0.503396	0.602879
ENSMUSG00000022191	Drosha	0.765326	0.95448	1.75517	3.4454	1.54209	2.6479	2.21026	3.14901	1.99038	2.1684
ENSMUSG00000022225	Cma1	4.61102	5.34303	3.63658	1.54483	1.0129	0.390134	3.58805	2.94894	1.34659	1.58145
ENSMUSG00000022237	Ankrd33b	1.52824	1.78694	3.07181	2.89244	4.70416	4.64437	3.24598	4.6499	5.79572	3.49394
ENSMUSG00000022314	Rad21	3.32442	3.19481	6.38185	9.16272	6.88918	8.25451	6.47176	8.50828	5.52883	7.79748
ENSMUSG00000022324	Matn2	8.71326	5.41829	6.01048	2.0315	1.21446	1.91005	2.75483	3.85719	1.97334	3.00224
ENSMUSG00000022340	Sybu	0.551669	0.388258	0.376811	0.13384	0.106682	0.194037	0.169063	0.320004	0.357194	0.286019
ENSMUSG00000022357	Klhl38	2.02214	3.20066	2.89376	4.86334	4.5708	8.01891	3.20917	3.76175	4.61302	8.79534
ENSMUSG00000022358	Fbxo32	4.50438	6.7342	8.79851	12.543	16.7174	20.6804	17.6132	25.6084	20.4689	22.6253
ENSMUSG00000022367	Has2	0.646344	0.936617	0.320072	0.151582	0.332265	0.0659277	0.398905	0.278614	0.24652	0.230803
ENSMUSG00000022371	Col14a1	7.02896	3.92921	3.68961	1.65989	1.2592	0.926074	4.07779	4.03577	2.24553	2.67143
ENSMUSG00000022407	Adsl	14.1707	17.5335	18.3771	21.6316	25.4148	28.0823	23.5753	19.5287	20.8601	20.7886
ENSMUSG00000022419	Deptor	2.27339	1.35	2.64077	10.042	4.30502	4.06853	1.55417	0.989595	0.832981	0.736598
ENSMUSG00000022438	Parvb	0.346248	0.417683	0.56506	1.3453	0.898428	0.853948	1.71466	1.0106	1.36458	1.02565
ENSMUSG00000022453	Naga	3.22099	2.57116	3.28934	1.70663	1.50528	1.86175	2.68588	3.07038	2.18401	2.36763
ENSMUSG00000022464	Slc38a4	13.3105	14.8786	15.3321	37.4728	42.7634	24.3853	8.4337	6.48411	5.36727	7.65784
ENSMUSG00000022472	Desi1	0.21346	0.20502	0.477541	0.795084	0.563334	0.710827	0.836944	0.910899	0.508382	0.693806
ENSMUSG00000022483	Col2a1	0.266205	0.102455	0.48813	0.0178373	0	0.0116371	0.112659	0.249492	0	0.102921
ENSMUSG00000022484	Hoxc10	0.31082	0.322069	0.795642	1.90646	1.34083	0.914536	0.92078	1.01052	0.673412	0.727954
ENSMUSG00000022485	Hoxc5	0.140371	0.235227	0.122927	0.693052	0.704339	0.519968	0.350179	0.307591	0.208084	0.316579
ENSMUSG00000022488	Nckap1l	1.33532	1.37848	0.586502	0.584339	0.474813	0.296095	0.573301	0.543252	0.374734	0.250962
ENSMUSG00000022490	Ppp1r1a	4.00034	3.26586	7.79128	7.62519	8.0545	21.84	18.8463	24.4123	12.5948	29.6891
ENSMUSG00000022517	Mgrn1	2.98694	2.54036	3.83822	4.36392	4.54721	5.91669	7.78101	7.63307	7.39295	6.1269
ENSMUSG00000022533	Atp13a3	1.37993	1.26105	2.09401	4.23845	3.0727	3.79159	3.36653	4.59943	2.63927	4.22672
ENSMUSG00000022548	Apod	13.1508	24.2921	12.6089	7.4352	3.02947	3.08928	4.69599	2.72617	7.66986	2.21694
ENSMUSG00000022551	Cyc1	90.3488	90.3473	189.133	146.196	246.264	252.899	274.333	223.08	275.358	249.371
ENSMUSG00000022562	Oplah	3.1728	3.19287	5.61263	4.5621	5.50032	8.74796	9.72538	11.7979	9.61975	9.85049
ENSMUSG00000022564	Grina	3.76087	4.37993	4.9023	11.3333	7.55951	7.38351	6.30941	4.76188	5.12547	4.07375
ENSMUSG00000022565	Plec	12.6763	17.4576	20.5177	36.7257	25.995	35.6938	40.5758	81.6845	40.3174	31.8226
ENSMUSG00000022594	Lynx1	13.5009	14.379	20.8396	29.3952	29.072	28.8204	72.8416	69.8687	60.0099	60.4116
ENSMUSG00000022620	Arsa	1.24649	0.885995	1.29718	0.509031	0.608612	0.379532	1.04717	1.15013	0.654998	0.881128
ENSMUSG00000022661	Cd200	4.82402	3.72512	4.29588	3.09426	2.23517	2.03971	4.92646	4.71636	3.04837	4.06049
ENSMUSG00000022665	Ccdc80	10.8925	9.97715	7.28517	4.67339	2.27215	2.39527	12.7701	10.1608	12.8671	9.92085
ENSMUSG00000022687	Boc	1.41353	1.49267	0.961717	0.5465	0.244132	0.360453	0.60688	0.949837	0.432746	0.508222
ENSMUSG00000022723	Crybg3	3.80356	4.42143	6.4837	7.52281	8.51166	9.50331	9.56133	8.0171	8.82008	7.93206
ENSMUSG00000022742	Cpox	1.13892	1.73096	2.23044	4.00651	3.93669	3.87966	2.4615	3.01841	2.32011	2.22936
ENSMUSG00000022744	Cldnd1	1.40686	1.06859	1.96834	3.02791	2.89621	2.83368	2.11023	2.23553	1.84957	2.26922
ENSMUSG00000022748	Cmss1	13.7664	17.7297	20.765	26.9043	39.4269	30.1863	12.649	12.1052	13.9958	11.124
ENSMUSG00000022754	Tmem45a	1.4338	1.03642	1.24254	0.280214	0.335033	0.274217	0.331838	0.631246	0.157748	0.589469
ENSMUSG00000022812	Gsk3b	1.59014	1.4858	1.87054	3.37806	2.30423	2.94083	3.33528	4.76504	3.91475	4.03648
ENSMUSG00000022816	Fstl1	49.7342	29.7629	32.5099	15.7873	10.8866	10.7437	31.8771	31.9095	12.7044	28.7091
ENSMUSG00000022858	Tra2b	9.3863	8.73933	7.68893	5.96058	6.21724	4.77408	6.64385	5.17224	6.89579	6.13842
ENSMUSG00000022860	Chodl	6.82848	5.882	4.74295	1.50615	1.37363	1.00546	5.98193	5.44944	0.967523	4.70228
ENSMUSG00000022867	Usp25	8.44162	10.9498	13.5245	24.5042	20.5665	20.4025	11.4925	10.3958	8.63196	10.7791
ENSMUSG00000022892	App	32.9844	31.4967	30.8687	23.8945	18.9642	18.4631	24.4231	30.6977	30.3097	24.4675
ENSMUSG00000022901	Cd86	0.748036	0.946573	0.355612	0.263146	0.297146	0.0572253	0.369333	0.220209	0.329199	0.323351
ENSMUSG00000022905	Kpna1	12.5563	12.9228	17.9434	19.4097	23.4142	22.9433	12.8903	11.0372	15.0638	13.6224
ENSMUSG00000022912	Pros1	4.31529	3.82377	3.02545	2.67736	2.01929	1.60577	2.81142	2.93699	1.96542	2.50547
ENSMUSG00000022971	Ifnar2	1.96748	1.58385	1.46654	1.03698	0.826562	0.398572	1.15758	1.40113	1.2309	1.19048
ENSMUSG00000022995	Enah	0.662768	0.658328	0.543671	1.02915	0.924729	0.901734	1.90982	2.06158	2.21353	1.9626
ENSMUSG00000023004	Tuba1b	30.4163	30.6446	24.6493	19.2961	12.5252	12.8867	24.5547	23.4485	24.5967	20.0661
ENSMUSG00000023010	Tmbim6	8.29267	10.3926	10.1479	13.8513	15.0479	14.3117	12.6118	11.8241	10.0697	8.92527
ENSMUSG00000023021	Cers5	3.07334	2.92987	2.08284	1.05773	0.812989	0.808355	1.73693	1.79647	1.31567	1.45311
ENSMUSG00000023022	Lima1	5.43866	4.9964	3.86767	1.99014	0.982145	1.36413	2.62238	4.73645	1.76007	2.8941
ENSMUSG00000023034	Nr4a1	7.47182	6.04723	3.11354	17.8692	12.0792	9.62545	3.66179	1.75733	1.81867	2.14281
ENSMUSG00000023046	Igfbp6	63.1281	65.2092	45.1235	12.8989	8.97719	12.8741	23.5893	24.4165	13.8728	21.3374
ENSMUSG00000023047	Amhr2	0.227985	0.223351	0.596107	1.84463	2.49317	2.09293	5.23427	3.52354	4.45477	3.2136
ENSMUSG00000023055	Calcoco1	2.92537	3.59649	6.21437	6.46897	6.0229	7.27767	6.602	6.40072	6.34581	5.8703
ENSMUSG00000023191	P3h3	3.18802	2.47942	3.31272	0.578789	0.830421	0.515314	1.42782	2.8426	0.858664	1.82041
ENSMUSG00000023224	Serping1	32.8235	45.8207	29.0244	14.8477	8.72483	7.68924	19.4532	15.5788	16.8296	12.9946
ENSMUSG00000023349	Clec4n	1.25357	1.48262	0.573018	0.0753816	0.0450643	0.0491788	0.666543	0.283868	0.339492	0.181229
ENSMUSG00000023460	Rab12	15.8563	24.4161	21.2063	47.3291	48.147	23.5091	26.3399	19.395	21.3566	22.3186
ENSMUSG00000023484	Prph	1.72537	1.40858	1.19253	0.0286976	0.0686233	0	0.870003	1.59014	0.129244	0.883115
ENSMUSG00000023809	Rps6ka2	5.08877	4.73365	9.79716	10.6864	10.7876	15.4684	9.32029	14.1031	10.4819	12.4387
ENSMUSG00000023828	Slc22a3	0.117333	0.0585385	0.0464831	0.412758	0.219336	0.239362	0.714493	0.353633	0.573739	0.646855
ENSMUSG00000023885	Thbs2	9.74974	7.28322	6.4853	1.04385	1.22104	1.33253	4.62354	8.66882	3.33759	6.6835
ENSMUSG00000023927	Satb1	0.191907	0.192902	0.430499	0.821365	0.639004	0.638624	0.405063	0.522066	0.375826	0.394938
ENSMUSG00000023938	Aars2	2.82199	3.21093	4.39086	4.97163	4.72098	5.90293	5.67426	5.41791	4.94366	4.78103
ENSMUSG00000023944	Hsp90ab1	52.849	57.0864	90.4035	165.247	102.911	106.02	136.678	129.244	160.532	120.993
ENSMUSG00000023959	Clic5	20.8697	18.0885	25.1637	42.8623	30.3604	35.7022	33.4347	26.075	34.4928	37.3786
ENSMUSG00000023965	Fbxl17	1.8006	1.8847	2.9842	5.60294	4.45831	5.11812	3.73145	3.28251	3.02426	3.05499
ENSMUSG00000023968	Crip3	0.0300281	0.0122574	0	1.67253	0.378896	1.28641	0.711647	0.359904	0.211438	0.0677224
ENSMUSG00000023977	Ubr2	3.55562	3.90806	3.36804	8.61503	5.29474	5.75114	5.64624	5.22179	4.20038	4.09919
ENSMUSG00000023992	Trem2	0.235319	0.19588	0.164514	0.0486948	0.012938	0	0.0956824	0.0989628	0.0487342	0.0312186
ENSMUSG00000024011	Pi16	7.09196	9.28523	7.78243	3.51705	2.13465	2.31203	7.20661	6.03722	3.76844	4.73768
ENSMUSG00000024049	Myom1	103.714	116.074	185.824	256.98	226.745	266.938	254.239	233.765	326.825	252.354
ENSMUSG00000024059	Clip4	2.38062	3.65732	6.51484	9.99146	7.29074	8.12864	16.639	13.0222	9.13433	12.4008
ENSMUSG00000024068	Spast	6.98345	8.2801	12.4178	14.1951	15.4664	14.6181	9.7609	10.3986	10.5053	10.1711
ENSMUSG00000024076	Vit	7.28269	7.0826	4.78639	0.364021	0.49405	0.410788	1.73987	2.06416	1.09295	1.6841
ENSMUSG00000024084	Qpct	3.52284	3.00191	1.86082	1.27961	1.13082	0.762221	2.03803	1.9155	1.29456	1.84582
ENSMUSG00000024140	Epas1	2.05474	1.96173	2.08441	8.3825	4.65259	5.9324	6.69825	5.83006	3.39002	6.20459
ENSMUSG00000024143	Rhoq	21.1445	19.879	38.381	37.6426	44.1819	47.7112	27.9481	34.9517	31.163	32.7463
ENSMUSG00000024158	Hagh	8.3128	8.85666	13.7036	12.4265	13.6501	20.6061	16.6536	17.2482	17.1389	18.9907
ENSMUSG00000024191	Bnip1	1.55814	1.67414	2.06468	2.2576	3.03823	3.16493	2.41404	2.09573	2.77437	2.50428
ENSMUSG00000024222	Fkbp5	0.961201	2.20482	0.682014	5.49256	2.64493	3.18275	5.08934	1.51134	1.84356	2.46708
ENSMUSG00000024231	Cul2	7.34607	6.69067	6.94786	13.1216	14.2426	11.4252	11.4692	7.626	9.66953	8.69426
ENSMUSG00000024232	Bambi	1.02334	0.635827	1.17317	0.153979	0.15236	0.0969916	0.348764	0.537	0.127534	0.214454
ENSMUSG00000024241	Sos1	0.601302	0.766639	0.827158	2.40331	1.56409	1.21362	1.28103	1.84008	0.999939	1.81201
ENSMUSG00000024247	Pkdcc	3.84563	4.06699	5.60059	9.64048	14.8888	7.00399	6.08259	5.05352	3.91067	4.17522
ENSMUSG00000024304	Cdh2	0.401764	0.44811	0.470766	0.152614	0.0555342	0.0779203	0.385556	0.746045	0.209184	0.421145
ENSMUSG00000024330	Col11a2	5.54247	3.65478	7.95699	0.152783	0.159252	0.316916	1.48455	4.89356	0.341099	1.63501
ENSMUSG00000024349	Sting1	2.08188	1.50539	1.24892	0.697493	0.277981	0.546052	1.14537	1.38834	0.767863	1.00613
ENSMUSG00000024359	Hspa9	43.4488	60.2103	62.7164	85.7601	102.253	90.9866	119.979	97.8954	126.343	104.391
ENSMUSG00000024392	Bag6	1.01714	1.27406	2.02494	4.03452	2.7388	3.30349	3.04583	3.63205	2.59849	3.1221
ENSMUSG00000024393	Prrc2a	0.625037	0.48342	0.504711	1.71483	1.32494	1.0158	1.13401	0.758388	0.526448	0.654239
ENSMUSG00000024411	Aqp4	12.4121	15.79	19.4482	22.3531	33.5948	35.714	9.23237	8.27737	5.81808	7.7477
ENSMUSG00000024421	Lama3	0.492746	0.462963	0.408925	0.19924	0.0297772	0.123485	0.10067	0.211689	0.171984	0.167652
ENSMUSG00000024442	Dele1	2.10746	2.14677	3.06881	6.43409	5.96258	5.14168	6.27132	4.65899	3.30878	4.49605
ENSMUSG00000024454	Hdac3	3.53714	3.84101	4.60806	5.64323	6.11938	6.08835	5.15529	4.62709	4.80961	4.50003
ENSMUSG00000024456	Diaph1	1.51206	1.86341	1.22372	6.94025	3.06883	2.95244	3.91412	4.01975	3.67573	3.33708
ENSMUSG00000024501	Dpysl3	2.24389	1.87948	1.61915	0.841471	0.663916	0.769121	0.981994	2.09106	0.782304	1.42947
ENSMUSG00000024529	Lox	8.81539	7.406	10.0146	0.790018	0.864747	0.783999	1.58826	4.2979	1.08576	2.81421
ENSMUSG00000024538	Ppic	32.7591	24.5132	24.5498	15.8357	12.5395	15.0963	16.7702	19.2322	9.12176	17.65
ENSMUSG00000024597	Slc12a2	8.93252	9.6928	15.7912	28.3037	22.8877	24.4312	13.9361	10.859	16.7717	11.4937
ENSMUSG00000024613	Tcof1	0.416037	0.44579	0.54596	1.29076	0.765562	0.994597	0.616238	0.831074	0.610303	0.821003
ENSMUSG00000024617	Camk2a	3.63185	4.13306	4.67247	13.9413	7.23491	6.45485	1.45809	1.40394	1.21623	1.4341
ENSMUSG00000024621	Csf1r	6.04987	6.35025	2.94271	2.45418	1.82084	1.00069	2.96168	2.92933	2.71385	2.27581
ENSMUSG00000024642	Tle4	1.86407	1.42143	1.99914	5.25982	2.71687	3.4315	2.92864	2.63102	1.99134	2.04101
ENSMUSG00000024659	Anxa1	18.0173	17.4453	9.83828	5.33568	6.03598	4.63239	10.7061	8.18065	10.259	9.78859
ENSMUSG00000024661	Fth1	102.222	140.336	240.097	372.885	252.049	276.836	421.33	328.951	388.929	347.862
ENSMUSG00000024663	Rab3il1	1.31111	1.24673	0.991062	0.48891	0.366228	0.307435	0.744073	0.969674	0.548259	0.679759
ENSMUSG00000024665	Fads2	3.25371	3.69412	3.16553	1.22445	0.297042	0.879871	0.851806	2.2148	0.852482	1.26283
ENSMUSG00000024672	Ms4a7	0.456119	0.522996	0.255819	0.13221	0.100593	0.0627298	0.197369	0.116385	0.216519	0.138699
ENSMUSG00000024677	Ms4a6b	1.58248	1.64503	0.350753	0.328166	0.499374	0.202417	0.708474	0.269627	0.304546	0.390178
ENSMUSG00000024687	Osbp	4.72578	5.46157	8.99356	13.4328	9.00183	11.2729	9.85005	9.9748	9.12629	8.48823
ENSMUSG00000024713	Pcsk5	1.00848	0.936943	0.818387	0.349324	0.17802	0.134497	0.499128	1.18916	0.189131	0.605777
ENSMUSG00000024726	Carnmt1	70.3858	83.1005	94.1384	136.005	220.173	149.525	86.2063	79.7093	81.8842	85.8721
ENSMUSG00000024750	Zfand5	26.1268	27.2504	34.0908	47.6702	49.0086	41.756	34.0379	26.3329	31.2278	33.3597
ENSMUSG00000024759	Atl3	3.27431	2.76492	2.64021	1.74594	1.40441	1.53264	2.35179	2.72104	1.67938	1.98253
ENSMUSG00000024777	Ppp2r5b	1.18245	1.82772	1.23669	3.66974	3.31561	2.24337	2.82569	2.52617	1.85949	1.52896
ENSMUSG00000024782	Ak3	13.3783	12.6537	19.5771	20.3877	24.3249	25.8744	17.01	16.0204	10.0433	13.6261
ENSMUSG00000024803	Ankrd1	22.3947	30.4222	22.5281	0.727764	0.870136	0.356094	4.63478	3.83354	20.3484	6.88198
ENSMUSG00000024810	Il33	4.63385	4.46736	3.32692	2.19759	1.66297	1.45185	1.75693	1.96538	1.55904	1.87257
ENSMUSG00000024835	Coro1b	5.14731	4.55569	3.13308	2.38046	2.53591	2.20807	3.56274	3.49587	2.98081	3.60197
ENSMUSG00000024853	Sf3b2	4.68293	5.75486	4.93601	9.51649	7.14975	7.47835	7.84662	8.01124	7.58454	7.23211
ENSMUSG00000024862	Klc2	0.999193	1.02305	1.54838	3.12659	2.80175	2.93931	2.73108	3.18986	2.72097	2.07918
ENSMUSG00000024892	Pcx	3.11977	3.1837	6.2474	15.9423	7.57949	22.3299	6.48845	5.97819	5.73634	3.99994
ENSMUSG00000024909	Efemp2	2.68892	2.31483	3.23672	1.24303	0.966635	1.13401	1.60846	2.30513	1.18335	1.86595
ENSMUSG00000024922	Ovol1	0.180997	0.147765	0.430225	1.50412	0.882638	0.770581	0.559502	0.704916	0.775759	0.60343
ENSMUSG00000024924	Vldlr	14.4503	20.0173	22.6455	44.8879	39.4257	25.4629	24.3754	18.2683	24.4838	18.9763
ENSMUSG00000024937	Ehbp1l1	26.0992	31.106	40.2547	45.7463	46.4235	54.6852	48.5213	56.3686	61.2829	53.0755
ENSMUSG00000024955	Esrra	5.97723	8.29195	10.5543	15.6516	20.3391	15.375	20.4763	17.9513	23.6704	16.1158
ENSMUSG00000024962	Vegfb	0.78204	0.824184	1.6899	3.9182	3.18959	2.69764	4.54922	2.40385	2.70324	2.11648
ENSMUSG00000024966	Stip1	8.44379	10.9832	12.8063	25.3319	18.3463	17.2576	16.2094	13.6475	14.9009	14.922
ENSMUSG00000024981	Acsl5	4.0209	3.77356	2.35926	1.6566	1.48297	1.72922	2.61841	2.56846	1.65794	2.82671
ENSMUSG00000024987	Cyp26a1	0.476249	1.31354	1.59096	0.0150933	0	0	0	0.357265	0	0.0580587
ENSMUSG00000025007	Aldh18a1	2.07365	1.61971	1.51867	0.939771	1.02147	0.480194	1.212	1.42123	0.493286	1.12494
ENSMUSG00000025024	Smndc1	1.12764	1.1924	1.45506	2.48085	1.98749	2.49759	2.06796	2.49308	2.2308	2.78538
ENSMUSG00000025026	Add3	7.20966	8.24029	6.81093	4.59014	5.05399	4.08708	5.61334	7.51003	5.97147	5.81607
ENSMUSG00000025036	Sfxn2	1.34369	1.32334	0.946343	0.358474	0.617984	0.435102	0.294857	0.358783	0.525631	0.304645
ENSMUSG00000025041	Nt5c2	1.59112	1.74446	1.69707	0.52624	0.772185	0.733451	2.31146	3.44865	4.45272	3.51945
ENSMUSG00000025044	Msr1	0.804855	0.796883	0.352774	0.34806	0.272099	0.0698689	0.439662	0.273664	0.281353	0.193106
ENSMUSG00000025129	Ppp1r27	29.9845	21.1685	21.6701	38.4226	70.3821	83.9638	170.814	240.384	288.455	294.395
ENSMUSG00000025145	Lrrc45	1.27517	1.06933	0.906017	0.511968	0.38865	0.572583	0.698032	0.708223	0.58558	0.609564
ENSMUSG00000025151	Maged1	9.25232	7.47646	8.60252	3.38888	2.38257	3.75572	10.2241	12.6392	8.82684	11.1905
ENSMUSG00000025185	Loxl4	0.74753	1.04809	1.32621	0.285835	0.182268	0.281789	0.336989	0.98412	0.0572132	0.452019
ENSMUSG00000025208	Mrpl43	11.9469	14.7606	18.6036	20.9142	23.001	25.8495	26.4741	22.8582	26.1639	26.6468
ENSMUSG00000025209	Twnk	2.5975	2.99659	4.8056	4.76441	5.15526	11.7324	5.79539	5.18394	6.72625	7.70265
ENSMUSG00000025213	Kazald1	4.20858	3.97894	2.3557	0.589017	1.06589	0.66469	0.965232	1.25035	0.525765	0.734835
ENSMUSG00000025241	Fyco1	15.0068	14.1548	25.1763	28.6779	23.4282	36.8337	41.0967	55.5483	47.6619	51.2549
ENSMUSG00000025261	Huwe1	2.72221	2.68923	3.15916	5.82635	4.15411	5.1632	4.09832	5.45299	4.11183	4.62865
ENSMUSG00000025268	Maged2	8.98339	5.83268	7.30199	3.98226	3.12152	3.38497	8.1612	10.5071	7.56581	9.32767
ENSMUSG00000025271	Pfkfb1	4.26089	5.05088	3.78113	11.0852	9.11202	8.57061	7.05181	2.75953	5.34043	3.4979
ENSMUSG00000025283	Sat1	12.6612	9.10068	4.61499	3.73335	3.76012	3.3482	4.60621	3.17608	7.15413	4.3231
ENSMUSG00000025289	Prdx4	5.30981	3.30868	3.65759	1.79166	2.6739	2.08905	2.79286	2.95306	2.36537	2.59056
ENSMUSG00000025324	Atp10a	1.11415	1.223	0.991876	0.626319	0.397825	0.344764	0.679897	0.394848	0.381972	0.44232
ENSMUSG00000025326	Ube3a	4.78805	5.08207	7.3105	8.27006	9.21743	8.29398	5.94576	6.22449	7.13717	6.64834
ENSMUSG00000025380	Fscn2	0.227132	0.229579	0.0771266	2.14337	1.36474	0.19858	0.256328	0.0545826	0.0761578	0.0487858
ENSMUSG00000025384	Faap100	0.420347	0.425386	0.72855	1.98701	1.42421	1.42026	0.765307	0.591094	0.431639	0.48388
ENSMUSG00000025404	R3hdm2	0.537466	0.510359	0.579877	2.26617	1.66738	1.23641	1.19697	1.43312	0.88573	0.997229
ENSMUSG00000025408	Ddit3	5.27569	6.66721	6.42842	3.35873	3.32471	3.8321	7.69601	11.3119	9.19317	8.50306
ENSMUSG00000025410	Dctn2	6.3538	7.73224	11.1716	13.2407	15.5808	14.6731	14.4519	13.6756	13.6145	13.4442
ENSMUSG00000025429	Pstpip2	4.94053	4.36732	5.87176	10.8577	8.99088	8.30999	7.80261	7.36836	11.2888	7.78492
ENSMUSG00000025477	Inpp5a	3.47914	4.34499	6.22542	7.29486	8.17797	8.44973	11.9351	15.3385	17.7131	13.3303
ENSMUSG00000025509	Pnpla2	3.73303	5.2007	3.52058	10.4915	7.71285	8.90267	14.7749	9.37181	12.9033	11.2823
ENSMUSG00000025551	Fgf14	1.07504	1.03358	0.441022	0.0575907	0.0612064	0.0834935	0.274823	0.364896	0.134487	0.246146
ENSMUSG00000025572	Tmc6	0.568999	0.414432	0.490612	0.117743	0.15642	0.204842	0.330513	0.478582	0.196398	0.616471
ENSMUSG00000025583	Rptor	0.47435	0.460559	0.789263	1.24158	0.840802	1.29601	1.21954	1.8082	1.34199	1.76518
ENSMUSG00000025592	Dach2	0.0647545	0.151043	0.11544	0.52881	1.28398	0.297226	1.79498	0.957021	3.85936	1.03793
ENSMUSG00000025647	Shisa5	3.69627	3.48099	2.51732	1.72072	1.45567	1.9063	2.50167	3.15257	2.8025	2.57579
ENSMUSG00000025651	Uqcrc1	60.3234	69.8839	101.932	106.414	151.846	148.957	173.39	133.211	150.997	132.986
ENSMUSG00000025742	Prps2	1.20205	0.98616	0.840368	0.649493	0.495672	0.342588	0.750601	0.750846	0.871301	0.797352
ENSMUSG00000025745	Hadha	16.1213	16.8833	21.1888	21.5126	30.8815	35.9969	55.7347	47.9609	66.0442	52.4359
ENSMUSG00000025754	Agbl1	6.294	6.97149	6.47076	1.38055	2.78586	5.54841	5.57746	6.1107	4.56474	6.68851
ENSMUSG00000025757	Hspa4l	2.25096	2.07692	3.03835	4.92802	4.96544	4.57928	4.48863	4.29525	2.74407	3.7969
ENSMUSG00000025776	Crispld1	2.10775	1.98485	1.75413	0.343767	0.297634	0.355743	2.3958	3.55839	1.13891	2.38251
ENSMUSG00000025780	Itih5	12.9013	10.4476	10.2792	5.75181	4.41459	5.76351	5.01486	6.9539	2.72568	6.25447
ENSMUSG00000025790	Slco3a1	1.15803	1.6116	1.61316	4.07376	4.10045	3.56834	3.07157	3.45549	4.98728	3.27983
ENSMUSG00000025791	Pgm1	192.579	198.967	307.628	379.346	383.816	447.478	106.86	71.1184	69.0138	102.868
ENSMUSG00000025795	Rassf3	0.79958	0.810525	1.61549	2.21116	1.99914	2.07973	4.16495	5.54831	4.17567	4.19266
ENSMUSG00000025823	Pdia4	9.85551	10.9533	8.63994	5.08233	4.64453	4.9278	6.05187	8.12687	4.92446	6.45439
ENSMUSG00000025871	4833439L19Rik	7.5546	8.19609	16.6805	21.2354	19.0147	19.6552	13.0673	12.9371	12.0003	11.6762
ENSMUSG00000025935	Tram1	12.5221	12.2558	12.8838	6.43199	7.56886	7.95073	8.65927	9.92525	8.35989	9.45715
ENSMUSG00000025978	Rftn2	0.711345	0.625166	0.517418	0.323624	0.22889	0.142737	0.54122	0.784666	0.369503	0.4471
ENSMUSG00000025980	Hspd1	45.2108	47.5653	62.3148	70.9426	87.6065	91.0855	88.5896	73.4412	82.5665	87.5675
ENSMUSG00000026003	Acadl	11.7123	14.2266	38.4996	44.6186	44.0438	64.2612	77.1827	95.7686	71.5304	88.537
ENSMUSG00000026027	Stradb	3.82452	3.09407	5.37523	5.70541	7.05526	6.76589	4.64934	4.53948	5.17114	5.34836
ENSMUSG00000026028	Trak2	1.95759	2.03713	3.1225	7.19981	4.92032	5.63558	10.3012	12.2189	10.8481	9.06953
ENSMUSG00000026029	Casp8	2.90296	2.3442	1.63131	1.06376	0.99537	0.651751	1.23856	1.61229	1.11091	1.44106
ENSMUSG00000026042	Col5a2	27.9443	18.5496	12.3977	6.38111	5.1241	4.38328	10.1011	12.7195	3.82004	9.25166
ENSMUSG00000026043	Col3a1	165.724	75.7794	60.5843	43.8156	20.2939	29.3963	60.4161	60.3302	15.5847	49.6234
ENSMUSG00000026051	Ecrg4	34.3585	20.5728	32.7158	0.237343	0.638494	1.0839	3.82254	5.96914	1.24706	5.47786
ENSMUSG00000026064	Ptp4a1	4.50645	4.64245	7.11604	12.361	9.94901	9.88799	23.2863	19.07	23.0179	26.3552
ENSMUSG00000026088	Mitd1	0.840353	1.04927	0.567916	0.376772	0.392726	0.226897	0.463727	0.5509	0.522107	0.42736
ENSMUSG00000026112	Coa5	7.32731	7.03489	13.6653	13.329	17.3095	17.6859	13.7415	13.977	15.2073	12.4334
ENSMUSG00000026113	Inpp4a	0.553671	0.478919	0.595361	1.05372	0.831695	0.927802	1.39938	1.69921	1.1835	1.2041
ENSMUSG00000026121	Sema4c	0.755246	0.661199	0.720442	0.38454	0.222917	0.243271	0.456303	0.814937	0.437331	0.358591
ENSMUSG00000026131	Dst	0.488185	0.596149	0.485945	0.998859	0.892817	0.711876	0.950218	0.939066	1.21408	0.919492
ENSMUSG00000026147	Col9a1	0.747502	0.661724	0.727843	0.290416	0.252531	0.206691	0.0133399	0	0	0.0101557
ENSMUSG00000026176	Ctdsp1	0.971995	0.882943	1.39926	2.64073	1.88097	2.38784	1.90612	2.59943	1.66284	1.69814
ENSMUSG00000026193	Fn1	13.7553	14.7694	9.32646	6.5842	2.64508	3.83683	7.2669	10.8492	2.65415	8.55395
ENSMUSG00000026203	Dnajb2	3.82415	5.62137	6.56209	8.85508	8.50907	8.90798	7.38277	6.53232	10.022	7.87359
ENSMUSG00000026207	Speg	1.37562	1.47108	1.92016	5.30337	3.50066	3.89154	2.92372	3.81005	2.49723	2.41167
ENSMUSG00000026208	Des	43.2353	79.4382	51.7748	193.368	133.574	116.508	164.802	166.618	137.77	114.194
ENSMUSG00000026219	Trip12	6.5848	6.45319	9.93029	11.6514	11.3173	11.341	10.0752	10.7202	11.5527	10.9195
ENSMUSG00000026223	Itm2c	12.3406	10.5235	13.3056	4.56572	5.08642	3.58842	5.83516	8.62268	4.28987	4.64895
ENSMUSG00000026235	Epha4	1.07108	0.862856	0.693731	0.534944	0.28603	0.372841	0.831021	0.861554	0.379087	0.683783
ENSMUSG00000026238	Ptma	79.7186	97.0683	59.4774	47.682	33.0461	32.1943	58.3117	63.2565	55.8908	60.0942
ENSMUSG00000026239	Pde6d	2.29471	3.27629	2.98875	7.05258	6.11119	5.22632	3.56967	2.27378	2.47163	2.26861
ENSMUSG00000026269	Rnpepl1	0.342308	0.454612	1.04859	1.52077	0.804369	1.39417	1.314	1.80047	1.2391	1.48421
ENSMUSG00000026315	Serpinb8	0.504497	0.404097	0.260198	0.128361	0.133454	0.0873835	0.493478	0.276214	1.7259	0.547429
ENSMUSG00000026335	Pam	6.78576	5.9566	6.03034	2.56308	2.24927	2.74239	6.06594	6.84944	7.10767	5.2326
ENSMUSG00000026384	Ptpn4	2.18517	2.73848	3.45954	4.02081	6.5003	6.18704	4.66396	6.94058	7.51584	7.83333
ENSMUSG00000026395	Ptprc	0.614368	0.620599	0.260669	0.254263	0.384374	0.167788	0.302721	0.231119	0.223757	0.241705
ENSMUSG00000026407	Cacna1s	37.3016	48.1396	117.047	79.5746	79.8865	155.373	82.676	84.7594	84.6152	77.4157
ENSMUSG00000026414	Tnnt2	0.326776	0.33167	0.349882	0.113918	0.041274	0.18017	0.348847	0.323134	0.445678	0.331973
ENSMUSG00000026418	Tnni1	0.519819	1.22655	4.61089	0.148669	0.373282	0.601348	182.519	301.576	328.215	418.644
ENSMUSG00000026466	Tor1aip1	2.82839	3.10865	4.68604	6.84605	5.42138	6.26516	4.33952	7.40846	4.81544	5.16976
ENSMUSG00000026482	Rgl1	1.36789	1.03312	0.98957	0.616029	0.407647	0.566194	0.714532	1.04214	0.604896	0.6483
ENSMUSG00000026483	Fam129a	4.68796	3.59496	2.91075	1.90732	1.0145	1.49509	4.81856	6.05107	13.4128	6.09539
ENSMUSG00000026558	Uck2	1.21541	1.73218	1.57853	3.17364	2.63507	2.40278	2.88293	2.5188	2.76448	2.61867
ENSMUSG00000026566	Mpzl1	1.52999	0.59305	1.13076	0.226145	0.234334	0.570474	0.533234	1.05437	0.475289	0.652425
ENSMUSG00000026571	Dcaf6	4.27012	5.20885	8.95933	18.5749	11.9336	14.4364	10.2504	12.442	8.655	11.361
ENSMUSG00000026574	Dpt	44.544	54.7265	34.9577	36.0428	25.1288	18.7142	33.2934	25.7862	28.1492	25.0479
ENSMUSG00000026576	Atp1b1	8.77003	11.5379	12.8528	18.9521	19.0458	20.4447	31.0933	25.9701	37.6045	31.4728
ENSMUSG00000026603	Smyd2	4.7205	5.89725	11.1007	9.81973	14.6023	13.3653	4.77749	3.6772	4.31747	5.60723
ENSMUSG00000026610	Esrrg	0.283061	0.444172	0.419426	1.23284	1.02048	1.07991	4.99861	5.08782	4.19334	4.09564
ENSMUSG00000026623	Lpgat1	3.4277	3.53283	6.5936	7.09276	7.67727	7.80011	10.8028	11.3769	13.3876	9.96241
ENSMUSG00000026655	Fam107b	2.74196	3.0012	2.19175	0.76113	0.969564	0.761082	1.5455	1.99755	1.04651	1.34077
ENSMUSG00000026664	Phyh	49.8622	59.1317	74.0756	94.9976	109.661	107.868	151.927	92.9629	143.63	109.926
ENSMUSG00000026676	Ccdc3	2.10264	2.26784	1.58471	0.19043	0.143801	0.20924	0.531736	0.754855	0.511569	0.308429
ENSMUSG00000026697	Myoc	23.2835	37.6128	23.2519	5.9353	8.76254	2.96306	6.29125	10.2037	18.7113	7.02302
ENSMUSG00000026712	Mrc1	10.6566	10.2412	5.44926	3.34768	3.03333	2.10455	5.18907	3.40302	3.22849	3.60308
ENSMUSG00000026721	Rabgap1l	0.722008	0.708935	0.464656	0.396247	0.374604	0.351695	0.50926	0.479624	0.574101	0.458596
ENSMUSG00000026728	Vim	38.9883	31.5155	20.0148	15.3183	8.94501	9.87952	24.1462	19.5713	18.0072	20.6831
ENSMUSG00000026764	Kif5c	0.121424	0.0991299	0.106334	0.453377	0.241916	0.254226	0.0851944	0.0927225	0.213747	0.108098
ENSMUSG00000026796	Fam129b	1.86107	1.63103	1.05658	0.79617	0.369812	0.642735	1.08529	1.54685	0.825477	0.991484
ENSMUSG00000026812	Tsc1	0.875593	0.98407	1.18274	1.80016	1.73592	1.68196	1.60546	2.25803	1.64998	1.67025
ENSMUSG00000026817	Ak1	142.737	145.68	206.544	231.174	301.521	274.623	140.584	151.346	121.96	135.471
ENSMUSG00000026828	Galnt5	0.854138	0.663909	0.875323	0.173925	0.0573655	0.281715	1.89395	1.18731	1.74666	0.669028
ENSMUSG00000026853	Crat	9.41571	12.2133	18.0517	31.9755	25.9979	30.588	35.4972	31.9398	28.5567	26.3459
ENSMUSG00000026879	Gsn	245.635	335.238	242.929	119.248	125.976	83.261	262.16	182.814	240.403	156.69
ENSMUSG00000026883	Dab2ip	0.662872	0.815087	0.823477	1.62495	1.17029	2.46247	0.937408	1.57625	0.71069	1.19967
ENSMUSG00000026921	Egfl7	11.4903	7.16945	5.75632	3.2283	3.48458	3.37371	4.13455	5.39505	4.91367	4.65679
ENSMUSG00000026930	Gpsm1	0.635928	0.52609	0.634865	0.22868	0.225865	0.272434	0.376778	0.540224	0.343297	0.267719
ENSMUSG00000026944	Abca2	0.579694	0.546926	0.643461	1.26332	0.881739	1.00408	1.08546	1.30404	0.712394	0.906536
ENSMUSG00000026950	Neb	261.577	295.113	404.875	569.257	504.14	575.671	490.1	522.72	690.286	523.265
ENSMUSG00000026956	Uap1l1	1.1492	0.93362	0.932744	0.335245	0.408689	0.394542	1.54444	1.1599	1.67758	1.17579
ENSMUSG00000027015	Cybrd1	1.2225	0.921266	1.14811	0.350858	0.323612	0.209279	0.303906	0.528498	0.421371	0.626613
ENSMUSG00000027022	Xirp2	64.0575	76.92	156.882	325.678	264.186	248.631	168.043	212.615	223.071	191.775
ENSMUSG00000027035	Cers6	0.447427	0.409362	0.519537	0.253282	0.122575	0.180978	0.274235	0.324421	0.217275	0.249371
ENSMUSG00000027077	Smtnl1	10.7951	17.1818	21.6552	22.2016	19.8769	72.3323	153.756	157.794	260.476	198.423
ENSMUSG00000027082	Tfpi	1.02347	1.12203	0.844021	0.435966	0.409975	0.472974	0.396011	0.527043	0.441221	0.480491
ENSMUSG00000027086	Fastkd1	0.417202	0.413815	0.741442	1.04244	1.10424	1.24086	0.889407	1.03796	1.02955	1.16955
ENSMUSG00000027108	Ola1	5.38971	5.90171	8.62204	9.53638	10.189	10.3349	8.27757	7.68928	8.68671	7.79046
ENSMUSG00000027177	Hipk3	8.04047	9.86728	17.4276	29.5246	22.7378	26.4752	19.1215	26.8457	20.914	22.8057
ENSMUSG00000027188	Pamr1	3.34431	2.71487	2.64679	0.243438	0.264602	0.311862	0.749195	1.31437	0.531568	0.817239
ENSMUSG00000027208	Fgf7	1.11015	1.32506	1.62002	0.35428	0.216719	0.193505	1.85252	1.79066	3.63637	1.77479
ENSMUSG00000027239	Mdk	1.75814	1.29462	1.92564	0.464872	0.338322	0.263723	0.66381	1.8702	0.121369	0.816352
ENSMUSG00000027288	Zfp106	16.3725	13.7327	37.2839	52.6614	37.7051	54.4596	79.2556	62.8799	72.4728	49.2383
ENSMUSG00000027339	Rassf2	0.919095	1.01755	0.619667	0.46635	0.378836	0.343551	0.552442	0.629	0.448863	0.536449
ENSMUSG00000027349	Fam98b	0.599144	0.577073	0.816086	1.22356	1.47236	1.2772	0.937317	0.815358	1.30356	1.00205
ENSMUSG00000027384	Ndufaf5	13.5984	11.7161	18.5873	22.3777	34.1954	29.7448	18.5549	16.754	13.7429	18.7291
ENSMUSG00000027386	Fbln7	3.64802	2.93782	2.18462	1.50051	0.792952	0.627381	0.942469	1.60552	0.647152	1.13206
ENSMUSG00000027408	Cpxm1	3.41569	1.69305	2.45355	0.75924	0.447307	0.947582	0.86176	1.42067	0.396446	0.634898
ENSMUSG00000027420	Bfsp1	0.572921	0.545684	0.726303	0.145559	0.0267746	0.0584384	0.0565745	0.265034	0.134471	0.150746
ENSMUSG00000027422	Rrbp1	6.34821	6.70732	5.58139	3.80117	2.82593	2.49577	3.91665	5.86923	4.4261	4.22367
ENSMUSG00000027452	Acss1	1.66406	1.47136	3.29837	2.7681	4.58852	11.2837	15.7716	22.6544	17.8093	25.959
ENSMUSG00000027470	Mylk2	73.3747	85.9397	159.447	140.504	167.947	201.054	34.3645	31.856	33.3529	36.7661
ENSMUSG00000027488	Snta1	15.0544	15.3674	16.8663	24.8144	25.8736	22.3225	19.5783	17.1507	18.931	16.7183
ENSMUSG00000027510	Rbm38	1.05794	1.48712	1.15336	4.12274	3.18953	2.3854	2.56853	1.8566	1.17621	1.45312
ENSMUSG00000027513	Pck1	0.206317	0.358606	0.189836	1.47499	0.410559	1.09975	1.45899	1.10837	2.0151	1.30586
ENSMUSG00000027546	Atp9a	3.5175	4.12802	7.81094	1.8181	1.9683	2.92696	6.80978	9.93645	11.189	8.25488
ENSMUSG00000027559	Car3	213.19	210.016	421.337	849.283	371.462	1528.77	409.155	1111.03	1586.62	1368.88
ENSMUSG00000027562	Car2	0.913984	1.06156	1.25424	2.41971	1.98156	2.56615	3.04257	5.24254	7.96166	7.41647
ENSMUSG00000027601	Mtfr1	1.32063	1.47873	1.61298	2.91354	3.45424	2.87514	3.78856	3.8921	3.98792	3.44932
ENSMUSG00000027651	Rprd1b	1.35545	1.23558	1.87803	2.42528	2.19573	2.6541	1.84126	1.92274	1.45882	1.94029
ENSMUSG00000027656	Ccn5	3.29747	4.90957	2.31193	0.347719	0.365854	0.254074	2.14345	0.987679	0.918722	1.04329
ENSMUSG00000027669	Gnb4	1.70639	1.2595	0.888994	0.560848	0.564688	0.555722	0.681818	0.936908	0.538091	0.721832
ENSMUSG00000027712	Anxa5	40.9423	47.8729	27.9623	13.9148	14.0802	11.043	21.4195	26.2971	23.1047	25.4594
ENSMUSG00000027737	Slc7a11	0.521275	0.315829	0.272748	0.0691982	0.0827354	0.0702252	0.0485609	0.134428	0.0807966	0.0591513
ENSMUSG00000027776	Il12a	1.19406	1.34723	1.27562	4.641	4.02532	2.87382	0	0.0677069	0.188939	0.181549
ENSMUSG00000027782	Kpna4	4.1686	4.96415	6.82016	14.9577	12.9629	10.1001	7.06314	8.52176	8.30426	8.67605
ENSMUSG00000027784	Ppm1l	4.35293	5.0998	5.78842	12.3986	7.52946	7.99737	3.94843	4.67711	3.78155	3.13836
ENSMUSG00000027800	Tm4sf1	5.26815	3.84439	3.36185	1.62633	2.07514	2.75109	4.09244	3.58953	2.87572	4.19121
ENSMUSG00000027806	Tsc22d2	1.29897	1.42998	1.6789	3.11539	2.248	2.14272	1.23861	1.33668	0.914652	1.14894
ENSMUSG00000027808	Serp1	7.20622	7.66906	7.52923	4.53843	4.62136	3.68025	4.73583	4.89551	3.86834	4.67698
ENSMUSG00000027829	Ccnl1	4.40672	3.27452	1.38396	1.26283	1.56857	1.246	1.31899	0.969827	1.76851	1.15863
ENSMUSG00000027848	Olfml3	5.5192	5.88481	6.40982	1.04245	0.560871	0.566742	2.68846	4.89764	0.834633	3.0158
ENSMUSG00000027887	Sypl2	2.57046	2.09425	3.08595	11.9282	6.79825	8.31243	4.85	4.4468	2.111	4.22147
ENSMUSG00000027940	Tpm3	2.82407	3.99568	6.0174	1.76351	1.11472	1.52636	295.813	356.784	385.742	425.108
ENSMUSG00000027966	Col11a1	6.60542	4.11766	5.73654	0.0925095	0.110607	0.224952	2.09278	5.36576	0.277753	3.00047
ENSMUSG00000027984	Hadh	14.8015	15.3856	20.2073	22.5934	28.8134	33.6892	49.4042	43.9088	63.7347	46.9706
ENSMUSG00000027994	Mcub	1.03891	1.35705	0.658522	0.406077	0.436966	0	0.615537	0.589828	0.67057	0.46861
ENSMUSG00000027995	Tlr2	1.20391	0.679971	0.971888	0.266362	0.191082	0.0695096	0.628063	0.573172	0.506497	0.25615
ENSMUSG00000028007	Snx7	0.987551	0.96384	0.670681	0.400515	0.312305	0.204492	0.670896	0.538656	0.967242	0.544247
ENSMUSG00000028032	Papss1	3.4759	2.95365	3.44699	1.89331	1.46721	1.99003	2.45801	2.59348	2.81594	2.59621
ENSMUSG00000028047	Thbs3	2.65926	2.22895	1.37217	0.549303	0.344966	0.463339	1.16345	1.42081	0.816292	1.02447
ENSMUSG00000028059	Arhgef2	2.08843	1.78346	1.33101	0.913057	0.795173	0.985441	1.80835	3.34435	3.34213	3.41465
ENSMUSG00000028078	Dclk2	0.125428	0.100633	0.0565434	0.0304298	0.0060638	0.0132349	0.0832829	0.0927641	0.114204	0.0731579
ENSMUSG00000028085	Gatb	2.34106	2.15826	3.00314	3.63529	4.25715	5.34435	4.23032	4.51408	4.16777	3.7234
ENSMUSG00000028107	Tars2	2.1465	1.98622	2.77802	2.83355	3.41557	4.46284	3.90112	3.83787	4.02196	4.35839
ENSMUSG00000028111	Ctsk	21.8554	16.1544	13.6332	2.10615	2.15843	2.30932	11.223	11.2541	4.14486	6.97828
ENSMUSG00000028124	Gclm	0.70013	0.598236	0.707066	2.06733	1.28166	1.26547	0.795244	0.778048	0.600267	0.728143
ENSMUSG00000028128	F3	2.36612	2.60999	1.22359	0.868365	0.785013	0.580338	1.04339	1.16218	1.08104	1.28316
ENSMUSG00000028132	Tlcd4	5.66331	6.9802	11.1192	11.1236	17.2859	15.1215	2.13792	1.26885	1.74489	1.82371
ENSMUSG00000028149	Rap1gds1	1.13216	1.24964	2.08831	2.70472	2.34496	2.80851	3.70275	3.69474	2.72109	3.09808
ENSMUSG00000028156	Eif4e	9.55701	10.2273	13.7872	17.3444	16.2534	16.8541	12.6931	10.6342	14.0152	12.9786
ENSMUSG00000028167	Bdh2	0.606779	0.618118	0.58713	0.195194	0.120454	0.0985891	0.302241	0.237113	0.0756202	0.217987
ENSMUSG00000028194	Ddah1	0.435456	0.44438	1.02145	2.25747	2.68304	1.89356	1.62948	1.45299	1.3112	2.13216
ENSMUSG00000028195	Ccn1	21.9058	10.8797	8.83945	3.43287	5.13451	2.59413	6.42914	8.89867	20.1761	11.2421
ENSMUSG00000028197	Col24a1	1.14691	1.34704	1.21005	0.470529	0.654943	0.513148	0.700815	0.664933	0.253026	0.479504
ENSMUSG00000028214	Gem	4.58813	3.48007	1.62428	0.915758	1.03408	0.398292	2.2814	1.12213	1.03106	1.07635
ENSMUSG00000028247	Coq3	5.76435	5.84984	5.5567	8.9023	10.5905	9.25061	11.5272	8.40617	11.9032	10.493
ENSMUSG00000028248	Pnisr	6.34884	5.97874	2.6838	2.71624	2.44985	2.16624	2.04406	1.75518	2.48445	1.95529
ENSMUSG00000028273	Pdlim5	21.2994	31.7383	28.2075	46.7894	53.3224	42.3079	64.6591	52.0935	91.1715	77.7631
ENSMUSG00000028343	Erp44	1.98969	2.35479	2.5393	6.91325	4.13753	3.18727	1.91862	2.08909	1.43392	2.21356
ENSMUSG00000028364	Tnc	5.99016	6.24956	7.25184	0.165273	0.23054	0.314486	1.15693	4.4826	0.2998	2.47014
ENSMUSG00000028383	Hsdl2	14.3052	16.1782	14.4008	22.8733	26.146	24.3107	51.3277	36.8789	59.7639	41.875
ENSMUSG00000028399	Ptprd	0.779074	0.760776	0.726399	0.45147	0.332612	0.279926	0.765345	0.747013	0.693679	0.621202
ENSMUSG00000028420	Tmem38b	2.73353	2.86295	3.9897	6.03815	6.42098	6.91552	9.30544	10.4672	9.39169	9.97745
ENSMUSG00000028433	Ubap2	0.708117	0.845815	0.982794	2.58577	1.50583	1.51244	1.47828	1.9067	1.17123	1.15757
ENSMUSG00000028458	Tesk1	0.386017	0.512631	0.611702	1.1286	0.981372	0.91348	0.914837	0.941563	1.01475	0.580391
ENSMUSG00000028464	Tpm2	107.525	144.598	142.169	408.362	293.383	331.765	254.948	269.088	246.204	237.529
ENSMUSG00000028468	Rgp1	0.305561	0.231425	0.49004	0.751141	0.485173	0.766044	0.807046	0.970737	0.673982	0.8884
ENSMUSG00000028497	Hacd4	1.31402	1.28234	0.698546	0.487202	0.814572	0.289424	0.48033	0.507148	0.416241	0.434242
ENSMUSG00000028514	Usp24	4.54209	5.04928	9.27668	11.7204	12.7413	15.1203	12.8261	14.5244	14.2412	14.2488
ENSMUSG00000028518	Prkaa2	15.1923	14.5935	35.1246	46.375	36.5527	39.7061	24.8742	26.2271	23.3508	19.2726
ENSMUSG00000028538	St3gal3	4.16358	6.99343	11.2097	13.7573	15.836	18.8965	14.3615	14.6458	15.4133	13.9457
ENSMUSG00000028552	Eps15	5.35384	5.95682	6.9891	12.9034	10.1005	10.3174	6.89623	7.43591	6.46852	6.92096
ENSMUSG00000028557	Rnf11	12.8695	15.5632	35.1077	40.4766	45.1226	40.8389	30.4967	33.6417	27.7999	33.3468
ENSMUSG00000028607	Cpt2	7.0058	7.48053	8.34899	12.0652	16.0045	17.7871	26.4658	19.0143	22.3801	19.2013
ENSMUSG00000028631	Kcnq4	0.595487	0.588013	0.862755	1.72241	0.890534	1.68337	2.0665	3.44163	2.31615	2.37904
ENSMUSG00000028637	Ccdc30	0.649374	0.513225	0.0328414	0.0202516	0.00968537	0.0739878	0.0306977	0.113304	0.060804	0.0389504
ENSMUSG00000028664	Ephb2	0.237119	0.128562	0.13768	0.03396	0.0203018	0.0609275	0.0321731	0.196394	0.0700992	0.0979741
ENSMUSG00000028671	Gale	0.404429	0.377341	0.709543	0.124205	0.054001	0.0589316	0.114104	0.267271	0.339014	0.108584
ENSMUSG00000028673	Fuca1	4.6813	4.56681	5.54711	2.81818	2.96907	3.02699	4.18929	4.579	5.49377	4.74471
ENSMUSG00000028710	Atpaf1	6.25389	8.02758	9.36411	13.2801	17.0572	13.6611	14.8363	11.0175	16.8752	12.2505
ENSMUSG00000028757	Ddost	14.3064	15.1686	16.8622	8.19224	8.995	11.2327	11.3847	13.038	13.9469	12.406
ENSMUSG00000028760	Eif4g3	1.15932	1.9064	2.62819	3.80979	3.26232	4.07149	1.36887	2.16795	1.62683	1.54458
ENSMUSG00000028780	Sema3c	22.1725	20.5309	28.1561	11.1352	13.802	14.1135	7.15833	9.92812	8.10216	10.4308
ENSMUSG00000028793	Rnf19b	0.691315	0.882258	0.736624	1.80764	2.04986	1.36166	1.15345	1.84463	1.6226	1.34407
ENSMUSG00000028830	AU040320	0.816741	0.815618	1.31736	2.11638	1.41089	1.65129	1.24217	1.21904	1.24518	1.14303
ENSMUSG00000028838	Extl1	2.13835	2.16712	3.25499	4.36023	4.03176	4.46434	8.28503	8.08684	7.84365	6.20052
ENSMUSG00000028849	Map7d1	2.8183	3.78542	5.94148	16.5531	9.25175	8.10777	8.18238	12.9849	6.99621	7.75136
ENSMUSG00000028878	Fam76a	0.938572	0.989481	1.01886	2.64312	1.63708	1.67348	1.99229	1.65034	1.19687	1.80008
ENSMUSG00000028883	Sema3a	1.16345	1.1527	1.05613	0.231559	0.115358	0.115819	0.209625	0.344644	0.150635	0.263506
ENSMUSG00000028906	Epb41	2.0311	2.86797	2.46935	5.16436	4.46028	3.91622	2.01077	2.13761	1.55968	1.56002
ENSMUSG00000028919	Arhgef19	0.166775	0.162507	0.242968	0	0	0.032925	0.0318748	0.101812	0.0378814	0.0849324
ENSMUSG00000028944	Prkag2	0.397965	0.408276	0.393449	0.97874	0.859142	0.592726	0.281694	0.253266	0.260382	0.349481
ENSMUSG00000028959	Fastk	1.22667	1.19322	1.63779	4.14383	3.22005	2.14038	3.34012	2.95694	1.92964	2.22499
ENSMUSG00000028977	Casz1	0.205362	0.236243	0.328385	0.950102	0.612482	0.67983	0.553063	0.579427	0.44038	0.471575
ENSMUSG00000028989	Angptl7	121.449	135.411	60.0048	4.6896	5.13235	6.70173	45.6038	21.2105	22.424	31.6164
ENSMUSG00000028992	Nmnat1	5.39536	5.96297	6.85886	8.47665	10.0506	10.7384	6.96767	5.93481	8.91562	7.27041
ENSMUSG00000029020	Mfn2	4.7409	5.49179	11.457	17.2083	14.8705	22.3727	18.8866	35.267	21.3473	20.8096
ENSMUSG00000029054	Gabrd	0.523899	0.434188	0.773591	0.0558479	0.178063	0.0728702	0.0470306	0.0400589	0.0279466	0.0358046
ENSMUSG00000029061	Mmp23	2.66249	1.51279	3.29183	0.503188	0.437547	0.387966	0.6934	1.21814	0.583713	0.747841
ENSMUSG00000029070	Mxra8	13.1156	10.2223	13.3476	6.65802	5.15351	6.05483	7.18232	9.41326	5.53449	6.36749
ENSMUSG00000029071	Dvl1	5.18002	9.09185	13.6483	22.2129	19.2896	16.5359	19.148	15.9291	19.1056	13.6399
ENSMUSG00000029119	Man2b2	1.4231	1.47867	1.82972	0.993657	0.67111	0.534443	1.11144	1.24049	1.0476	0.91909
ENSMUSG00000029153	Ociad2	3.0434	3.2786	4.88251	6.73436	7.80496	8.74848	2.43403	2.87712	2.74512	2.81737
ENSMUSG00000029161	Cgref1	3.85836	3.06941	3.28288	1.90228	1.75192	0.905628	1.29888	1.83928	0.810411	1.18661
ENSMUSG00000029166	Mapre3	0.329883	0.307019	0.360697	1.03669	0.739997	0.504726	0.469082	0.474462	0.580706	0.520791
ENSMUSG00000029185	Fam114a1	8.66536	8.13237	7.1635	2.59872	2.85982	2.01805	3.93008	5.43726	2.56482	4.20261
ENSMUSG00000029201	Ugdh	2.59579	2.42272	1.72731	0.701511	0.843486	0.661933	1.79229	2.02553	1.59455	2.04291
ENSMUSG00000029231	Pdgfra	6.77765	6.49973	3.77187	3.08877	3.14083	2.45227	2.97431	2.54489	2.64508	2.59296
ENSMUSG00000029265	Dr1	1.39763	1.39814	1.87162	3.75478	2.79663	2.79095	2.66305	3.01334	1.59399	2.9005
ENSMUSG00000029313	Aff1	0.945862	1.03616	1.084	2.78979	1.48172	2.01572	1.86565	1.59822	1.41868	1.59991
ENSMUSG00000029335	Bmp3	1.11053	1.06529	1.38584	0.108518	0.0605486	0.0849561	0.219324	0.404759	0.173769	0.208715
ENSMUSG00000029338	Antxr2	6.4469	6.78338	4.39346	4.23825	3.81736	2.7283	3.09842	2.76891	2.30596	2.2815
ENSMUSG00000029361	Nos1	0.587367	1.01752	1.92154	4.1469	2.45039	2.98098	1.27319	0.526736	0.871843	0.526183
ENSMUSG00000029373	Pf4	15.1931	18.2953	6.01894	3.86004	8.87535	1.64657	8.43909	4.75213	6.2405	4.997
ENSMUSG00000029406	Pitpnm2	0.161702	0.174083	0.156279	0.487577	0.30892	0.309938	0.368485	0.44389	0.231474	0.224423
ENSMUSG00000029407	Uso1	3.97724	3.86836	6.80043	8.67759	7.23417	8.28882	7.19193	8.01675	7.97006	7.41183
ENSMUSG00000029413	Naaa	2.19566	2.22813	1.22457	0.956502	1.13502	0.900841	1.6352	1.6791	1.29556	0.940579
ENSMUSG00000029428	Stx2	2.19455	2.08413	1.39577	1.19039	1.26978	0.807065	1.60687	1.36239	1.38408	1.26821
ENSMUSG00000029468	P2rx7	0.684258	0.539899	0.208987	0.206195	0.117907	0.0818823	0.283109	0.39065	0.269167	0.224153
ENSMUSG00000029470	P2rx4	1.06554	1.09003	0.50964	0.639966	0.355254	0.278342	0.558174	0.434447	0.731982	0.652063
ENSMUSG00000029478	Ncor2	0.650484	0.605647	0.584344	1.25001	1.09194	0.812177	0.657375	0.812444	0.45956	0.588778
ENSMUSG00000029484	Anxa3	8.25653	6.98606	4.0353	2.60039	3.03884	2.79873	4.86217	2.86106	3.19798	3.80049
ENSMUSG00000029512	Ulk1	0.671837	0.620274	1.34611	2.28503	1.86411	2.20653	1.29211	1.53991	0.854486	1.72939
ENSMUSG00000029518	Rab35	2.20121	3.11841	3.55867	5.0769	5.60491	4.85371	5.37016	5.21734	5.1	4.54461
ENSMUSG00000029545	Acads	5.28039	5.94491	11.3799	12.7728	21.744	22.129	28.1867	24.4145	29.0366	22.797
ENSMUSG00000029577	Ube3b	6.90589	7.32016	18.0853	16.8125	14.2633	22.7679	14.3667	19.8838	16.8008	16.7999
ENSMUSG00000029580	Actb	146.477	115.112	100.838	81.3303	66.3082	65.4286	93.0693	105.679	80.4064	90.5271
ENSMUSG00000029591	Ung	0.446577	0.459988	0.565473	0.778148	1.02985	1.09834	1.17458	1.07945	0.911024	1.13895
ENSMUSG00000029622	Arpc1b	6.43816	6.30511	4.98446	2.79899	2.82737	2.66229	5.43231	4.78465	2.79602	4.18595
ENSMUSG00000029657	Hsph1	2.66343	3.0334	3.53127	9.85932	6.57879	5.57441	5.45244	3.33652	4.61113	3.59136
ENSMUSG00000029659	Medag	3.05169	4.022	1.79631	1.57614	1.45582	1.04151	1.6406	1.36101	1.50294	1.3791
ENSMUSG00000029661	Col1a2	59.4697	22.7517	48.0237	2.71442	2.79988	4.79332	6.2058	18.5172	1.66175	10.1572
ENSMUSG00000029669	Tspan12	11.8277	8.74446	14.057	3.88758	5.29556	7.29766	4.81882	7.80028	3.17891	6.63766
ENSMUSG00000029671	Wnt16	0.308821	0.196568	0.211509	0	0.0146769	0.0961018	0.170567	0.449055	0.0184281	0.36595
ENSMUSG00000029672	Fam3c	5.66077	5.79559	6.73506	2.27749	2.39558	3.10331	4.13323	6.80842	3.9167	5.89129
ENSMUSG00000029683	Lmod2	4.43492	5.15753	3.45899	11.9989	5.27863	12.5107	48.5836	32.7702	21.7537	41.7014
ENSMUSG00000029685	Asb15	1.97409	2.7634	2.85885	4.76654	6.46031	7.31416	1.30793	2.2409	1.80453	1.59088
ENSMUSG00000029705	Cux1	0.827422	0.819721	1.27325	2.5098	1.28788	1.95998	1.42141	1.41057	1.38833	1.30061
ENSMUSG00000029718	Pcolce	18.7263	13.0414	20.461	4.19992	3.0464	3.48896	7.88713	11.3271	2.92131	7.74123
ENSMUSG00000029752	Asns	0.892828	0.810645	0.535515	0.303318	0.257369	0.153201	0.642694	0.494786	0.587542	0.357555
ENSMUSG00000029759	Pon3	3.1215	2.94467	3.18904	8.41156	7.42941	5.54958	4.45384	2.43268	4.1538	2.15912
ENSMUSG00000029767	Calu	41.9926	41.1359	37.1457	23.238	27.1892	25.0387	41.2381	40.667	47.3115	45.5642
ENSMUSG00000029781	Fkbp9	29.267	22.6846	38.8756	11.2	13.3428	13.2124	14.4434	19.3571	13.9649	16.152
ENSMUSG00000029787	Avl9	1.55649	1.4205	1.2502	0.889267	0.926042	0.804733	0.824359	0.933639	0.947405	0.931036
ENSMUSG00000029804	Herc3	2.68582	2.9006	3.55874	4.5775	5.45478	4.86959	5.63788	6.1133	7.20339	6.05734
ENSMUSG00000029810	Tmem176b	4.17667	4.34637	3.4946	1.38439	1.81137	0.954295	2.40863	2.85254	2.47039	2.68774
ENSMUSG00000029816	Gpnmb	0.745089	0.932051	0.885528	0.0845513	0.050546	0.0735481	0.356011	0.288075	0.740423	0.216826
ENSMUSG00000029821	Gsdme	1.52555	1.54355	3.56735	3.54145	3.13232	4.14743	1.93423	1.90517	2.10263	1.89825
ENSMUSG00000029833	Trim24	3.06391	3.30162	2.57191	7.49645	5.6549	3.41753	2.57858	1.88547	2.66847	1.96912
ENSMUSG00000029838	Ptn	3.87557	3.08259	3.7607	0.296213	0.14912	0.162736	0.689259	1.55158	0.187233	0.869562
ENSMUSG00000029915	Clec5a	0.380356	0.383298	0.211897	0.055751	0.0499932	0.0727437	0.158453	0.104972	0.125541	0.0804204
ENSMUSG00000029919	Hpgds	0.960966	1.2833	0.36305	0.291037	0.231982	0.116844	0.320499	0.345251	0.224056	0.25835
ENSMUSG00000029994	Anxa4	4.61448	5.23887	3.44929	3.03227	2.29496	2.04355	6.79783	5.30235	8.34401	5.99057
ENSMUSG00000030020	Prickle2	0.586585	0.465942	0.527572	0.22618	0.111134	0.17788	0.297447	0.57338	0.269775	0.476731
ENSMUSG00000030064	Frmd4b	1.74315	1.56379	1.04056	0.787414	0.572094	0.636452	0.897821	0.79472	0.592782	0.746058
ENSMUSG00000030082	Sec61a1	4.2957	3.86466	3.71685	1.93384	1.95759	2.16903	2.98621	3.28503	2.33252	2.8518
ENSMUSG00000030091	Nup210	0.536775	0.61853	0.704404	2.44886	0.979898	1.0437	0.588026	0.560821	0.324811	0.491803
ENSMUSG00000030102	Itpr1	4.80852	4.88294	3.67404	2.36953	2.67713	2.53155	2.13501	2.5436	1.77043	2.33095
ENSMUSG00000030116	Mfap5	10.7462	10.0502	6.48409	4.62287	3.01324	3.17162	8.53322	5.80018	3.24609	6.48203
ENSMUSG00000030168	Adipor2	8.47355	10.0276	16.7664	15.871	20.3137	20.8369	14.8578	14.1915	18.7462	14.35
ENSMUSG00000030172	Erc1	0.9563	1.20321	1.77264	2.97185	1.73248	2.75771	2.82131	4.43876	3.52615	4.10048
ENSMUSG00000030189	Ybx3	64.5297	119.162	176.692	303.606	204.449	242.206	211.86	174.362	171.308	172.568
ENSMUSG00000030201	Lrp6	3.33886	4.19591	4.05932	7.17917	6.18282	5.36801	6.50459	5.64883	3.58295	4.86813
ENSMUSG00000030208	Emp1	32.9134	31.1519	21.9583	5.80718	6.13442	4.72285	16.7574	23.9243	12.2656	18.8573
ENSMUSG00000030214	Plbd1	2.12352	2.31386	2.12203	4.51259	3.74275	8.06286	17.3317	7.85146	12.5417	12.2955
ENSMUSG00000030218	Mgp	60.8696	86.8002	59.6884	14.4095	8.34668	12.4954	101.297	88.5918	21.6317	75.3101
ENSMUSG00000030223	Ptpro	0.36885	0.339804	0.0804355	0.091265	0.0948862	0.0207099	0.160395	0.179312	0.131051	0.122109
ENSMUSG00000030224	Strap	7.85822	8.19411	11.2529	14.61	18.7211	15.3228	11.6397	11.6194	10.2708	10.8768
ENSMUSG00000030255	Sspn	1.63988	1.4805	2.17157	6.02593	3.45829	3.0472	5.30459	4.99659	3.48983	3.54391
ENSMUSG00000030257	Srgap3	0.250173	0.243953	0.192712	0.04346	0.0649525	0.0212649	0.150969	0.204574	0.114175	0.0522422
ENSMUSG00000030268	Bcat1	0.340288	0.213853	0.290955	0.0602843	0.0137291	0.0524391	0.0507665	0.117368	0	0.115946
ENSMUSG00000030284	Creld1	0.346865	0.44918	0.810274	1.40254	0.922306	0.988216	0.868113	1.03369	0.968537	0.984602
ENSMUSG00000030306	Tmtc1	6.74424	6.81566	11.2374	17.91	15.4793	16.2984	10.6083	7.36423	6.12574	7.42815
ENSMUSG00000030319	Cand2	1.77447	1.7934	2.7292	6.84868	2.63415	6.37362	5.05994	4.99825	3.3074	5.61772
ENSMUSG00000030342	Cd9	16.0665	13.9005	10.1644	5.0405	5.25955	6.1156	7.67353	7.0854	6.72174	6.67285
ENSMUSG00000030399	Ckm	4154.1	5264.38	6702.89	10045.5	8274.95	9164.88	3765.61	2449.16	2929.49	2701.16
ENSMUSG00000030498	Gas2	1.87397	1.34706	1.79262	0.348374	0.397302	0.321687	1.12384	1.60887	0.70804	0.927742
ENSMUSG00000030536	Iqgap1	4.89981	4.6078	2.88957	2.88005	1.54782	1.88843	2.95819	3.38434	2.07444	3.18228
ENSMUSG00000030545	Pex11a	1.06011	0.912677	2.51986	2.5653	2.86447	3.59786	5.51016	2.74792	4.81807	3.91234
ENSMUSG00000030560	Ctsc	13.1751	12.5257	12.783	9.82125	8.18505	7.3313	4.92976	4.61591	4.39059	3.32717
ENSMUSG00000030579	Tyrobp	11.3297	12.4208	5.867	3.74836	5.8999	2.22874	5.75374	5.05397	5.84079	2.37269
ENSMUSG00000030592	Ryr1	34.3203	44.8793	132.468	164.45	114.827	196.513	157.658	224.689	144.159	134.916
ENSMUSG00000030605	Mfge8	11.5986	10.5387	9.98121	6.59882	5.7818	7.39418	10.0217	10.7853	9.98186	10.7298
ENSMUSG00000030616	Sytl2	0.811735	0.649171	1.5672	0.341888	0.315868	0.243324	0.196302	0.401287	0.291617	0.276474
ENSMUSG00000030659	Nucb2	5.80204	7.49783	4.3142	1.79101	1.11241	0.880132	2.82061	2.65275	1.85066	2.28155
ENSMUSG00000030717	Nupr1	6.25454	9.27855	5.4591	2.06505	0.941796	0.833341	3.20015	3.44729	2.58873	2.90716
ENSMUSG00000030729	Pgm2l1	0.97954	0.963866	2.52879	3.07692	3.165	3.60286	1.20108	0.986207	0.799353	0.833922
ENSMUSG00000030730	Atp2a1	486.102	412.139	1144.64	1353.37	1008.79	1656.29	570.375	541.541	375.434	457.591
ENSMUSG00000030733	Sh2b1	0.713584	0.582565	0.808455	1.50928	1.6082	1.48974	0.572936	0.79932	0.657423	0.661788
ENSMUSG00000030735	Gm9755	7.93847	8.24318	10.9369	13.6717	15.6494	15.6442	18.8474	13.5989	14.3994	13.0674
ENSMUSG00000030747	Dgat2	3.35578	3.07899	4.41003	7.82248	7.19226	11.4477	58.0557	31.4784	24.3788	32.2853
ENSMUSG00000030759	Far1	3.38849	3.28446	2.44459	1.91028	2.05757	1.88998	1.98077	2.3234	2.15454	2.40892
ENSMUSG00000030768	Disp1	0.742655	0.688328	0.456894	0.404686	0.23274	0.147047	0.284713	0.358251	0.246084	0.157639
ENSMUSG00000030772	Dkk3	1.4548	2.48083	2.84398	0.454378	0.381241	0.291235	0.342362	0.83195	0.47868	0.41396
ENSMUSG00000030844	Rgs10	2.58757	3.49539	1.14135	1.25122	1.5708	0.571406	1.26441	1.56498	0.892216	0.812194
ENSMUSG00000030847	Bag3	2.71284	3.46594	5.0875	16.5355	6.34726	7.33108	13.1769	12.2237	14.1715	12.5941
ENSMUSG00000030849	Fgfr2	0.182823	0.118375	0.217283	0.0332658	0.0441928	0.0385823	0.102717	0.0914674	0.0443903	0.0568719
ENSMUSG00000030852	Tacc2	11.108	13.8254	13.7989	31.5446	20.1897	30.2855	30.2127	25.5469	25.4595	32.7746
ENSMUSG00000030862	Cpxm2	12.4158	12.2798	15.0181	0.565277	1.06412	1.17698	5.33256	12.2351	2.97914	6.48857
ENSMUSG00000030865	Chp2	2.40599	2.71971	2.03041	0.784618	1.11775	0.784162	2.1931	1.99373	2.75674	2.15123
ENSMUSG00000030878	Cdr2	3.66684	3.8709	2.12537	1.54868	1.88615	1.02918	2.23573	1.70767	1.53068	1.99808
ENSMUSG00000030881	Arfip2	1.52701	1.48229	1.26153	0.715141	0.757138	0.755039	0.882663	0.892786	0.90148	0.976463
ENSMUSG00000030987	Stim1	11.509	12.3379	21.6711	22.8918	21.1525	27.3356	25.0165	32.1703	32.2324	27.4301
ENSMUSG00000031010	Usp9x	14.2726	14.6935	22.3888	27.9126	31.0709	28.3864	20.9005	21.0754	23.2215	20.829
ENSMUSG00000031029	Eif3f	3.07863	3.57028	8.9315	8.2105	9.73924	10.0971	9.51776	11.1445	9.00458	9.91638
ENSMUSG00000031065	Cdk16	2.91913	3.7705	6.35634	11.0086	7.83447	9.17189	7.05714	8.16813	4.80831	6.45421
ENSMUSG00000031078	Cttn	4.34977	4.03558	4.54204	2.92374	2.39662	2.88198	4.40281	4.7598	4.42749	5.20584
ENSMUSG00000031093	Dock11	1.66714	1.99418	1.20937	0.999174	0.851831	0.634854	1.05361	1.15294	0.617381	0.885669
ENSMUSG00000031099	Smarca1	1.13398	1.07804	1.62258	2.64193	2.8659	2.2829	0.309412	0.272958	0.157594	0.252382
ENSMUSG00000031111	Igsf1	0.597438	0.500665	0.742963	0.106708	0.166413	0.0968571	0.679815	1.25792	1.5462	1.47233
ENSMUSG00000031112	Stk26	0.740362	0.565546	0.421945	0.304616	0.242805	0.132487	0.218044	0.344132	0.228647	0.351525
ENSMUSG00000031129	Slc9a9	1.09305	1.14497	0.563567	0.320428	0.247897	0.122969	0.452376	0.400527	0.367848	0.335333
ENSMUSG00000031133	Arhgef6	3.09017	3.3659	3.13346	5.43533	4.39977	5.54458	3.81828	4.09732	4.77268	3.92397
ENSMUSG00000031137	Fgf13	1.22653	1.48345	2.32154	3.50237	3.12075	2.91916	2.28775	1.62624	2.55893	2.74058
ENSMUSG00000031167	Rbm3	18.396	17.259	14.1676	6.63031	6.17029	4.84586	15.8871	18.674	33.9822	25.0115
ENSMUSG00000031246	Sh3bgrl	13.9779	11.4228	8.5201	5.42837	5.80151	4.78547	8.26119	7.18499	6.1149	8.19322
ENSMUSG00000031250	Tnmd	104.459	75.7779	81.0679	1.06805	4.44581	3.04523	30.4304	60.3086	7.77929	35.4159
ENSMUSG00000031253	Srpx2	3.11626	2.70988	2.24632	1.32795	0.832193	0.860377	2.0592	2.60136	0.9349	1.62052
ENSMUSG00000031283	Chrdl1	2.35477	2.57334	2.6902	0.435774	0.189463	0.351496	0.620518	1.01871	0.642296	0.800037
ENSMUSG00000031298	Adgrg2	0.488596	0.289458	0.287776	0.0557721	0.0484966	0.0793868	0.128091	0.18002	0.319681	0.214536
ENSMUSG00000031351	Zfp185	2.40095	1.71888	2.86813	0.0794079	0.103574	0.11303	0.474175	3.18448	0.411811	1.27735
ENSMUSG00000031360	Ctps2	1.60523	1.45655	1.35614	0.737047	0.637201	0.902515	1.23181	1.29322	1.48096	1.07954
ENSMUSG00000031375	Bgn	4.44902	2.82874	3.61994	2.01833	0.713462	0.927455	2.90423	4.92383	1.38324	3.60342
ENSMUSG00000031382	Asb11	14.5649	21.3667	30.0095	32.9736	51.1795	49.3523	30.7043	31.9376	32.0878	35.2166
ENSMUSG00000031392	Irak1	0.701674	0.762473	1.08123	2.11088	1.26191	1.98426	1.82062	2.17347	1.22666	2.09543
ENSMUSG00000031453	Rasa3	3.34277	3.53382	2.57755	2.34345	1.64596	1.61799	2.50886	2.46485	2.38215	2.00096
ENSMUSG00000031465	Angpt2	1.25548	1.22188	0.79384	0.493147	0.433545	0.529905	0.71454	0.897322	0.522578	0.669516
ENSMUSG00000031534	Smim19	2.48875	3.43744	4.39026	5.79994	6.32012	6.32241	6.25986	5.33192	7.88034	5.89529
ENSMUSG00000031536	Polb	20.7568	29.7006	29.5765	37.5345	47.7196	53.2149	34.3267	28.9566	37.7831	41.8212
ENSMUSG00000031543	Ank1	1.14891	1.27266	1.90484	3.2543	2.66808	3.46408	1.62431	1.4708	1.48493	1.43065
ENSMUSG00000031570	Plpp5	2.12437	2.13681	1.55536	1.04057	0.854557	0.932582	1.03561	1.2779	1.00985	1.51617
ENSMUSG00000031591	Asah1	9.9633	12.2394	6.38467	5.15475	5.79508	5.5414	7.13956	7.19384	7.1103	7.4243
ENSMUSG00000031592	Pcm1	6.10566	7.3013	6.77748	11.2535	12.7982	11.0751	6.93007	8.96754	10.47	8.49424
ENSMUSG00000031595	Pdgfrl	4.12478	2.99196	4.26886	0.179773	0.286589	0.379775	1.18949	1.86054	0.565458	1.25133
ENSMUSG00000031613	Hpgd	2.4295	3.91266	0.946697	0.840643	0.818969	0.324998	0.904566	0.418737	0.654363	0.329354
ENSMUSG00000031659	Adcy7	3.4935	2.70785	3.15362	0.722913	0.707644	0.683998	1.94382	4.29383	1.0789	2.69948
ENSMUSG00000031673	Cdh11	2.1598	1.69696	2.03293	0.266589	0.16696	0.298153	0.769713	2.11025	0.628898	0.964434
ENSMUSG00000031740	Mmp2	30.5511	26.0702	23.2125	12.1647	9.45756	7.51669	16.4232	23.5608	7.8548	17.4669
ENSMUSG00000031749	St3gal2	2.34506	2.59085	3.93849	5.67486	4.58259	5.97073	5.60593	5.51744	5.51475	5.10504
ENSMUSG00000031782	Coq9	33.7203	42.3242	63.4613	67.3435	90.9493	91.0699	87.5897	75.3407	84.0547	76.4539
ENSMUSG00000031790	Mmp15	0.367409	0.33423	0.486565	1.13246	1.00078	0.851242	0.404271	0.47016	0.332621	0.236748
ENSMUSG00000031791	Tmem38a	83.6129	99.7312	110.823	181.266	161.414	147.672	138.022	136.812	135.791	117.096
ENSMUSG00000031849	Comp	11.8389	12.7768	17.0455	0.187599	0.606927	0.892723	8.80975	16.2899	11.497	7.38607
ENSMUSG00000031875	Cmtm3	3.21984	3.13595	3.22252	1.70565	1.50474	1.12357	2.30096	2.79728	1.24298	2.10208
ENSMUSG00000031924	Cyb5b	11.99	13.6892	14.6163	23.0025	30.9375	28.5743	13.8393	12.9612	16.5969	14.0479
ENSMUSG00000031967	Afg3l1	2.18283	1.97788	3.52363	4.5454	4.38536	4.72704	4.27781	4.21868	3.98607	4.28458
ENSMUSG00000031972	Acta1	5964.79	6128.64	13000.6	13906	12214.3	17830.1	12566.9	14719.2	13253	15003.4
ENSMUSG00000032006	Pdgfd	3.68771	3.00465	2.05226	1.45857	1.18996	1.0971	2.10254	1.99396	1.77746	1.99672
ENSMUSG00000032010	Usp2	1.75184	1.4612	1.01563	6.5579	2.63579	3.4285	3.03786	1.25783	0.568292	1.9594
ENSMUSG00000032014	Oaf	5.76268	5.8203	5.65628	3.44031	3.48361	2.04706	4.38819	5.64272	2.35521	3.57783
ENSMUSG00000032038	St3gal4	2.64318	1.96505	1.68432	1.13425	1.13538	0.619522	1.46608	2.0718	1.18797	1.8264
ENSMUSG00000032041	Tirap	1.86127	1.85216	2.94945	6.56932	5.60848	5.89388	1.44019	0.969675	0.63573	1.00244
ENSMUSG00000032042	Srpr	12.4215	12.7826	17.5444	29.4652	24.6149	24.8903	7.27513	9.01258	6.32931	8.87397
ENSMUSG00000032060	Cryab	4.94944	4.63815	6.17989	22.8763	11.0702	15.0865	30.2375	35.5227	44.0041	42.6954
ENSMUSG00000032122	Slc37a2	0.530206	0.495218	0.491298	0.126452	0.201587	0.219993	0.319464	0.232425	0.221471	0.222941
ENSMUSG00000032177	Pde4a	0.447185	0.642539	0.892875	3.10778	2.08149	1.96137	1.02447	1.087	0.514301	0.874066
ENSMUSG00000032179	Bmp5	3.2772	3.34205	1.73856	0.385617	0.365664	0.381701	0.554289	1.19461	0.419199	0.703304
ENSMUSG00000032181	Scg3	1.16694	1.32547	1.71252	0.214179	0.0853596	0.0931533	0.090182	0.512091	0.107176	0.320394
ENSMUSG00000032231	Anxa2	19.555	19.6849	14.6555	6.75646	6.10584	7.41202	12.9741	11.5524	10.4659	12.5672
ENSMUSG00000032232	Cgnl1	2.2606	2.30871	1.9986	1.47722	0.660797	1.02383	1.06874	1.38015	1.19844	1.03017
ENSMUSG00000032238	Rora	4.30203	4.40159	7.08419	10.7566	7.9016	8.28113	5.53431	5.35052	4.68396	4.90631
ENSMUSG00000032252	Glce	2.92453	2.91965	2.62966	1.25023	1.60259	1.63641	1.67333	1.87648	2.2593	1.97494
ENSMUSG00000032265	Tent5a	1.92879	2.15616	1.80724	0.807084	0.52737	0.355109	1.57665	1.04002	0.521273	1.16421
ENSMUSG00000032291	Crabp1	1.96343	2.23017	2.77316	0	0	0.174149	0.337189	0.53851	0	0.192528
ENSMUSG00000032293	Ireb2	2.8841	2.50212	4.88473	7.21077	5.4538	7.17818	5.0053	6.69243	3.2786	6.53111
ENSMUSG00000032294	Pkm	202.459	246.385	297.548	526.715	446.043	376.469	182.035	151.14	147.647	124.643
ENSMUSG00000032314	Etfa	31.4648	27.0787	40.2926	36.4876	66.2928	68.3117	100.323	79.3947	113.667	96.9918
ENSMUSG00000032322	Pstpip1	0.595857	0.627526	0.410738	0.0558966	0.0835395	0.1094	0.176518	0.225527	0.125869	0.134384
ENSMUSG00000032332	Col12a1	7.85739	4.90862	5.47872	0.388368	0.319368	0.449417	1.93567	4.04053	0.664805	2.91685
ENSMUSG00000032349	Elovl5	7.22481	6.27388	4.26634	3.33556	3.08873	2.67677	3.8007	4.4799	2.62346	4.22333
ENSMUSG00000032353	Tmed3	3.46968	3.64381	3.29512	1.59736	1.90985	2.03519	2.04149	2.46676	1.60806	2.34936
ENSMUSG00000032368	Zic1	0.42091	0.477807	0.638409	0.112814	0.0112403	0.0490665	0.095003	0.0758625	0.127019	0.0542446
ENSMUSG00000032382	Snx1	4.38649	4.62452	3.47553	2.76918	2.56614	2.07619	3.75505	3.98806	3.49976	3.66535
ENSMUSG00000032383	Ppib	17.3537	14.4586	10.3406	7.10825	6.73241	5.67401	11.1269	8.72768	7.36509	9.54322
ENSMUSG00000032393	Dpp8	14.3782	13.2459	22.9081	31.5545	23.3913	31.1357	24.046	24.5558	24.4209	23.1238
ENSMUSG00000032402	Smad3	3.78022	4.35356	4.5319	12.6753	14.0291	14.7304	7.23397	10.2451	3.33448	9.14778
ENSMUSG00000032411	Tfdp2	1.5275	1.98942	2.70668	2.91658	2.96944	3.69853	3.1372	3.12572	3.9632	3.2652
ENSMUSG00000032418	Me1	3.99136	5.09356	14.365	24.09	20.7872	17.6581	6.3425	10.2135	8.5817	8.77435
ENSMUSG00000032420	Nt5e	0.995771	1.13192	0.928711	0.184533	0.403226	0.423437	0.361704	0.759945	0.620915	0.746549
ENSMUSG00000032431	Crtap	5.87276	4.86809	6.85725	1.6461	1.40839	1.49757	3.43374	4.43584	2.40314	2.46889
ENSMUSG00000032434	Cmtm6	4.91557	3.48501	3.04242	1.56475	1.6036	2.08335	3.02535	3.22969	3.23591	2.85598
ENSMUSG00000032440	Tgfbr2	10.4592	10.5402	10.5657	6.14624	5.49643	6.61124	12.8996	15.1032	9.18485	11.2941
ENSMUSG00000032479	Map4	4.18509	5.52428	6.01815	9.74426	8.26566	8.72521	9.01836	11.18	12.5749	8.95942
ENSMUSG00000032487	Ptgs2	0.42354	0.333572	0.189505	0.0467432	0.111775	0.0304952	0.059045	0.0754384	0.1228	0.0337134
ENSMUSG00000032492	Pth1r	0.53835	0.52868	0.519275	0.128084	0.109387	0.167124	0.323587	0.413428	0.384564	0.387118
ENSMUSG00000032495	Lrrc2	13.3028	18.5221	12.114	28.1067	34.1332	35.8185	43.7814	31.5666	56.3088	41.4684
ENSMUSG00000032531	Amotl2	3.49451	2.89437	2.01837	1.72758	0.95646	0.96606	1.67699	1.97779	1.34145	1.92324
ENSMUSG00000032536	Trak1	1.95358	2.05275	4.51029	11.3005	7.88915	8.53796	8.16871	9.36945	4.54139	6.61941
ENSMUSG00000032575	Manf	3.35456	3.1616	3.66359	1.61747	2.10641	1.94203	2.03357	3.00669	3.14637	3.40303
ENSMUSG00000032601	Prkar2a	7.67868	9.0673	19.4512	20.2487	19.986	22.0626	14.6279	15.8678	16.5404	16.8094
ENSMUSG00000032643	Fhl3	2.34587	2.64579	3.60994	22.3719	15.5511	14.6473	10.846	8.14329	5.10818	5.50471
ENSMUSG00000032648	Pygm	449.605	509.591	956.987	1141.44	950.165	1212.37	397.214	280.9	332.496	286.806
ENSMUSG00000032666	1700025G04Rik	2.91752	3.53879	5.60956	7.97048	7.25791	11.0071	4.96668	4.55773	5.6845	6.07778
ENSMUSG00000032698	Lmo2	3.42425	3.32024	2.02858	1.35903	1.74307	1.28964	3.27732	4.57274	3.15302	3.46929
ENSMUSG00000032724	Abtb2	0.658308	0.775271	0.836348	1.42853	1.58069	1.56293	1.8269	2.74463	2.37097	2.38915
ENSMUSG00000032725	Folr2	10.2157	13.0885	5.53015	4.117	4.32934	1.74747	6.89223	4.45628	4.46783	4.10226
ENSMUSG00000032737	Inppl1	2.09383	3.0971	4.93341	8.82703	5.4857	7.17827	9.59602	11.9828	6.01671	6.7165
ENSMUSG00000032777	Gtf3c1	2.069	2.20309	3.78785	5.43668	3.79718	5.16731	3.13748	4.3023	2.67821	3.3869
ENSMUSG00000032803	Cdv3	10.6477	13.6884	24.0123	24.1217	34.1869	31.0729	48.9218	47.2314	77.8936	59.1446
ENSMUSG00000032816	Igdcc4	0.562826	0.319007	1.1674	1.55956	1.40728	1.8539	2.02841	3.02125	1.51454	2.0455
ENSMUSG00000032845	Alpk2	6.31971	7.927	6.51757	11.2276	10.4925	10.598	8.38348	7.44413	7.61959	9.22633
ENSMUSG00000032883	Acsl3	4.15362	4.7166	3.44872	14.6854	9.92841	6.65162	6.19118	5.16769	4.48111	4.50074
ENSMUSG00000032925	Itgbl1	22.1738	21.909	16.4443	1.26557	1.61907	1.43664	9.11225	11.118	5.16771	6.69378
ENSMUSG00000032942	Ucp3	8.24771	10.0674	4.93143	35.7745	19.8608	18.3328	22.859	5.9146	7.07356	7.667
ENSMUSG00000032968	Inha	1.65551	1.01051	1.98595	0.399139	0.303687	0.426105	0.0916698	0.331844	0.381305	0.209366
ENSMUSG00000032997	Chpf	1.46776	1.16445	1.80069	0.527437	0.265524	0.633866	1.2273	2.85235	0.562592	1.2013
ENSMUSG00000033009	Ogfod1	1.62786	1.67955	2.44969	2.62753	3.1306	3.7987	2.28978	2.26064	2.43266	2.42995
ENSMUSG00000033016	Nfatc1	0.457471	0.461206	0.350302	1.11967	0.671508	0.685844	0.482059	0.728234	0.453996	0.45701
ENSMUSG00000033059	Pygb	3.71576	2.85144	3.07945	1.17971	0.838313	0.987463	3.34588	3.86772	3.84273	2.70777
ENSMUSG00000033082	Clec1a	2.52795	2.25764	1.12874	0.917128	0.548273	0.918868	1.17918	1.31275	0.983432	1.3072
ENSMUSG00000033083	Tbc1d4	1.43897	1.38836	1.65366	5.59544	4.60177	11.5723	7.01959	9.78249	6.39548	10.1047
ENSMUSG00000033124	Atg9a	1.31494	1.39039	2.05234	2.94449	2.16562	3.28445	1.60744	2.36855	1.05976	1.62571
ENSMUSG00000033128	Gga1	0.32344	0.22721	0.518499	0.652695	1.03348	0.805599	0.557074	0.683272	0.423712	0.559815
ENSMUSG00000033365	Ipo13	2.34343	2.09031	3.64905	6.18283	4.48714	7.15437	6.13874	6.54278	4.12523	5.79899
ENSMUSG00000033386	Frrs1	0.0880162	0.0872536	0.0373593	0.291195	0.158656	0.28857	0.372487	0.341066	0.254541	0.524616
ENSMUSG00000033400	Agl	61.9234	56.5632	73.5952	102.887	120.882	92.3135	40.0972	28.3078	38.4515	30.9042
ENSMUSG00000033420	Antxr1	3.08303	2.72229	3.16425	0.981336	0.632252	1.00843	1.49009	3.3809	0.839645	2.08302
ENSMUSG00000033446	Lpar6	1.29321	0.593438	0.652958	0.267605	0.248855	0.387966	0.42567	0.495868	0.505885	0.571878
ENSMUSG00000033460	Armcx1	1.62656	1.1778	1.1767	0.621951	0.436259	0.757418	1.19416	1.01715	0.746945	1.24406
ENSMUSG00000033478	Fam160b1	1.11067	0.933215	1.00205	3.1989	1.64809	2.2327	1.52505	1.31944	0.856268	1.23416
ENSMUSG00000033491	Prss35	0.51686	0.23262	0.614281	0.0233105	0.037161	0.060831	0.196302	0.56849	0	0.269002
ENSMUSG00000033530	Ttc7b	3.08396	3.13498	5.62793	5.95714	5.43024	7.04225	8.56624	11.4215	8.47595	8.5707
ENSMUSG00000033544	Angptl1	9.5591	10.2042	8.17218	4.74737	4.43727	2.97427	3.35534	4.47948	1.83827	3.35156
ENSMUSG00000033545	Znrf1	0.832468	0.876076	1.23672	1.72734	1.88746	2.40807	2.77439	2.88826	3.03389	2.7502
ENSMUSG00000033577	Myo6	1.20928	1.16927	0.66471	0.638104	0.51922	0.450989	0.498177	0.772373	0.49227	0.711652
ENSMUSG00000033623	Pcgf3	1.8149	2.08293	4.22871	4.52831	3.52005	5.3195	2.76263	3.18876	2.57607	3.16558
ENSMUSG00000033624	Pdpr	6.88544	8.97099	16.9491	19.4689	19.0268	25.528	19.2547	21.0961	21.4449	20.9131
ENSMUSG00000033763	Mtss2	0.283602	0.308708	0.439195	1.72827	1.27717	1.17025	1.06928	1.24147	0.499234	1.01756
ENSMUSG00000033788	Dysf	0.890068	0.822787	0.800699	1.66671	1.32851	1.31572	1.09527	1.17132	0.944912	0.92648
ENSMUSG00000033825	Tpsb2	2.21669	2.41292	1.40507	0.297064	0.355178	0.129202	1.50098	1.27848	1.18922	0.476124
ENSMUSG00000033849	B3galt2	1.231	0.65795	0.946146	0.440822	0.227359	0.300749	2.54762	2.93255	2.52596	2.19996
ENSMUSG00000033857	Engase	0.89366	0.40612	0.659236	0.247782	0.18516	0.350247	0.560779	0.555408	0.340976	0.397138
ENSMUSG00000033882	Rbm46	0.474874	0.350407	0.260484	0.0214169	0.102427	0	0.108214	0.207388	0.0643029	0.0617876
ENSMUSG00000033953	Ppp3r1	14.281	12.8768	18.0651	25.1107	26.6828	24.5976	11.5819	12.3536	11.4496	12.1179
ENSMUSG00000034042	Gpbp1l1	1.40507	1.60861	1.44812	3.81005	2.40083	2.36811	3.18684	3.87083	2.87918	2.61183
ENSMUSG00000034075	Zdhhc5	5.07794	6.6337	8.89944	11.4211	12.4635	11.8996	11.1985	11.3355	13.5476	11.3401
ENSMUSG00000034109	Golim4	3.17627	3.07603	2.77304	1.94565	1.08656	1.29929	1.99669	2.36122	1.48763	2.07791
ENSMUSG00000034118	Tpst1	5.23688	4.30208	4.80412	2.20685	1.44548	1.65258	2.37556	2.91124	2.56394	2.25143
ENSMUSG00000034161	Scx	6.30801	8.88918	7.11498	1.0365	1.35193	1.59831	4.58248	13.0275	3.25346	8.15531
ENSMUSG00000034163	Zfc3h1	2.60549	2.72061	1.45153	1.50715	1.24754	1.14788	1.74874	1.48217	2.0578	1.77072
ENSMUSG00000034205	Loxl2	7.19474	5.21191	5.67046	2.60426	1.43255	1.82176	2.35153	3.99524	0.683799	2.69486
ENSMUSG00000034206	Polq	0.0848289	0.0654064	0.100818	0.160259	0.26429	0.425421	0.425813	0.511335	0.174215	0.573945
ENSMUSG00000034210	Efcab14	1.16597	0.992786	2.10342	2.77688	2.7232	2.64826	1.94551	2.47163	1.78308	1.93299
ENSMUSG00000034220	Gpc1	4.45456	5.82157	5.63592	15.7689	10.7541	7.98644	7.29925	8.43846	5.79354	5.68664
ENSMUSG00000034295	Fhod3	1.0803	1.18168	1.46447	2.76611	2.07072	2.24688	1.27512	1.82614	1.01027	1.37048
ENSMUSG00000034300	Fam53c	0.424395	0.367097	0.720554	1.00715	0.906672	1.31412	0.98783	0.988004	0.622565	0.95714
ENSMUSG00000034333	Zbed4	2.01924	2.56001	3.40683	3.91843	5.43992	4.59179	2.75634	3.08204	3.35938	3.50925
ENSMUSG00000034377	Tulp4	2.7013	3.24039	4.56404	6.71754	5.20323	5.24122	8.14843	9.10466	7.02264	7.45494
ENSMUSG00000034460	Six4	1.78913	1.95151	2.72853	3.02242	3.08313	3.77637	3.12653	3.37922	2.71646	3.39966
ENSMUSG00000034462	Pkd2	3.49647	3.24109	2.32581	1.59473	1.19563	0.982029	2.34685	3.25892	2.18071	2.21182
ENSMUSG00000034463	Scara3	3.01604	2.93284	2.27816	1.13958	0.808113	0.389675	1.82667	2.19853	1.01465	1.01275
ENSMUSG00000034472	Rasd2	0.0574845	0.0410637	0.136639	0.505551	0.523858	0.285844	0	0.0362624	0.430066	0.0810281
ENSMUSG00000034487	Poglut3	3.48833	3.13929	3.21544	2.01218	1.73851	1.83975	2.48608	2.52842	1.1686	2.07628
ENSMUSG00000034488	Edil3	0.135156	0.119876	0.0753578	0.0410887	0.0233937	0.0153178	0.163122	0.124205	0.0998676	0.150527
ENSMUSG00000034509	Mad2l1bp	4.26214	3.80259	5.21511	7.38075	8.47165	7.5392	9.9625	6.89746	6.90131	7.70616
ENSMUSG00000034570	Inpp5j	0.0134454	0.0219535	0.0213063	0.131385	0.0628351	0.12343	0.345202	0.180942	0.189347	0.283019
ENSMUSG00000034573	Ptpn13	0.852359	0.831338	0.762004	0.40908	0.17978	0.25967	0.430152	0.618576	0.159338	0.523111
ENSMUSG00000034584	Exph5	0.32543	0.299332	0.185649	0.0915845	0.0365004	0.0464719	0.0192812	0.0328461	0.00763822	0.0244648
ENSMUSG00000034591	Slc41a2	0.750898	0.633928	0.496923	0.275159	0.203375	0.130555	0.189586	0.355262	0.150208	0.356021
ENSMUSG00000034614	Pik3ip1	7.03551	6.1319	8.96477	4.52272	4.80833	4.29923	2.5479	2.79701	1.956	1.99997
ENSMUSG00000034659	Tmem109	3.92974	3.48783	4.22768	6.62318	7.32917	8.6419	2.83029	2.59268	2.47513	3.02201
ENSMUSG00000034751	Mast4	0.381962	0.455309	0.417741	0.834291	0.631885	0.661388	0.172144	0.203846	0.16217	0.21576
ENSMUSG00000034768	Asb16	1.33252	1.31723	2.6331	5.17702	4.38913	4.6425	1.73594	2.96734	1.95002	2.24487
ENSMUSG00000034801	Sos2	2.55179	2.66754	4.39624	5.01955	6.41115	5.58573	3.50976	3.83154	3.92578	3.59691
ENSMUSG00000034910	Pygo1	1.3521	1.62635	2.63142	3.28252	3.48411	3.61697	2.41696	3.67724	3.59306	3.11441
ENSMUSG00000034928	Rnf44	0.171094	0.111028	0.135562	0.432118	0.319833	0.308762	0.41588	0.365301	0.308906	0.316611
ENSMUSG00000035000	Dpp4	3.24678	3.61774	2.87582	1.24507	0.911412	0.69624	1.39086	1.25759	0.801048	1.05072
ENSMUSG00000035064	Eef2k	1.85348	2.13715	2.5132	5.50819	3.38441	3.92731	2.41519	1.73574	1.55849	1.64477
ENSMUSG00000035095	Fam167a	0.384449	0.37925	0.342685	0.0751347	0.0748611	0.0163392	0.268907	0.235782	0.0563967	0.313101
ENSMUSG00000035203	Epn1	2.8049	3.3187	4.50276	9.32374	7.88777	6.56792	6.86421	6.74933	5.40986	4.14393
ENSMUSG00000035212	Leprot	3.69133	2.39516	2.60082	1.50863	1.48346	1.43494	2.70711	2.53336	2.15894	2.25075
ENSMUSG00000035258	Abi3bp	14.3001	13.0202	12.0406	3.17622	2.52721	2.44824	3.6409	6.33006	2.42651	4.70667
ENSMUSG00000035274	Tpbg	0.292123	0.165481	0.36844	0.0559258	0.0167166	0.0912147	0.194271	0.421205	0.0419783	0.134454
ENSMUSG00000035459	Stab2	0.161576	0.178717	0.167253	1.52795	1.13265	0.239239	0.370573	0.101926	0.275253	0.0999171
ENSMUSG00000035493	Tgfbi	16.0806	14.3387	14.8882	3.40751	3.08248	3.44215	6.51325	10.6654	5.73046	6.51531
ENSMUSG00000035530	Eif1	7.92982	7.82369	13.5744	25.6508	21.1677	26.6288	19.689	20.0366	22.2887	21.4168
ENSMUSG00000035561	Aldh1b1	0.347584	0.26755	0.283267	0	0	0.060778	1.32389	0.977286	1.32862	1.07507
ENSMUSG00000035606	Ky	8.7225	8.19532	19.8935	27.6663	19.6796	19.5758	4.55386	5.73986	3.51234	4.37736
ENSMUSG00000035620	Ric8b	8.43527	10.9127	13.1371	14.706	18.3339	18.369	18.5323	19.5765	23.203	18.4537
ENSMUSG00000035642	Aamdc	11.1916	11.9632	14.6111	21.3918	22.387	18.0314	14.8609	11.5169	13.0345	11.9829
ENSMUSG00000035735	Dagla	0.099275	0.103741	0.0471948	0.414422	0.278368	0.182271	0.0705827	0.0701397	0.0978641	0.0716465
ENSMUSG00000035772	Mrps2	1.96237	2.56586	3.15922	4.95055	4.01178	4.90441	4.42372	3.45232	4.54168	3.84387
ENSMUSG00000035776	Cd99l2	7.27192	7.14918	10.5017	9.77724	12.1664	14.5167	7.7233	8.08206	10.1457	9.48114
ENSMUSG00000035778	Ggta1	3.9546	4.13455	3.01813	2.29018	1.41327	1.85374	2.74216	2.72087	1.87685	2.2625
ENSMUSG00000035890	Rnf126	1.44809	2.19391	2.81323	6.64522	3.51386	3.9199	2.8874	2.68775	2.45108	2.70063
ENSMUSG00000035929	H2-Q4	3.36694	3.53103	2.00601	2.01013	1.7255	1.29123	1.66672	1.96311	1.57845	1.40767
ENSMUSG00000035963	Odf3l2	0.0365727	0.328435	0	1.95128	0.922951	0.951264	0	0.0692124	0.515041	0.0824825
ENSMUSG00000036026	Tmem63b	1.93834	2.58016	4.58609	5.10223	4.58156	5.72589	7.94356	8.76534	9.0307	6.68351
ENSMUSG00000036095	Dgkb	0.452804	0.490649	0.303322	0.106192	0.0577122	0.0755779	0.243891	0.368733	0.159418	0.250661
ENSMUSG00000036103	Colec12	14.083	15.5634	10.614	4.05193	4.73867	2.48056	5.98323	8.25981	5.80468	4.97338
ENSMUSG00000036109	Mbnl3	0.0783072	0.0532746	0.0248179	0.205073	0.175659	0.151761	0.0154653	0.0296387	0.0091898	0.0235475
ENSMUSG00000036144	Meox2	8.98349	7.00249	6.11414	2.92551	1.59978	2.45602	4.66943	5.38026	4.01732	4.68892
ENSMUSG00000036241	Ube2r2	6.4231	10.2919	18.6344	19.6695	19.8435	28.0903	12.7337	12.0214	14.1359	13.5768
ENSMUSG00000036242	Armh4	2.98428	2.44144	3.62823	0.599061	0.279514	0.514747	0.572154	0.448038	2.47861	0.6604
ENSMUSG00000036256	Igfbp7	70.0119	64.4926	32.3949	38.4253	18.3664	20.9098	35.9002	40.8189	20.801	33.4187
ENSMUSG00000036257	Pnpla8	32.0725	35.5206	32.902	53.6091	69.5684	47.1693	41.16	32.8701	53.9239	36.7468
ENSMUSG00000036273	Lrrk2	1.87639	1.70033	1.91606	1.1985	1.13556	1.13302	1.66245	2.0997	1.62268	1.67446
ENSMUSG00000036278	Macrod1	17.0712	20.7956	36.1496	45.392	45.4067	41.8784	42.7184	42.3749	48.3718	43.6315
ENSMUSG00000036298	Slc2a13	0.409131	0.244942	0.447347	0.11514	0.0611844	0.0500781	0.0888815	0.185824	0.115233	0.2153
ENSMUSG00000036334	Igsf10	1.14669	0.699359	0.641329	0.181918	0.189137	0.199526	0.353019	0.737538	0.237477	0.633855
ENSMUSG00000036362	P2ry13	0.442344	0.582225	0.193122	0.116442	0.050626	0.0276242	0.106972	0.136673	0.0635652	0.223956
ENSMUSG00000036446	Lum	46.8525	37.3342	27.9986	25.3934	23.1602	15.8851	16.3233	21.6879	16.3016	19.8683
ENSMUSG00000036450	Hif1an	4.42539	4.40256	17.5482	16.1632	12.9416	23.5951	11.6873	16.3096	11.3842	14.4839
ENSMUSG00000036459	Wtip	1.24684	1.15141	0.947417	0.443411	0.573141	0.531651	1.12021	1.35387	0.827572	0.96807
ENSMUSG00000036523	Greb1	0.00238219	0.0019448	0.0113248	0.0363138	0.0267187	0.131212	0.0282282	0.0931694	0.0335476	0.118196
ENSMUSG00000036529	Sbf1	1.50114	1.55306	2.95626	3.86549	3.28112	4.09223	3.9419	5.04056	3.95494	3.89826
ENSMUSG00000036561	Ppp6r2	11.1063	14.43	22.2845	24.9437	23.6947	28.011	19.5068	18.8492	24.4073	17.0791
ENSMUSG00000036564	Ndrg4	0.96665	0.545173	0.4773	0.114993	0.170224	0.300084	0.691697	0.689319	2.95935	0.874142
ENSMUSG00000036596	Cpz	1.13853	0.614124	2.17466	0.0238401	0.0855117	0.124426	0.180685	0.461703	0.0357891	0.0687782
ENSMUSG00000036611	Eepd1	13.2574	18.6376	27.4463	26.0949	35.5822	42.2097	16.7001	17.0596	16.0419	20.0966
ENSMUSG00000036617	Etl4	0.414753	0.419773	0.354503	1.29247	0.621313	0.673695	0.833141	0.83508	0.56008	0.778427
ENSMUSG00000036620	Mgat4b	1.04077	1.47323	3.01254	5.16706	3.67144	3.51867	3.13292	3.48388	2.1867	2.40403
ENSMUSG00000036698	Ago2	0.81927	0.769446	1.30617	2.62626	1.68558	2.17578	1.66735	2.33826	1.13734	1.75382
ENSMUSG00000036769	Wdr44	0.625654	0.671375	0.805276	1.80048	1.0955	1.13701	0.679869	0.630791	0.750272	0.770218
ENSMUSG00000036825	Ssx2ip	5.7488	5.11915	8.61474	10.8316	13.4534	12.1544	15.1471	7.2118	10.3685	12.2055
ENSMUSG00000036854	Hspb6	5.64826	7.86093	6.48872	20.8822	13.9729	15.3702	25.1135	26.0621	27.9937	25.9472
ENSMUSG00000036863	Syde2	0.670982	0.593165	0.434117	0.274681	0.133593	0.145791	0.576325	0.350637	0.349454	0.340262
ENSMUSG00000036887	C1qa	28.0659	40.6304	12.3096	13.5089	12.6752	4.36462	20.542	13.704	11.4339	11.531
ENSMUSG00000036896	C1qc	9.75018	13.3631	4.07335	4.15751	4.60631	1.44659	5.39171	4.20479	3.61996	3.19849
ENSMUSG00000036918	Ttc7	0.426432	0.374689	0.360779	0.851759	0.780257	1.19431	0.909984	1.18087	1.19597	1.28775
ENSMUSG00000036968	Cnpy4	2.17844	2.54733	1.5376	1.12664	0.880246	1.13527	1.32451	1.22418	1.07173	1.15854
ENSMUSG00000036975	Tmem177	1.72133	1.89045	2.69524	2.5551	3.14114	4.34764	2.38778	2.2665	2.74154	2.55728
ENSMUSG00000036990	Otud4	5.33043	4.85571	8.48929	9.73439	8.66285	10.1525	6.43831	6.63974	6.37135	7.08844
ENSMUSG00000036995	Asap3	0.945263	0.917229	1.28392	0.525709	0.43923	0.314046	0.608058	0.885918	0.589524	0.572555
ENSMUSG00000037060	Cavin3	14.8394	15.679	10.1678	7.21369	4.26608	3.98087	11.7576	10.0425	6.52087	7.60847
ENSMUSG00000037062	Sh3glb1	11.1432	16.5677	21.213	31.3872	27.8521	26.7196	33.0201	32.2511	38.1557	30.2528
ENSMUSG00000037095	Lrg1	0.92907	1.87553	1.52579	3.48619	4.45239	3.98017	5.35447	2.45087	2.97359	2.43821
ENSMUSG00000037098	Rab11fip3	0.991648	1.24318	2.0455	2.85382	2.29988	3.8368	2.94764	5.30553	2.78118	3.19928
ENSMUSG00000037106	Fer1l6	0.189871	0.268375	0.538887	0.328981	0.524453	1.84709	0.554083	0.718647	0.648518	1.00343
ENSMUSG00000037111	Setd7	2.99909	2.83612	5.96989	13.3691	7.51585	6.87812	4.10778	3.91691	1.64215	2.84167
ENSMUSG00000037151	Lrrc20	14.0902	15.2521	27.8167	36.3448	32.6431	30.2374	22.1483	18.5683	19.5727	17.2939
ENSMUSG00000037234	Hook3	9.94219	11.0635	10.1287	18.0794	17.294	16.1769	10.5024	11.4691	8.44947	10.7704
ENSMUSG00000037254	Itih2	0.950029	0.865522	0.687276	0.137233	0.0965177	0.294925	0.163153	0.0955402	0.145423	0.139735
ENSMUSG00000037278	Tmem97	2.02488	1.8157	2.52489	0.525478	0.651547	1.16813	0.983367	1.52861	0.584338	1.38499
ENSMUSG00000037331	Larp1	1.15293	1.15951	2.20033	4.19296	2.56752	3.83478	2.42548	3.09047	2.23544	2.69065
ENSMUSG00000037351	Actr1b	2.41883	2.05754	2.79225	4.28268	3.74305	4.67302	5.80524	7.77407	5.56447	5.58766
ENSMUSG00000037362	Ccn3	4.62154	4.7406	3.87605	1.13795	1.07061	0.949294	3.03982	3.40209	2.52045	2.5295
ENSMUSG00000037370	Enpp1	1.11248	0.951814	0.639927	0.224374	0.218358	0.394888	0.507526	0.575454	0.4465	0.572046
ENSMUSG00000037379	Spon2	1.81208	2.42768	1.78549	0.0363223	0.10857	0.165876	0.0688223	0.967235	0.408957	0.349298
ENSMUSG00000037490	Slc2a12	1.54045	1.52145	2.02285	3.51796	2.77894	4.26882	2.23387	2.52111	1.87734	2.56313
ENSMUSG00000037568	Vash2	0.153412	0.0993319	0.0502974	0.868444	0.593336	0.857951	0.203728	0.16018	0.24212	0.310198
ENSMUSG00000037572	Wdhd1	0.276065	0.318637	0.165935	0.0669756	0.106771	0.0679696	0.0752019	0.0720609	0.0893731	0.143129
ENSMUSG00000037573	Tob1	7.02195	9.38075	10.1711	45.4156	19.8295	14.1621	6.35288	7.12258	7.55004	6.25367
ENSMUSG00000037613	Tnfrsf23	0.204187	0.144471	0.161783	0.37511	0.419865	0.708128	0.221793	0.249024	0.455288	0.460504
ENSMUSG00000037622	Wdtc1	0.68464	0.764656	1.33354	2.59242	2.413	2.58968	1.30988	1.64356	1.13824	1.28673
ENSMUSG00000037624	Kcnk2	0.498625	0.444767	0.493841	0.129931	0.077675	0.0988949	0.259867	0.512589	0.146291	0.416501
ENSMUSG00000037674	Rfx7	0.381797	0.441977	0.436036	1.42529	0.706739	0.693684	0.658304	0.730063	0.892621	0.682801
ENSMUSG00000037706	Cd81	47.8243	51.4615	40.4095	29.6723	27.7389	26.9184	31.8376	37.0876	28.4929	32.3552
ENSMUSG00000037712	Fermt2	34.3417	38.6103	45.9771	54.8211	64.7258	56.0387	42.6646	42.7888	42.2537	42.497
ENSMUSG00000037735	2810032G03Rik	0.302079	0.223128	0.17096	0.0506029	0.0201674	0	0.0852272	0.127038	0.151931	0.0324419
ENSMUSG00000037742	Eef1a1	296.037	320.108	227.275	141.134	113.018	143.085	264.731	252.929	251.288	260.256
ENSMUSG00000037851	Iars	5.96939	5.68266	8.2521	10.1722	8.92139	12.1865	7.69421	7.51484	7.71155	9.05004
ENSMUSG00000037887	Dusp8	0.632624	0.635068	0.523521	1.27483	1.26143	0.702641	1.40211	1.4071	1.03939	1.16255
ENSMUSG00000037892	Pcdh18	1.799	1.38883	1.45572	0.648316	0.250432	0.585637	0.755943	1.35216	0.748662	0.824886
ENSMUSG00000037921	Ddx60	0.701334	0.491922	0.281755	0.27413	0.240048	0.0806048	0.234101	0.236786	0.243439	0.215352
ENSMUSG00000037989	Wnk2	0.325596	0.322932	0.422146	1.70073	1.1167	1.07044	0.725408	0.546583	0.369474	0.351987
ENSMUSG00000038014	Fam120a	8.66809	10.613	14.1113	18.4833	17.7746	17.8791	14.7794	20.2364	16.7461	15.9398
ENSMUSG00000038025	Phf2	0.286351	0.205439	0.381576	0.885232	0.681276	0.876243	0.835441	0.799179	0.504075	0.684949
ENSMUSG00000038028	Tigar	3.41883	3.83524	12.8422	23.5416	9.1666	18.8426	5.6924	4.71477	3.25076	5.9658
ENSMUSG00000038070	Cntln	1.31427	1.42974	0.855466	0.651867	0.495567	0.432652	0.5902	0.871635	0.656166	0.652241
ENSMUSG00000038074	Fkbp14	3.78447	2.85367	3.4738	1.31724	1.69726	1.33494	1.22774	1.53422	1.17112	1.94316
ENSMUSG00000038112	AW551984	2.48776	0.398234	0.392439	0.0439995	0.0315642	0.0459283	0.255664	0.336116	0.132105	0.626227
ENSMUSG00000038119	Cdon	2.70366	2.61296	3.15701	1.21055	1.07827	1.29439	1.55105	2.7878	1.40593	1.74788
ENSMUSG00000038121	Fam210a	7.51409	8.05587	11.1222	13.0953	17.6591	17.841	22.6113	22.0615	26.4628	20.3925
ENSMUSG00000038147	Cd84	0.60037	0.594107	0.198924	0.1664	0.244864	0.0890739	0.23714	0.174443	0.307448	0.205154
ENSMUSG00000038168	P3h2	0.760507	1.11657	0.830961	0.280478	0.103184	0.15014	1.54436	2.60764	4.34013	2.90473
ENSMUSG00000038170	Pde4dip	39.2838	49.4025	88.5721	109.047	90.12	115.309	95.7287	136.949	98.9447	106.355
ENSMUSG00000038203	Hoxa13	1.20015	1.68073	1.66775	0	0	0	0.574327	0.652254	1.62513	0.374775
ENSMUSG00000038210	Hoxa11	0.977915	1.1894	1.75522	0	0	0	0.561663	0.390277	0.597241	0.270061
ENSMUSG00000038233	Gask1a	1.90283	1.52259	1.81218	0.147766	0.123672	0.289207	0.447972	1.1765	0.133097	0.554195
ENSMUSG00000038250	Usp38	4.64807	5.39366	6.87915	11.5006	8.79811	8.37888	5.31153	4.8438	5.36901	5.56006
ENSMUSG00000038267	Slc22a23	0.543195	0.720624	0.637086	1.24039	1.35277	1.21384	1.30216	1.21283	1.79918	0.870444
ENSMUSG00000038319	Kcnh2	0.0706543	0.0307636	0.0447849	0.176746	0.211323	0.36034	0.25117	0.415988	0.199	0.191216
ENSMUSG00000038342	Mlxip	0.709912	0.769774	1.37471	2.46842	2.08283	3.08658	2.01374	1.82589	1.29311	1.96579
ENSMUSG00000038375	Trp53inp2	3.48159	3.92329	7.88353	24.2712	16.0191	17.2028	22.0554	23.5016	16.7662	16.7419
ENSMUSG00000038403	Hjv	50.3352	68.3787	142.783	134.093	155.466	156.438	138.947	132.987	109.585	117.81
ENSMUSG00000038418	Egr1	1.29273	0.930729	0.701662	0.167104	0.371046	0.0934442	0.271391	0.391689	1.79185	0.137741
ENSMUSG00000038463	Olfml2b	6.04636	4.46065	6.23957	1.7898	0.806352	1.1733	4.17216	5.95383	1.24608	3.37584
ENSMUSG00000038481	Cdk19	1.83923	2.02771	1.75619	7.32261	5.75227	2.04439	2.701	2.30557	2.60119	1.7372
ENSMUSG00000038526	Car14	3.19481	3.81709	4.26628	6.14554	5.35986	8.62283	5.18414	4.42698	3.2543	4.63485
ENSMUSG00000038530	Rgs4	4.41989	3.50613	4.43001	2.05584	1.42524	2.18654	4.01536	4.54469	4.07179	4.21986
ENSMUSG00000038546	Ranbp9	4.29762	4.62132	8.23246	8.95218	9.5235	11.1908	10.7014	13.0148	14.5798	11.6074
ENSMUSG00000038552	Fndc4	0.660835	0.680508	0.606895	0.176114	0.168453	0.229793	0.311448	0.502137	0.264384	0.643575
ENSMUSG00000038587	Akap12	7.89463	8.38464	5.04753	4.37151	3.33074	3.42236	4.21187	4.86943	3.31989	3.92365
ENSMUSG00000038600	Atp6v0a4	0.702124	0.539492	0.774471	0.0107623	0.0643387	0.0561705	0.190326	0.619501	0.0323131	0.227693
ENSMUSG00000038608	Dock10	0.870776	0.708857	0.44841	0.355986	0.227702	0.321128	0.39971	0.373558	0.184735	0.355017
ENSMUSG00000038615	Nfe2l1	12.7172	14.6112	25.6224	29.3131	29.1201	31.8302	43.6379	53.8752	73.3174	50.0785
ENSMUSG00000038642	Ctss	10.7049	16.6556	3.83475	4.03969	5.08914	1.33703	6.27277	4.41002	4.96988	3.94167
ENSMUSG00000038663	Fsd2	26.3548	37.6551	35.8553	69.4362	65.4525	45.3702	54.2379	44.6227	57.2809	40.0387
ENSMUSG00000038668	Lpar1	5.12935	4.65672	4.79346	1.54735	1.22343	0.976926	3.16831	4.44405	2.00445	3.44407
ENSMUSG00000038702	Dsel	2.18987	1.79749	1.60958	0.919412	0.688436	0.739176	1.41947	1.97345	0.780739	1.52719
ENSMUSG00000038733	Wdr26	4.62941	4.71715	8.01106	13.5269	10.4124	11.8081	11.6209	13.5964	9.64403	13.3526
ENSMUSG00000038740	Mvb12b	0.250641	0.247251	0.366148	0.795987	0.856535	0.583215	0.440861	0.678552	0.284949	0.317965
ENSMUSG00000038764	Ptpn3	2.36474	2.74912	2.93787	5.89707	5.2162	6.81166	13.9173	13.2465	8.19227	10.1758
ENSMUSG00000038766	Gabpb2	1.56274	1.69627	1.12946	0.880768	0.988937	0.866998	1.01421	1.11706	1.16896	1.12823
ENSMUSG00000038773	Kdm3b	1.09101	1.20768	1.50259	2.16356	1.76354	2.21913	1.86317	2.56265	1.83016	2.02634
ENSMUSG00000038886	Man2a2	7.79749	9.30281	21.589	21.3496	18.7394	23.7114	10.6573	13.937	8.70532	10.4619
ENSMUSG00000038967	Pdk2	3.83121	4.05846	8.91804	16.1087	10.9046	15.6977	11.0932	12.5437	10.2878	10.5119
ENSMUSG00000038970	Lmtk2	0.911279	1.0241	2.18614	2.99794	2.0505	2.77993	1.79973	2.26393	2.03985	1.56678
ENSMUSG00000039005	Tlr4	3.68444	3.07502	2.01127	1.20413	0.944435	0.930114	4.2467	3.06787	4.97465	5.09503
ENSMUSG00000039007	Cpq	14.0393	12.8762	11.5092	5.67773	7.32089	6.82724	8.47278	7.86062	9.06665	8.45773
ENSMUSG00000039031	Arhgap18	4.08951	3.80395	2.15083	2.06698	2.12535	1.25859	1.49695	1.83844	2.06865	1.20589
ENSMUSG00000039043	Arpin	2.73616	2.42198	2.28704	1.52783	1.32086	1.28811	2.73157	2.52897	2.2936	2.41862
ENSMUSG00000039084	Chad	6.08569	5.64481	5.26313	0.0955731	0.45708	0.166271	1.56944	4.50737	2.63039	1.685
ENSMUSG00000039087	Rreb1	0.28545	0.268995	0.228754	0.757426	0.52598	0.539066	0.517039	0.518596	0.361792	0.386266
ENSMUSG00000039100	Marchf6	8.21583	8.2968	16.954	15.7791	17.5781	19.3174	13.6275	17.5635	13.5414	13.8824
ENSMUSG00000039109	F13a1	16.0336	16.5484	5.63592	6.16711	4.88856	2.0984	10.2262	5.18365	6.9564	4.4562
ENSMUSG00000039114	Nrn1	1.2018	1.19214	0.798635	0.136378	0.0724703	0.0395436	0.803928	0.668452	1.00092	0.728611
ENSMUSG00000039126	Prune2	1.08708	1.18828	0.489911	0.224572	0.219919	0.200929	2.29642	1.33698	8.34159	1.55904
ENSMUSG00000039168	Dap	2.08652	1.90667	2.11347	1.25114	0.398906	0.399051	1.47505	2.16877	1.71127	1.60423
ENSMUSG00000039176	Polg	0.847674	0.959138	1.43416	1.50967	1.96585	1.9373	1.75593	2.27562	1.52585	1.68178
ENSMUSG00000039208	Metrnl	4.15849	2.98381	4.10434	1.29922	1.6139	2.02545	4.39058	6.717	5.82588	5.12743
ENSMUSG00000039234	Sec24d	1.75715	1.36678	1.65524	0.825026	0.677852	0.618293	1.28265	1.89825	0.571635	1.14737
ENSMUSG00000039242	B3galnt2	15.7722	14.2328	24.7429	25.4664	38.1757	33.219	11.1851	9.92597	15.2573	11.7452
ENSMUSG00000039262	Prrc2b	1.31716	1.40288	1.73401	4.57651	2.75011	3.42287	2.02303	3.02445	1.31271	2.052
ENSMUSG00000039263	Npepl1	6.01363	8.50771	13.7152	13.6034	18.4845	15.9793	16.3717	15.2125	17.6076	15.1592
ENSMUSG00000039275	Foxk2	1.51043	1.73272	2.703	4.209	4.45432	3.67897	2.91873	3.1596	2.75054	3.00513
ENSMUSG00000039321	Uts2r	1.07205	1.13778	0.541502	0.204278	0.300605	0.123019	0.317588	0.69318	0.235897	0.483561
ENSMUSG00000039349	C130074G19Rik	7.58706	6.21245	4.05726	2.64519	2.48796	2.71513	2.33894	5.58771	4.68577	3.54433
ENSMUSG00000039376	Synpo2l	1.49381	1.49323	2.89451	7.89691	3.98131	3.46982	6.61606	7.86829	6.7693	6.41556
ENSMUSG00000039395	Mreg	6.3548	6.87658	18.264	15.911	16.8103	26.2947	27.528	40.6295	41.1934	35.9652
ENSMUSG00000039419	Cntnap2	0.95014	1.16812	2.02888	0.342408	0.239337	0.639228	0.0266167	0.0198372	0.0790811	0.0810536
ENSMUSG00000039474	Wfs1	0.909961	1.14139	1.37512	2.92549	2.55154	2.24973	5.39138	3.45934	5.47383	3.35697
ENSMUSG00000039497	Dse	4.8679	4.68427	4.57185	1.34309	1.51494	1.12422	2.56085	2.81516	2.16844	2.02269
ENSMUSG00000039509	Nup133	2.60512	3.13728	4.4084	4.56144	5.39871	6.64913	7.79896	7.68886	6.50186	8.8263
ENSMUSG00000039512	Uhrf1bp1	1.24747	1.38857	2.46685	3.79527	2.50586	3.30404	2.66296	3.10473	2.31591	2.70703
ENSMUSG00000039523	Cep104	0.799763	0.635275	1.32557	2.04797	1.79403	2.24887	2.1131	2.6398	2.11558	1.51121
ENSMUSG00000039530	Tusc3	6.16221	4.69788	4.34397	1.91273	2.54102	1.98733	3.89263	4.74473	2.12697	3.40629
ENSMUSG00000039542	Ncam1	0.779265	0.622205	0.759915	0.384922	0.14407	0.384327	0.769505	1.14521	1.1557	1.26822
ENSMUSG00000039601	Rcan2	4.63863	5.80235	5.14349	14.338	17.143	11.1727	38.4801	31.8838	43.2849	32.993
ENSMUSG00000039640	Mrpl12	14.4197	15.5422	21.068	25.9919	30.2413	25.5268	32.6559	25.5598	28.373	25.4658
ENSMUSG00000039652	Cpeb3	1.30205	1.62087	2.35596	4.98104	3.24531	4.12561	4.75087	4.36118	3.00188	3.9362
ENSMUSG00000039661	Dusp26	17.96	18.7686	14.7087	3.68029	6.8572	4.02946	3.81295	1.5739	6.27434	2.90281
ENSMUSG00000039682	Lap3	9.96684	9.67043	14.2706	13.7949	16.855	19.0702	16.9562	14.1174	19.2437	18.6903
ENSMUSG00000039763	Dnajc28	6.45814	7.124	8.48256	9.58629	13.7612	13.6257	8.54096	6.19173	9.18052	7.99056
ENSMUSG00000039787	Cercam	1.32894	0.930734	1.44313	0.29268	0.0945777	0.206426	0.159873	0.612784	0.11875	0.365137
ENSMUSG00000039798	2600006K01Rik	0.876495	0.530049	0.771632	0.0380661	0.045513	0.0496685	0.144253	0.307173	0.114291	0.21964
ENSMUSG00000039831	Arhgap29	6.08396	5.54392	2.97228	2.89614	2.6787	2.40042	2.715	3.31202	4.13809	3.36315
ENSMUSG00000039844	Rapgef1	1.09394	0.994001	0.756575	2.90615	1.785	1.70211	2.48089	2.99035	2.5676	2.47414
ENSMUSG00000039852	Rere	1.04135	0.996578	1.59078	2.89107	1.71144	2.37558	1.54642	1.95552	1.3666	1.83538
ENSMUSG00000039891	Txlnb	20.5035	27.4594	46.5879	67.9076	51.0512	60.077	57.9274	68.8631	78.7115	59.1838
ENSMUSG00000039952	Dag1	3.95613	4.24675	5.53806	13.1466	6.82493	10.9194	8.07194	11.0151	6.77453	9.51331
ENSMUSG00000039960	Rhou	0.875438	1.3266	1.95262	2.5523	4.80859	7.94485	4.13881	5.81748	6.58647	5.73381
ENSMUSG00000039987	Phtf2	20.6212	18.1284	33.2019	27.838	32.2958	41.9467	32.2763	33.7289	38.5672	37.5414
ENSMUSG00000040003	Magi2	0.129276	0.181398	0.0960271	0.0544779	0.0453116	0.0185433	0.0478715	0.0840987	0.0426694	0.0455559
ENSMUSG00000040046	Tph1	0.687987	0.450347	0.235723	0.21077	0.0868974	0	0.0367227	0.0703778	0.109107	0.0419357
ENSMUSG00000040102	Klhl42	1.05968	1.02268	1.06466	0.631969	0.418644	0.612872	0.819865	1.18992	0.615387	0.755569
ENSMUSG00000040147	Maob	1.63652	2.12432	2.62573	4.05869	5.8737	7.06102	3.97543	3.96424	6.53949	3.72777
ENSMUSG00000040152	Thbs1	4.67851	3.35626	2.5189	0.392176	1.35927	0.954424	1.18002	3.13383	2.38142	3.31375
ENSMUSG00000040212	Emp3	9.93151	13.7242	6.36215	3.27623	3.55507	2.73013	6.0512	5.77624	4.05039	4.23614
ENSMUSG00000040229	Gpr34	2.2603	1.61352	0.778647	0.192061	0.306178	0.267307	0.743995	1.04699	1.30707	0.73879
ENSMUSG00000040234	Tm7sf3	3.35217	2.79089	3.77101	1.89145	1.67516	1.68593	3.10699	3.05678	2.33701	2.82945
ENSMUSG00000040247	Tbc1d10c	1.32411	1.27175	1.85139	0.152221	0.2184	0.158894	0.153826	0.114645	0.319923	0.117108
ENSMUSG00000040254	Sema3d	1.71525	1.58457	1.65987	0.401641	0.193574	0.194999	0.479813	0.418737	0.401966	0.269471
ENSMUSG00000040296	Ddx58	1.35957	1.22622	0.854082	0.774346	0.571837	0.475465	0.652091	0.808636	0.47866	0.75926
ENSMUSG00000040322	Slc25a24	2.27482	2.54679	1.69172	1.39613	1.04445	0.956629	1.59607	1.55249	1.0538	1.33511
ENSMUSG00000040339	Fam102b	4.23047	4.29348	3.61511	2.44045	1.69461	2.21676	3.10644	2.95902	2.17	3.36688
ENSMUSG00000040430	Pitpnc1	1.1459	1.71885	2.09205	4.58959	3.4841	4.16131	2.86295	3.57074	2.78272	2.69333
ENSMUSG00000040446	Rprd1a	4.26473	4.02368	6.61502	6.66365	8.60762	8.84097	4.90882	4.84451	5.51599	5.21039
ENSMUSG00000040447	Spns2	0.564525	0.42437	0.451716	4.53545	2.4606	0.957801	0.778228	0.317329	0.275496	0.554651
ENSMUSG00000040462	Os9	4.46958	5.42509	4.0058	2.78245	1.80168	2.06966	3.33942	3.9537	3.5123	3.08891
ENSMUSG00000040463	Mybbp1a	2.51691	2.2378	3.19697	5.06342	3.2751	4.6933	3.99604	4.01396	3.2122	3.95575
ENSMUSG00000040522	Tlr8	0.680949	0.955979	0.211779	0.201487	0.142758	0.0584222	0.263941	0.224815	0.134434	0.387525
ENSMUSG00000040537	Adam22	0.7412	0.73886	0.638941	0.285361	0.209617	0.316365	0.306274	0.535793	0.414388	0.495033
ENSMUSG00000040548	Tex2	6.18419	8.10939	15.5655	12.6843	16.8241	19.3496	13.4582	16.5184	18.8042	15.4703
ENSMUSG00000040613	Apobec1	1.45079	1.55844	0.862124	0.470071	0.695848	0.467312	0.848262	0.686392	0.436848	0.538154
ENSMUSG00000040652	Oaz2	15.5475	15.6901	30.9146	26.7157	29.1064	44.0725	32.1753	38.5952	37.916	38.5071
ENSMUSG00000040653	Ppp1r14c	4.71979	5.5436	8.72574	13.9952	14.0963	10.5968	3.8571	3.49067	2.57847	3.65014
ENSMUSG00000040690	Col16a1	3.86441	2.62769	4.05838	0.654145	0.331806	0.569017	1.55245	3.82618	0.52374	2.43239
ENSMUSG00000040694	Apobec2	237.319	258.726	284.545	484.237	440.741	515.67	479.573	465.382	629.512	508.352
ENSMUSG00000040705	A930016O22Rik	20.1144	12.8301	66.3549	32.0949	45.2261	134.721	63.8753	93.919	27.9955	32.5179
ENSMUSG00000040710	St8sia4	1.05298	0.692724	0.5049	0.49549	0.401319	0.309354	0.474467	0.442827	0.515887	0.489303
ENSMUSG00000040712	Camta2	0.293649	0.161015	0.218775	0.796596	0.553026	0.455993	0.675156	0.447893	0.246887	0.395384
ENSMUSG00000040723	Rcsd1	2.00258	2.34108	3.5714	5.16402	3.92879	4.70109	2.76272	2.47254	2.41095	2.30648
ENSMUSG00000040732	Erg	5.03044	4.14982	2.15981	1.91477	1.14468	1.85364	2.4187	3.20653	2.68903	2.86599
ENSMUSG00000040747	Cd53	2.81664	3.42249	1.52586	0.967801	1.79998	0.521149	1.74644	1.14045	1.24532	1.06365
ENSMUSG00000040752	Myh6	1.19015	1.47065	4.94852	0.607139	0.80657	0.550133	241.602	410.514	182.783	217.245
ENSMUSG00000040842	Szrd1	6.39985	6.7424	15.5384	13.0625	13.6945	17.6107	13.0255	16.2352	14.997	14.9441
ENSMUSG00000040850	Psme4	25.4079	28.4469	51.0034	50.6253	62.5178	56.3037	32.3111	28.5965	32.4952	29.8977
ENSMUSG00000040852	Plekhh2	0.513696	0.416672	0.386006	0.295352	0.111515	0.121697	0.746165	0.769357	0.396715	0.560584
ENSMUSG00000041112	Elmo1	0.681503	0.585852	0.246742	0.240799	0.10757	0.110486	0.233979	0.236306	0.103283	0.188308
ENSMUSG00000041120	Nbl1	4.11974	5.71858	7.71127	1.18467	2.20334	2.67932	3.59149	5.86327	3.75451	4.70892
ENSMUSG00000041130	Zfp598	0.506987	0.708734	0.726358	1.39259	1.2658	1.23261	1.09043	1.09527	1.0514	0.720504
ENSMUSG00000041144	Dnah7b	0.115363	0.0867218	0.062445	0.0160724	0.0320276	0.00699038	0.0203022	0.0389086	0.0281494	0.00772809
ENSMUSG00000041164	Zmiz2	0.196102	0.152091	0.314637	0.701349	0.838553	0.46506	0.493796	0.525746	0.396986	0.254305
ENSMUSG00000041193	Pla2g5	0.925831	1.49877	1.86211	0	0.0443767	0.121071	0.0703257	0.159736	0.111437	0.0713856
ENSMUSG00000041235	Chd7	0.466823	0.570315	0.594161	1.44032	0.895859	1.19041	0.877815	1.274	1.24722	1.01549
ENSMUSG00000041324	Inhba	0.472563	0.385798	0.301365	0.0405462	0.0646376	0	0.239013	0.378081	0.121737	0.259945
ENSMUSG00000041329	Atp1b2	1.34638	1.01708	2.09812	4.17293	2.96067	2.95747	0.347549	0.331271	0.275361	0.390585
ENSMUSG00000041351	Rap1gap	0.156189	0.1449	0.0843766	0.54112	0.33842	0.271558	0.462698	0.385152	0.39992	0.232167
ENSMUSG00000041482	Piezo2	0.18801	0.181631	0.245793	0.0532784	0.0351455	0.0527374	0.0649794	0.0988341	0.0386122	0.106005
ENSMUSG00000041559	Fmod	29.5725	27.2874	41.1355	1.15752	2.22595	2.49256	9.38638	25.6658	5.03077	12.2679
ENSMUSG00000041571	Selenow	11.5037	7.74613	19.9736	30.8327	28.5178	28.4649	18.2795	23.3155	16.1566	15.5246
ENSMUSG00000041577	Prelp	3.79409	5.54555	2.83608	1.93949	0.991289	0.869302	1.47743	2.75578	1.40023	2.27802
ENSMUSG00000041633	Kctd12b	2.79103	1.80768	1.80229	1.10184	0.965216	0.71172	1.4056	1.87802	0.900745	1.66808
ENSMUSG00000041740	Rnf10	1.74573	1.85424	4.17109	6.36429	6.30935	7.85586	6.3258	10.9248	6.92238	8.08546
ENSMUSG00000041797	Abca9	7.10898	6.54454	3.50494	3.8006	3.02146	2.24739	2.70493	2.72969	2.84527	2.64764
ENSMUSG00000041798	Gck	0.022573	0.0245713	0.0178852	1.20877	0.147688	0.230247	0.468096	0.00949302	0.0264907	0.169697
ENSMUSG00000041852	Tcf20	4.32695	5.49021	7.23572	9.00758	9.07566	9.76173	7.54557	10.9456	8.35507	8.89692
ENSMUSG00000041959	S100a10	30.8992	44.9024	18.0372	16.4051	13.4635	13.1947	21.7546	14.8238	14.9821	19.7468
ENSMUSG00000042010	Acacb	2.65127	2.76412	5.06301	14.6444	7.8461	13.3331	12.4025	14.9133	10.3353	11.8734
ENSMUSG00000042148	Cox10	1.43526	1.97539	1.41107	4.51148	3.68735	3.24221	3.89566	3.33714	2.46039	3.05052
ENSMUSG00000042155	Klhl23	5.98684	4.28234	7.77614	12.4864	11.2521	12.0384	14.4822	12.8265	15.5309	12.896
ENSMUSG00000042202	Slc35e2	1.16641	1.09112	0.808652	0.635022	0.564571	0.499269	0.658171	0.683238	0.733311	0.759431
ENSMUSG00000042254	Cilp	17.4058	14.5825	6.57021	1.88179	1.89626	1.56026	10.4462	9.83896	13.5296	8.65484
ENSMUSG00000042286	Stab1	2.7839	2.24922	1.392	1.11068	0.852138	0.896003	1.22228	1.53925	0.83564	1.16066
ENSMUSG00000042289	Hsd3b7	1.62427	1.28971	1.22524	0.817512	0.852662	0.74895	1.39519	1.29598	1.13587	1.29634
ENSMUSG00000042298	Ttc19	5.64309	7.09779	6.48628	11.5914	11.6211	8.97758	6.76788	5.59834	8.02605	5.81298
ENSMUSG00000042359	Osbpl6	0.868585	1.01275	1.34226	2.55026	2.24475	2.47052	0.604649	0.927032	0.6627	0.869496
ENSMUSG00000042363	Lgalsl	7.29285	8.37612	13.1429	27.2807	27.1516	32.2271	19.6823	20.0812	17.6704	22.8265
ENSMUSG00000042379	Esm1	1.01211	0.675237	0.43976	0.127613	0.122062	0.0666037	0.161198	0.219684	0.268205	0.220897
ENSMUSG00000042404	Dennd4b	1.07466	0.93295	1.60102	3.01283	2.6526	2.69795	1.98414	2.18652	1.21232	1.64708
ENSMUSG00000042436	Mfap4	5.12946	4.1295	4.00775	0.389851	0.199765	0.399674	2.1105	4.77875	0.627053	3.24025
ENSMUSG00000042444	Mindy2	2.08134	2.45081	3.30267	4.36791	3.78515	4.36408	3.9739	4.3682	3.81797	3.83422
ENSMUSG00000042473	Tbc1d8b	2.27294	1.96287	1.8009	1.15033	0.994683	1.0185	1.34928	1.38133	1.24891	0.948192
ENSMUSG00000042485	Mustn1	24.9348	38.0064	30.2799	9.27636	9.46005	14.0617	22.344	15.0689	38.3642	17.754
ENSMUSG00000042492	Tbc1d10b	0.4574	0.53232	0.74024	1.43217	1.0506	1.05719	1.13879	1.19712	0.736652	0.899885
ENSMUSG00000042524	Sun2	8.56547	10.8735	20.7311	17.4005	16.9476	26.0138	13.9186	13.5241	14.9083	11.9842
ENSMUSG00000042529	Kcnj12	5.09538	5.52839	5.99662	15.1124	13.5196	10.5894	5.92479	4.00999	3.53524	3.66834
ENSMUSG00000042581	Thsd7b	0.121879	0.11634	0.160451	0.0285832	0.0420615	0.0344264	0.0888755	0.101723	0.0528117	0.126865
ENSMUSG00000042607	Asb4	2.14168	2.53976	1.7245	3.91335	4.39411	3.16135	1.94291	1.28145	2.0434	1.9242
ENSMUSG00000042608	Stk40	2.20619	3.68823	3.99234	6.36349	8.03582	7.78571	4.53228	6.59489	7.72825	6.20079
ENSMUSG00000042632	Pla2g6	0.540747	0.512545	0.457494	1.31116	1.29781	0.785281	0.638053	0.809423	0.709888	0.527093
ENSMUSG00000042650	Alkbh5	6.04173	7.21349	15.9648	15.0408	14.8568	18.1729	10.9309	13.581	11.4742	11.726
ENSMUSG00000042655	Shisal2b	0.365838	0.568892	0.165636	0.0408557	0.0488483	0	0.722512	1.36269	0.245333	0.746498
ENSMUSG00000042712	Tceal9	29.8856	32.3755	23.0165	19.6639	17.957	16.1621	16.429	15.7428	15.4959	18.91
ENSMUSG00000043067	Dpy19l1	1.93352	1.4993	1.5035	0.990348	1.02789	0.8688	1.30954	1.85903	1.45509	1.56433
ENSMUSG00000043079	Synpo	0.912088	0.963515	1.43965	2.61064	1.82583	2.19765	3.17005	4.01395	3.20273	3.28802
ENSMUSG00000043091	Tuba1c	22.9021	25.6144	18.1642	14.7271	9.12773	8.6895	16.7905	17.2725	17.4348	15.386
ENSMUSG00000043131	Mob1a	5.68867	5.63522	4.40167	3.19853	3.33705	3.24843	4.11787	4.43837	3.40224	4.35887
ENSMUSG00000043154	Ppp2r3a	9.76435	10.1525	10.6532	23.9373	17.2424	17.2693	17.0984	17.5459	14.1082	15.5874
ENSMUSG00000043252	Tmem64	12.4564	11.442	26.2633	27.3851	30.6528	32.0758	43.7343	56.0187	48.4487	54.544
ENSMUSG00000043300	B3galnt1	3.30842	2.3978	2.03288	1.00286	1.10439	1.10192	1.23345	1.6611	0.515041	1.14206
ENSMUSG00000043424	Eif3j2	14.0823	14.457	21.8214	37.1655	29.9648	27.006	24.5248	15.5278	22.6956	18.9953
ENSMUSG00000043518	Rai2	0.265917	0.255859	0.316038	1.33635	0.95867	1.39494	1.18164	0.659001	0.668718	0.96384
ENSMUSG00000043535	Setx	3.1264	2.99114	4.09941	5.20395	5.8087	5.98314	6.83194	7.97988	6.24838	7.21833
ENSMUSG00000043613	Mmp3	0.368086	0.383401	0.33187	0	0.0355902	0	0.376009	0.128108	0.312806	0.0858772
ENSMUSG00000043631	Ecm2	12.9846	16.2583	7.31623	3.23715	3.30989	3.01008	6.61776	6.64562	4.93786	6.04003
ENSMUSG00000043635	Adamts3	0.512745	0.494087	0.26973	0.0837805	0.047139	0.0514431	0.0871538	0.201493	0.0147968	0.236966
ENSMUSG00000043639	Rbm20	1.01503	1.16068	1.79754	3.35787	2.36551	7.23023	1.89179	2.41279	1.38447	2.7061
ENSMUSG00000043683	Fem1a	17.9363	22.7013	27.9108	35.8063	40.6142	37.6321	29.2902	28.1798	28.2438	26.8974
ENSMUSG00000043795	Prr33	2.46875	2.70581	3.9275	10.2232	5.83225	5.23457	3.91588	2.69775	1.50564	1.86323
ENSMUSG00000043832	Clec4a3	1.54779	1.44613	0.53142	0.463821	0.675115	0.0526254	0.81515	0.781103	0.484379	0.349074
ENSMUSG00000043885	Slc36a4	1.41121	1.25257	1.2579	0.610926	0.471623	0.414259	0.826396	1.06619	0.534391	0.740163
ENSMUSG00000043943	Naalad2	5.07942	4.69998	3.06125	1.41438	1.19925	1.20581	1.73678	1.82491	1.04895	1.88579
ENSMUSG00000044006	Cilp2	7.06753	7.04825	9.97146	0.0868444	0.252168	0.113314	3.46338	7.32823	0.558737	2.73213
ENSMUSG00000044017	Adgrd1	0.696625	0.665	0.508493	0.37949	0.22302	0.30213	0.438739	0.384082	0.289676	0.395868
ENSMUSG00000044066	Cep68	2.63428	2.71606	3.70887	5.18327	4.27699	5.92963	4.51863	5.43446	5.64411	5.44089
ENSMUSG00000044086	Lmod3	42.477	43.8357	39.0027	85.2468	69.3857	96.4967	98.9672	97.2544	84.5035	92.1025
ENSMUSG00000044172	Ptx4	3.17364	4.49881	3.77183	0.15224	0.0404496	0.220714	2.69229	6.35179	0.101576	5.40067
ENSMUSG00000044206	Vsig4	0.692022	0.740729	0	0.0180327	0.0431208	0	0.364455	0.0776074	0.541418	0.173413
ENSMUSG00000044308	Ubr3	16.0188	19.5379	24.9154	35.0015	35.4227	34.3242	20.5136	21.7979	23.0482	20.4732
ENSMUSG00000044337	Ackr3	10.8517	12.6323	7.95539	4.92367	5.1797	4.77658	4.88673	5.70171	4.46369	5.8264
ENSMUSG00000044345	Marveld1	1.37861	1.26401	1.24775	0.777198	0.460903	0.438085	1.17809	1.4249	0.597371	0.83709
ENSMUSG00000044405	Adig	0.281745	0.368024	0.80364	1.81707	3.87108	3.18995	5.50868	2.27495	3.57095	3.43127
ENSMUSG00000044477	Zfand3	9.2908	13.7313	16.6511	23.129	26.0026	21.1424	15.6353	15.4418	20.4245	13.1034
ENSMUSG00000044534	Ackr2	1.01647	0.956991	0.759908	0.365265	0.29881	0.225756	0.582814	0.59984	0.375181	0.369749
ENSMUSG00000044574	5031434C07Rik	0.66108	0.614342	0.183884	0.0989602	0.01972	0.0215205	0.0625021	0.0798555	0.0990403	0.126888
ENSMUSG00000044734	Serpinb1a	2.70145	2.45475	1.9543	1.0605	1.11976	0.934474	3.06195	2.23759	3.68031	1.80128
ENSMUSG00000044783	Hjurp	1.41349	0.990712	0.559973	0.478611	0.537677	0.452651	0.495018	0.487303	0.501502	0.407749
ENSMUSG00000044792	Isca1	34.2959	31.6661	38.1542	49.7827	67.9907	50.9912	50.3422	36.5075	43.0588	36.7773
ENSMUSG00000044807	Zfp354c	1.70467	1.37836	1.94843	0.870337	0.720416	0.811152	0.821523	1.39434	0.760965	0.754193
ENSMUSG00000044938	Klhl31	73.8197	72.6772	126.15	124.782	152.578	166.745	53.8124	66.3944	76.2264	65.1566
ENSMUSG00000044968	Napepld	1.21145	1.3234	1.96085	2.097	2.96016	4.07777	2.83687	2.94765	3.47301	4.12429
ENSMUSG00000045071	E130308A19Rik	0.150128	0.181631	0.210671	0.897177	0.512255	0.271211	0.144676	0.148332	0.108258	0.118301
ENSMUSG00000045193	Cirbp	5.5914	4.97261	6.312	3.083	3.2438	3.40588	9.99558	8.45858	14.1624	9.07231
ENSMUSG00000045216	Hs6st1	0.197659	0.205071	0.381736	0.738786	0.484957	0.604841	0.45136	0.374061	0.304452	0.297187
ENSMUSG00000045312	Lhfpl2	1.24089	0.868976	1.19949	0.203711	0.247429	0.160324	0.383942	0.873233	0.35921	0.485088
ENSMUSG00000045411	2410002F23Rik	0.87657	0.712066	0.787822	0.2966	0.366852	0.293588	0.439255	0.693261	0.690921	0.531116
ENSMUSG00000045658	Pid1	1.52757	1.54576	0.816474	0.497747	0.368036	0.264911	0.637016	0.644762	0.403109	0.610927
ENSMUSG00000045667	Smtnl2	8.13552	13.1078	13.6787	44.2688	34.302	35.4936	8.77201	8.73204	6.3182	7.40669
ENSMUSG00000045679	Pqlc3	1.03388	0.919847	0.762329	0.445348	0.295817	0.232435	0.450043	0.521755	0.415995	0.456826
ENSMUSG00000045776	Lrtm1	7.31293	7.17447	16.7526	2.0149	2.95559	7.7869	4.70234	13.3299	6.43386	8.58052
ENSMUSG00000045799	Gm9800	30.287	35.5298	19.8822	17.1864	12.3922	11.7663	21.8205	25.8312	20.9217	20.8354
ENSMUSG00000045932	Ifit2	3.05098	2.41015	1.75432	1.30838	1.30362	0.960283	1.23954	1.3344	1.08438	1.33686
ENSMUSG00000045962	Wnk1	2.79699	3.3744	4.11484	11.7726	6.15581	6.96569	7.13767	9.99704	6.02853	7.89649
ENSMUSG00000045975	C2cd2	11.1791	13.9073	18.2557	30.6796	27.998	26.8576	9.36486	6.58864	8.65364	6.93321
ENSMUSG00000045983	Eif4g1	16.3416	21.2092	24.0417	41.6015	37.3481	32.1969	26.2961	30.3142	26.1596	25.1612
ENSMUSG00000046169	Adamts6	0.648387	0.819124	0.404987	0.127642	0.238872	0.101377	0.308449	0.579191	0.699824	0.416278
ENSMUSG00000046186	Cd109	2.26229	1.72001	0.943404	0.2327	0.176208	0.161934	0.587882	0.492391	0.419199	0.41772
ENSMUSG00000046329	Slc25a23	0.581957	0.60884	1.0759	0.935151	1.23293	2.16335	1.89002	2.92057	2.45866	2.88748
ENSMUSG00000046402	Rbp1	0.705637	0.70956	0.756822	0.272448	0.265424	0.157995	0.48436	0.879404	0.484745	0.562821
ENSMUSG00000046410	Kcnk6	1.02135	0.997856	0.570449	0.445026	0.172146	0.273256	0.512546	0.605562	0.33404	0.327267
ENSMUSG00000046447	Camk2n1	0.698403	0.918145	0.537086	0.415498	0.302389	0.204285	0.56288	0.693245	0.632791	0.324287
ENSMUSG00000046491	C1qtnf2	5.51341	4.31594	5.01814	1.10479	0.83169	0.694068	2.06748	2.6415	0.982831	1.57398
ENSMUSG00000046532	Ar	1.58314	1.69393	1.87856	11.1473	4.80497	2.47213	3.57506	2.24426	1.98746	1.92952
ENSMUSG00000046618	Olfml2a	1.79985	1.6898	1.69184	0.868192	0.665261	0.826141	1.59958	2.11595	1.09452	1.69749
ENSMUSG00000046688	Tifa	0.763327	0.745481	0.305228	0.234227	0.220039	0.10915	0.169069	0.360017	0.426974	0.305693
ENSMUSG00000046711	Hmga1	0.194956	0.290235	0.218073	1.50612	0.707441	0.596571	0.917274	0.708957	0.807502	0.67246
ENSMUSG00000046743	Fat4	1.31889	1.14946	1.15981	0.526947	0.301969	0.386497	0.535653	0.857145	0.327658	0.632681
ENSMUSG00000046768	Rhoj	2.56934	4.2153	1.74015	1.35783	1.32246	1.14164	1.23035	1.97159	1.3135	1.73045
ENSMUSG00000046876	Atxn1	2.26169	2.5193	4.41945	5.34705	4.96603	7.03278	3.45523	6.12228	3.49266	4.56694
ENSMUSG00000047045	Tmem164	0.749497	0.698908	0.831382	0.464822	0.270872	0.326184	0.52301	0.621992	0.492563	0.601011
ENSMUSG00000047139	Cd24a	53.9505	111.479	50.4458	257.701	174.749	101.92	36.1711	16.4686	40.0181	18.7934
ENSMUSG00000047193	Dync2h1	0.814796	0.653666	0.503487	0.341109	0.332607	0.397545	0.439248	0.484594	0.437503	0.528672
ENSMUSG00000047205	Dusp18	0.118245	0.185025	0.222511	0.675945	0.455896	1.55287	5.89659	7.62699	12.4544	7.27812
ENSMUSG00000047343	Mettl21c	6.12992	3.16731	1.36245	27.9554	20.0307	2.59847	15.1407	28.9463	12.8928	43.5332
ENSMUSG00000047412	Zbtb44	2.92191	2.85242	6.17974	6.13645	6.53134	7.84518	5.93856	7.9222	5.39755	7.82757
ENSMUSG00000047419	Cmya5	87.2892	118.447	240.224	256.426	265.534	296.785	206.459	258.213	260.316	202.011
ENSMUSG00000047420	Fam180a	2.37308	2.67983	1.65507	0.216617	0.199226	0.304382	1.17869	0.788831	0.150087	0.705056
ENSMUSG00000047466	8030462N17Rik	7.1108	8.11095	9.34779	11.6186	12.7121	13.8524	10.5425	10.437	11.7299	12.1219
ENSMUSG00000047485	Klhl34	1.29734	1.46354	2.10255	1.99148	3.04248	7.29016	24.5619	27.2448	24.2493	28.4609
ENSMUSG00000047712	Ust	0.735141	0.739334	0.595133	0.337317	0.16431	0.211914	0.347185	0.356208	0.431365	0.348413
ENSMUSG00000047714	Ppp1r2	8.56314	9.67228	11.57	18.7082	17.0932	13.2747	12.8361	13.2808	16.1236	13.5164
ENSMUSG00000047731	Wbp1l	1.44199	1.64061	1.94473	3.77153	2.62388	4.13089	2.25708	1.94831	1.33221	1.87978
ENSMUSG00000047735	Samd9l	7.07306	7.47033	4.0182	2.57398	2.61766	1.56988	2.09285	2.84369	1.92464	2.75033
ENSMUSG00000047747	Rnf150	1.6306	2.10647	2.37483	3.10018	3.37631	4.14605	1.22159	1.15348	1.31906	1.34452
ENSMUSG00000047793	Sned1	0.673267	0.598727	0.434377	0.228385	0.148331	0.191306	0.263559	0.373139	0.135449	0.244032
ENSMUSG00000047819	Tigd4	7.25744	8.55883	9.09584	1.45446	2.95999	1.25172	6.23488	5.90996	7.5724	5.99654
ENSMUSG00000047879	Usp14	1.50894	1.57495	1.47101	3.10429	2.42083	2.43145	2.19546	2.03869	1.58702	2.18834
ENSMUSG00000048027	Rgmb	2.52222	2.05205	4.01744	5.11224	4.1073	4.90668	3.82581	3.51019	3.11255	2.9517
ENSMUSG00000048096	Lmod1	0.289024	1.36383	0.618302	1.58611	4.13317	6.79236	0.342485	0.364645	0.427375	0.534506
ENSMUSG00000048154	Kmt2d	0.477381	0.422521	0.455526	1.22721	0.849484	0.828723	0.615315	0.692047	0.424216	0.546084
ENSMUSG00000048279	Sacs	2.10729	1.94763	1.83618	4.41769	5.72078	6.28759	7.58727	8.64024	11.4061	8.20167
ENSMUSG00000048332	Lhfp	3.94504	4.69063	3.58948	1.66598	1.32793	1.1484	2.09119	2.89163	1.68306	2.48881
ENSMUSG00000048337	Npy4r	0.18247	0.174652	0.194429	0.0368906	0	0	0.0931989	0.14289	0.0443046	0.113524
ENSMUSG00000048351	Coa7	1.54671	1.96907	1.9298	3.48143	3.72216	3.08278	2.51045	1.77943	1.48133	2.09832
ENSMUSG00000048368	Omd	4.004	6.42992	2.44036	1.28987	0.82251	1.16689	1.65106	1.75789	2.78837	1.75312
ENSMUSG00000048373	Fgfbp1	0.342875	0.296387	0.719121	1.44268	2.29045	5.27689	0	0.0763385	0.0710088	0.0227437
ENSMUSG00000048376	F2r	4.80304	4.27047	2.09962	2.04729	1.50932	1.41484	7.89117	8.74131	9.9856	9.19813
ENSMUSG00000048388	Fam171b	0.572123	0.587091	0.481639	0.167719	0.178249	0.243154	0.341328	0.340856	0.307734	0.385301
ENSMUSG00000048416	Mlf1	89.0019	87.6718	125.69	223.845	329.077	312.567	134.584	117.33	34.4008	131.442
ENSMUSG00000048486	Fitm2	9.55539	10.1258	14.5904	17.9572	18.9861	23.4658	19.3259	17.1941	25.3981	17.9824
ENSMUSG00000048546	Tob2	0.891369	1.0729	1.00505	4.54941	2.7878	2.76258	2.18358	0.994828	0.603504	1.57216
ENSMUSG00000048612	Myof	2.74793	2.64176	1.33535	0.903434	0.639102	0.599222	1.46454	1.38919	1.01719	1.21632
ENSMUSG00000048701	Ccdc6	1.59052	1.82373	3.34735	6.28253	4.67031	5.68734	1.7259	2.38997	1.51003	1.8782
ENSMUSG00000048782	Insc	0.300846	0.265659	0.321067	0.0215984	0.0344317	0.0751509	0.436523	0.650674	0.151312	0.290786
ENSMUSG00000048826	Dact2	0.91838	1.14123	0.946596	0.247782	0.113945	0.223827	0.963055	0.902324	0.600881	0.714848
ENSMUSG00000048897	Zfp710	0.332603	0.37627	0.304942	1.1589	0.759421	1.39581	0.731946	0.725354	0.602222	0.664393
ENSMUSG00000048939	Atp13a5	0.558171	0.507651	0.45389	1.73963	2.29276	0.943904	0.391627	0.401524	0.155142	0.26502
ENSMUSG00000049044	Rapgef4	0.457999	0.465989	0.333095	0.184362	0.162925	0.156883	0.405011	0.93574	1.9494	1.39522
ENSMUSG00000049103	Ccr2	1.40648	1.10452	0.568507	0.246968	0.600575	0.1857	0.433578	0.662048	0.201086	0.450847
ENSMUSG00000049107	Ntf3	1.00753	1.29256	1.25446	0.281294	0.313902	0.244688	0.900156	0.585128	0.50674	0.613156
ENSMUSG00000049173	Myoz3	2.70184	2.99813	6.73395	12.6728	10.5917	12.5219	3.5746	3.90517	8.40405	3.60875
ENSMUSG00000049233	Apoo-ps	19.8644	24.4909	17.1207	39.0887	34.0153	25.2114	17.2947	13.7744	18.0624	16.0164
ENSMUSG00000049287	Iba57	0.747475	0.694141	1.2104	1.47361	1.70294	1.9585	2.2697	1.83304	1.90792	2.2442
ENSMUSG00000049327	Kmt5a	1.25997	2.76291	3.16868	8.91512	8.2476	8.46113	2.62426	3.125	2.95224	2.84161
ENSMUSG00000049354	Dcaf7	1.49587	1.66779	2.43235	3.66086	2.8902	3.97392	2.93222	3.6947	3.02626	3.30651
ENSMUSG00000049439	Cyp20a1	6.21946	6.08	5.41033	3.21922	2.60332	3.57418	3.87421	4.21935	4.9909	4.8407
ENSMUSG00000049641	Vgll2	1.12032	1.51308	1.47943	4.49252	3.02504	3.63983	5.2856	6.15982	6.03816	6.89373
ENSMUSG00000049687	Pheta2	0.372199	0.23071	0.229369	0.0242469	0.0386537	0.042183	0.224606	0.286967	0.0970661	0.108814
ENSMUSG00000049709	Nlrp10	0.499663	0.345485	0.654439	0.017936	0.028593	0.0780093	0.0604169	0.0643261	0.215406	0.0459956
ENSMUSG00000049866	Arl4c	0.689793	0.417268	0.217299	0.180287	0.081562	0.101725	0.32006	0.519017	0.277965	0.337379
ENSMUSG00000049872	Calhm5	2.3128	2.08636	1.97423	0.269702	0.179147	0.312806	0.984193	1.25745	1.66451	1.72908
ENSMUSG00000050029	Rap2c	1.87335	1.52413	2.28	4.55947	3.23115	3.11249	2.44108	3.60615	3.10507	3.74584
ENSMUSG00000050052	Tdrp	0.388945	0.583466	0.647158	3.36359	1.78587	1.80015	0.504096	0.312827	0.308103	0.263157
ENSMUSG00000050103	Agmo	1.27451	1.14722	0.655955	0.447072	0.335992	0.27778	0.441029	0.476437	0.60084	0.524108
ENSMUSG00000050199	Lgr4	3.91345	4.43299	9.00715	11.4519	11.2887	11.2038	8.55996	6.66961	8.27497	6.40302
ENSMUSG00000050212	Eva1b	2.66758	2.12024	1.67597	1.08861	0.922634	0.647277	1.53176	1.63087	0.868834	1.43117
ENSMUSG00000050315	Synpo2	2.35891	2.78376	3.88531	11.3658	5.24087	6.66553	10.6983	9.15841	7.21638	9.04567
ENSMUSG00000050379	Septin6	0.833688	0.833333	0.680679	0.232888	0.168364	0.289738	0.342069	0.559414	0.260179	0.395836
ENSMUSG00000050705	2310061I04Rik	0.15126	0.378181	0.651668	1.65174	1.24589	1.76465	1.37229	1.00189	1.06507	1.6204
ENSMUSG00000050737	Ptges	1.22496	1.25598	1.10396	0.558219	0.47208	0.426358	0.412759	0.864283	0.551858	0.602283
ENSMUSG00000050812	Ecpas	20.6522	19.9089	37.5128	32.28	45.2081	43.9429	22.4312	21.7093	27.2407	23.8124
ENSMUSG00000050821	Fam131a	3.10364	4.47332	4.08792	14.351	14.2651	7.2453	6.04264	2.92667	2.47826	2.88645
ENSMUSG00000050953	Gja1	9.68713	6.94845	5.67789	3.80076	3.15319	3.21618	3.30956	3.45879	2.35476	3.8291
ENSMUSG00000050965	Prkca	2.78414	3.6301	3.86091	6.33299	5.62912	5.04805	1.53378	1.88918	2.06406	1.92894
ENSMUSG00000051041	Olfml1	4.6049	4.06901	3.63784	1.27053	1.02538	0.580223	2.44747	2.25554	2.43185	1.55782
ENSMUSG00000051107	NA	2.39151	2.1189	6.16929	8.78248	7.06971	9.41709	5.10756	5.82396	4.96046	5.30997
ENSMUSG00000051116	Gm8121	2.19524	2.35224	1.73934	4.183	7.69434	5.03812	4.2	1.8464	3.86436	2.99119
ENSMUSG00000051367	Six1	6.66989	8.02974	9.14615	13.8107	12.9209	13.6067	14.5918	16.9811	14.6468	15.1013
ENSMUSG00000051379	Flrt3	0.45502	0.222119	0.434858	0.126514	0.0657669	0.0861261	0.138965	0.27224	0.082576	0.116374
ENSMUSG00000051391	Ywhag	8.48539	7.95383	12.6836	21.1748	15.3695	16.7855	14.2465	14.5951	14.9006	13.7937
ENSMUSG00000051403	Ppp1r37	1.72063	2.52095	3.34129	6.74641	5.40619	5.8998	7.75961	7.66568	5.11123	7.10276
ENSMUSG00000051439	Cd14	1.62595	1.88445	1.20776	0.357487	0.732724	0.399813	0.602093	0.897471	0.919997	0.491117
ENSMUSG00000051579	Tceal8	7.0699	7.39287	5.82036	3.88408	3.27072	4.08704	6.62084	7.87492	6.20702	8.39409
ENSMUSG00000051586	Mical3	0.339328	0.345022	0.454614	0.89708	0.674685	0.981715	0.767632	1.26876	0.78196	0.974002
ENSMUSG00000051627	H1f4	57.8161	51.9332	35.1727	23.0398	36.1876	24.4606	28.1995	32.7186	22.0201	22.3629
ENSMUSG00000051747	Ttn	223.912	224.703	235.37	347.143	414.069	466.683	292.291	425.862	321.554	393.965
ENSMUSG00000051910	Sox6	3.90067	4.66622	5.10469	10.1153	8.35674	7.47883	3.20772	3.10627	2.68669	2.73277
ENSMUSG00000052013	Btla	0.483473	0.263136	0.316447	0.0575141	0.137531	0.0643236	0.124544	0.229844	0.22202	0.126421
ENSMUSG00000052143	Gm9869	11.3194	12.9176	17.5033	1.56995	1.87708	4.09692	10.9973	12.3615	10.2843	12.7643
ENSMUSG00000052160	Pld4	1.64987	1.74255	1.15183	0.689982	0.808787	0.353053	0.717763	0.946159	0.690541	0.624498
ENSMUSG00000052336	Cx3cr1	0.390317	0.413252	0.362411	0.100119	0.102605	0.0559866	0.0722677	0.384719	0.171772	0.151299
ENSMUSG00000052374	Actn2	37.5063	30.1912	58.2253	73.2979	60.8731	134.564	286.605	388.899	400.492	414.999
ENSMUSG00000052384	Nrros	1.69371	1.19093	0.8831	0.397211	0.582156	0.25078	0.631231	0.544552	0.750182	0.443593
ENSMUSG00000052397	Ezr	1.37344	1.84047	0.923331	0.699514	0.427905	0.254713	1.048	1.13769	1.17223	0.813493
ENSMUSG00000052459	Atp6v1a	7.01934	5.16026	6.6416	3.08604	3.77976	3.80135	4.1499	4.12068	4.81228	4.76881
ENSMUSG00000052504	Epha3	0.568618	0.401662	0.460116	0.12295	0.124387	0.0987227	0.513709	0.315449	0.241366	0.309233
ENSMUSG00000052512	Nav2	0.105308	0.0975912	0.0693441	0.241965	0.159614	0.239508	0.137013	0.228019	0.202914	0.211827
ENSMUSG00000052688	Rab7b	1.70765	1.8736	1.3843	0.787073	0.705786	0.453075	0.818764	0.896647	0.538655	0.923861
ENSMUSG00000052698	Tln2	3.65725	3.30359	6.55326	8.35977	5.59982	8.83162	13.6954	12.7444	13.245	9.14733
ENSMUSG00000052821	Cysltr1	0.497081	0.572487	0.189892	0.187355	0.124448	0.0543243	0.197218	0.375163	0.375013	0.330315
ENSMUSG00000052920	Prkg1	3.62262	4.32634	3.42905	6.68755	7.72916	8.75723	15.4301	9.7685	16.4834	10.4733
ENSMUSG00000052934	Fbxo31	3.01398	4.46238	7.51049	7.74209	7.82089	12.0381	8.11475	9.15452	8.29553	7.04155
ENSMUSG00000052957	Gas1	4.60126	4.31016	5.45938	2.77456	2.18275	1.55658	4.24681	4.76469	3.25619	2.93761
ENSMUSG00000052974	Cyp2f2	0.394443	0.441629	0.321456	0.013215	0	0.0344859	0.868034	0.440772	0.8729	0.203335
ENSMUSG00000053063	Clec12a	0.426318	0.63808	0.22167	0.135391	0.199233	0.0815341	0.131556	0.212903	0.156346	0.0901384
ENSMUSG00000053070	Cfap300	0.48739	0.304278	0.442961	0.0336187	0.080391	0.0877311	0.254798	0.235113	0.252344	0.355628
ENSMUSG00000053141	Ptprt	0.0868626	0.0738689	0.0989336	0.0297079	0.00507424	0.0110751	0.101857	0.118722	0.0637114	0.118357
ENSMUSG00000053205	Styx	8.11652	8.28978	15.2566	25.1676	27.3296	20.5761	8.14899	8.22638	5.4999	7.35272
ENSMUSG00000053368	Rxfp2	0.0160431	0.00327438	0	0.192826	0.168694	0.306828	0	0	0	0.00904553
ENSMUSG00000053436	Mapk14	4.56845	4.91307	8.14743	9.49288	11.2986	12.1541	6.55756	7.36809	7.07476	6.89244
ENSMUSG00000053475	Tnfaip6	2.48232	1.85223	1.17374	0.579028	0.561327	0.449224	1.14654	1.17863	0.892738	0.842768
ENSMUSG00000053641	Dennd4a	1.19848	1.04309	0.865924	0.54171	0.399714	0.411976	0.711647	0.825969	0.501875	0.732295
ENSMUSG00000053716	Dusp7	0.924822	1.48783	1.43858	5.28671	2.11652	4.5571	1.7929	0.80646	0.83794	1.10422
ENSMUSG00000053768	Chchd3	62.25	79.7133	84.9819	121.062	141.992	113.297	119.9	89.0531	108.032	101.822
ENSMUSG00000053931	Cnn3	13.1352	12.2143	7.94842	5.49837	3.35022	4.41492	6.87863	9.90714	3.20116	8.15167
ENSMUSG00000054027	Nt5dc3	1.36499	2.26317	1.42176	6.23152	3.74142	2.63989	1.35168	1.38834	1.14742	1.21063
ENSMUSG00000054150	Syne3	1.26235	1.1013	1.07864	0.48374	0.370159	0.83316	1.14877	1.62386	1.26358	1.32115
ENSMUSG00000054162	Spock3	0.630361	0.511542	0.942078	0.0177046	0.0317522	0.0346513	0.469645	1.02864	0.0664459	0.485236
ENSMUSG00000054196	Cthrc1	2.12794	0.365071	1.83263	0.144651	0.0864747	0.0943702	0.822241	2.35397	0.0542881	1.9127
ENSMUSG00000054263	Lifr	3.64302	4.33586	4.26404	14.318	9.1124	6.66566	7.01589	5.26512	3.76454	4.52908
ENSMUSG00000054277	Arfgap3	3.18174	2.98896	3.91614	1.68658	1.5399	1.49377	3.46038	2.94742	3.43728	2.77202
ENSMUSG00000054452	Tle5	7.9252	9.28259	9.18833	32.8295	23.5829	18.3122	28.6046	24.3643	14.3496	18.1655
ENSMUSG00000054641	Mmrn1	0.116674	0.257179	0.138665	0.597413	0.708833	0.309421	0.875612	0.554454	0.958461	0.526268
ENSMUSG00000054675	Tmem119	2.7011	1.60156	2.64785	0.393026	0.442272	0.452488	1.08054	2.22628	0.971793	1.13388
ENSMUSG00000054958	Nt5c1a	1.12236	1.03846	3.82388	8.00621	4.1437	5.15168	3.04783	4.03565	1.44887	2.44689
ENSMUSG00000055003	Lrtm2	0.255919	0.308855	0.145466	0.730661	1.2324	1.24278	0.0659254	0.0140382	0	0.0125473
ENSMUSG00000055022	Cntn1	0.193545	0.223187	0.0575063	0.93334	0.915808	0.162869	0.0286681	0.0152615	0.0170352	0.060019
ENSMUSG00000055024	Ep300	0.649174	0.634636	0.554724	1.50896	0.967749	1.04605	0.817938	0.897817	0.532326	0.837679
ENSMUSG00000055027	Smyd1	46.5764	58.8854	70.2593	105.753	101.336	107.132	79.2361	75.743	76.6702	83.6683
ENSMUSG00000055053	Nfic	0.977958	0.650125	0.855113	3.26008	2.31128	1.42147	1.70723	1.46297	1.08211	0.937376
ENSMUSG00000055172	C1ra	7.34165	7.31432	5.08739	4.75677	3.00068	2.53849	4.91505	4.17599	4.23491	3.68572
ENSMUSG00000055239	Kcmf1	16.3982	23.2847	35.4408	40.9433	43.2448	39.4816	28.1364	28.5621	26.2467	28.1647
ENSMUSG00000055254	Ntrk2	0.400026	0.338725	0.235748	0.168634	0.0973357	0.131514	0.29871	0.440039	0.384099	0.37653
ENSMUSG00000055301	Adh7	0.210918	0.250909	0.071621	0.035332	0	0	0.374897	0.0532206	0.190947	0.122319
ENSMUSG00000055320	Tead1	2.18526	2.59978	3.63987	10.6951	7.51699	9.5084	11.0702	15.4762	7.34322	11.2905
ENSMUSG00000055676	Gm5069	4.12434	5.06466	2.16493	16.3021	8.48077	3.83876	4.58176	1.95129	1.39154	2.48044
ENSMUSG00000055865	Tafa3	0.122148	0.195287	0.338733	0.668415	0.356775	0.747553	0.3317	0.301793	0.125429	0.241046
ENSMUSG00000056091	St3gal5	4.92516	6.51879	4.3927	19.0124	16.9144	9.12269	55.4693	27.0217	43.5798	29.4895
ENSMUSG00000056131	Pgm3	1.01213	0.955021	0.906715	0.465192	0.456367	0.56029	0.798561	0.930441	0.590914	0.952069
ENSMUSG00000056174	Col8a2	3.82304	3.61501	5.76414	0.113266	0.342123	0.42003	1.64159	5.51602	1.12761	2.57976
ENSMUSG00000056201	Cfl1	21.6683	18.7935	13.7032	11.7718	8.69567	7.05639	14.3104	14.02	11.828	12.7776
ENSMUSG00000056220	Pla2g4a	1.16053	0.994092	0.619612	0.318228	0.310394	0.109269	0.634703	0.644235	0.41487	0.531522
ENSMUSG00000056342	Usp34	2.34978	2.45448	3.3571	4.32304	3.91514	4.09853	4.44408	5.30504	4.56746	4.52687
ENSMUSG00000056501	Cebpb	4.43074	4.50915	5.1216	8.91423	7.44579	7.15055	7.68664	6.62377	5.02165	7.22072
ENSMUSG00000056515	Rab31	6.34874	5.54219	4.93143	2.2403	2.57732	2.00903	4.16219	5.27639	2.79687	4.38287
ENSMUSG00000056529	Ptafr	1.2675	1.0604	0.596599	0.441471	0.439863	0.288015	0.50189	0.593738	0.331371	0.410394
ENSMUSG00000056536	Pign	1.8012	1.48008	1.0095	0.860193	0.960222	0.765374	0.735988	0.770902	0.67965	0.734461
ENSMUSG00000056737	Capg	4.03367	3.77192	3.88236	1.89408	1.18924	2.26429	3.87621	3.18776	1.87443	3.74468
ENSMUSG00000056870	Gulp1	2.01615	2.48383	1.44347	1.16071	0.783288	0.650396	0.989451	1.37909	1.38971	0.986102
ENSMUSG00000056900	Usp13	10.6644	12.2565	23.0075	35.1947	20.0083	34.8021	45.2044	48.154	49.8531	46.3824
ENSMUSG00000057134	Ado	3.30714	3.50488	5.65161	6.4914	7.09894	7.16568	5.05071	4.99525	4.1945	4.44737
ENSMUSG00000057177	Gsk3a	0.514995	0.403951	0.720076	1.46827	1.01933	1.545	0.927345	1.7199	0.995443	1.34366
ENSMUSG00000057614	Gnai1	1.51414	1.55111	2.6647	0.631667	0.244943	0.712819	1.70364	2.71851	1.30707	1.67459
ENSMUSG00000057637	Prdm2	0.645887	0.667911	0.519063	1.52556	1.12114	1.02586	0.747134	1.03606	0.59556	0.686716
ENSMUSG00000057666	Gapdh	338.775	338.409	543.153	1071.66	664.236	863.538	368.425	228.534	265.476	279.574
ENSMUSG00000057719	Sh3rf2	3.681	4.68676	11.1415	1.59343	2.13425	4.7635	6.45873	8.94098	11.4759	7.44832
ENSMUSG00000057722	Lepr	1.99108	1.82638	1.32363	0.330282	0.363122	0.396277	1.055	1.17228	1.27661	0.671748
ENSMUSG00000057738	Sptan1	13.8786	12.63	7.71343	6.81529	5.80911	6.32383	7.63495	9.22467	6.57828	8.65136
ENSMUSG00000057766	Ankrd29	0.59564	0.780305	0.493891	0.219282	0.135945	0.0423878	0.307768	0.375742	0.365765	0.296787
ENSMUSG00000057969	Sema3b	5.67548	4.0367	6.0866	1.28284	1.41994	1.60807	2.60406	4.29745	1.86696	3.11379
ENSMUSG00000058076	Sdhc	9.13556	9.46465	15.4559	11.9393	24.5726	25.9997	24.4839	35.6228	27.1942	26.9539
ENSMUSG00000058230	Arhgap35	1.06285	1.0164	1.06155	2.01866	1.68601	1.44294	1.61126	2.05547	1.82705	1.85124
ENSMUSG00000058297	Spock2	1.24975	1.34692	1.37256	0.227317	0.092523	0.126214	0.268813	0.29141	0.275905	0.176742
ENSMUSG00000058446	Znrf2	1.50393	1.74366	2.03773	5.2429	4.27921	3.12082	4.89315	4.2051	4.50127	3.52516
ENSMUSG00000058625	Gm17383	19.9276	29.6202	16.3102	15.8352	8.6674	8.78794	13.833	12.7228	12.4263	13.3493
ENSMUSG00000058672	Tubb2a	14.8829	14.9497	9.38341	7.01111	5.81739	7.27437	10.158	12.0513	6.64481	9.81291
ENSMUSG00000058704	Memo1	9.95511	8.42283	11.8315	16.3428	19.9629	14.8622	18.2756	14.4057	14.3381	13.8453
ENSMUSG00000058715	Fcer1g	2.45447	4.19948	2.23438	1.04103	0.658949	0.479409	1.23765	1.81188	0.735436	1.17778
ENSMUSG00000058806	Col13a1	0.748322	0.805127	0.518309	0.133657	0.0833762	0.0303296	0.249579	0.581474	0.104686	0.301773
ENSMUSG00000058818	Pirb	1.25055	1.41682	0.82503	0.6943	0.658376	0.421721	0.907267	0.586022	0.395353	0.368376
ENSMUSG00000058966	Fam57b	0.195332	0.126246	0.290188	0.935281	0.707464	0.473197	0.192886	0.143756	0.0286542	0.0734223
ENSMUSG00000058997	Vwa8	7.76413	8.65942	11.784	13.4189	15.1942	18.9806	20.9026	17.0975	24.4008	18.6174
ENSMUSG00000059049	Frem1	1.12164	0.675778	0.589881	0.097638	0.04578	0.0799358	0.256342	0.694164	0.0459845	0.371897
ENSMUSG00000059195	Gm12715	60.776	46.6606	41.9346	34.5419	29.613	22.5351	40.6358	40.1	35.3296	38.4193
ENSMUSG00000059325	Hopx	2.51396	1.78201	2.07536	0.564865	0.675369	0.783098	0.624334	0.759692	0.211996	1.18827
ENSMUSG00000059422	Gm8116	22.4983	22.6181	38.2566	66.6227	65.643	41.4003	51.5633	36.8475	25.8233	25.2417
ENSMUSG00000059498	Fcgr3	3.82547	6.9867	3.7497	1.8498	1.69562	0.683858	2.60924	2.00684	1.66617	1.89748
ENSMUSG00000059810	Rgs3	0.665561	0.491611	0.577563	0.287401	0.171812	0.362068	0.494483	0.719742	0.498399	0.438399
ENSMUSG00000059923	Grb2	3.70964	3.09881	4.76231	7.35087	7.0443	6.65769	5.86572	6.45754	5.73116	6.65426
ENSMUSG00000060036	Rpl3	24.7164	23.5832	24.1749	10.6561	8.92472	13.8369	25.664	24.7952	22.3857	28.8616
ENSMUSG00000060063	Alox5ap	1.57499	1.45638	0.878628	0.508826	0.31545	0.393431	1.14264	1.03409	1.18822	1.37734
ENSMUSG00000060126	Tpt1	64.5326	70.7673	97.5055	147.97	151.697	107.861	133.651	119.355	150.801	144.719
ENSMUSG00000060261	Gtf2i	1.57975	1.25316	2.5264	4.14041	3.34418	4.13567	2.87024	3.87888	2.11915	3.05312
ENSMUSG00000060279	Ap2a1	0.663257	0.736411	0.945926	2.22745	1.30928	1.80227	1.60332	1.62672	1.10217	1.20864
ENSMUSG00000060477	Irak2	1.7467	1.61257	1.30635	0.784821	0.671343	0.9158	0.725391	0.652187	0.842929	0.846773
ENSMUSG00000060591	Ifitm2	34.869	40.7985	28.7234	22.1083	15.6151	17.1522	31.7006	35.9101	22.4252	28.2382
ENSMUSG00000060671	Atp8b2	1.55945	1.03809	1.26728	0.568906	0.418585	0.49759	0.900261	1.44954	0.638192	1.08217
ENSMUSG00000060675	Plaat3	19.8456	18.27	18.1243	29.0073	43.8114	38.8694	41.4983	33.1139	46.404	40.9113
ENSMUSG00000060703	Cd302	7.16327	7.26534	4.64734	4.15044	3.63909	2.5788	3.69489	3.25349	3.44172	3.00299
ENSMUSG00000060802	B2m	94.9474	144.717	62.6349	80.2503	67.3396	37.5966	61.4747	70.6417	56.6162	52.9054
ENSMUSG00000060843	Ctnna3	0.568402	0.629032	0.382805	1.65147	1.60266	1.49775	1.36579	1.37448	3.8022	1.95849
ENSMUSG00000061013	Mkx	3.57583	2.59176	2.90232	0.102269	0.358677	0.160129	1.20572	2.35474	0.49129	1.82273
ENSMUSG00000061068	Mcpt4	4.37985	5.17534	3.06844	1.27045	0.775651	0.564315	3.68763	2.70474	3.32748	2.65144
ENSMUSG00000061080	Lsamp	0.137885	0.140711	0.170178	0.0248747	0.0111528	0.0243423	0.0667699	0.0953444	0.04201	0.113625
ENSMUSG00000061086	Myl4	1.12212	1.12502	1.25173	0.248156	0.289803	0.753008	1.12264	0.92518	1.16093	1.34306
ENSMUSG00000061118	Dnajc30	0.316009	0.459891	0.979754	1.28889	1.5025	1.59765	1.30247	1.24807	1.06419	0.898617
ENSMUSG00000061130	Ppm1b	14.2869	15.2355	23.3744	22.47	30.2642	30.9905	51.5991	50.8196	67.2382	58.5925
ENSMUSG00000061436	Hipk2	0.41066	0.487077	0.546386	6.62349	1.68017	1.09066	2.06584	1.89646	1.55492	0.873739
ENSMUSG00000061462	Obscn	12.2701	11.4385	15.1292	41.9552	24.6512	33.4982	40.5868	60.2973	31.9361	30.6085
ENSMUSG00000061474	Mrps36	21.8003	25.5192	26.9951	34.2383	40.6349	36.671	31.8929	27.6397	28.506	28.5221
ENSMUSG00000061482	H4c4	57.1405	66.1337	24.9834	27.4414	21.1676	14.571	45.9311	34.2138	24.9422	20.8234
ENSMUSG00000061724	Gm2423	8.81312	7.54842	5.29227	3.62608	3.55507	2.83878	5.49646	5.89112	3.04837	5.78852
ENSMUSG00000061877	BC048679	0.21395	0.203779	0.339036	1.54709	1.49979	6.76516	11.8311	8.45775	13.684	18.9792
ENSMUSG00000061904	Slc25a3	4.12018	3.96794	4.9261	13.115	13.7668	9.29861	15.3485	10.6558	12.2329	9.07896
ENSMUSG00000062078	Qk	13.4054	18.5991	21.8542	26.5384	27.9439	34.3974	37.5432	52.6329	63.6005	54.3658
ENSMUSG00000062093	Gm10110	4.83993	6.25335	6.70256	17.3962	15.9019	11.0112	12.0626	10.6196	7.742	8.16291
ENSMUSG00000062210	Tnfaip8	0.671736	0.743228	0.667042	0.290199	0.210661	0.121709	0.301113	0.468349	0.334517	0.249172
ENSMUSG00000062627	Mysm1	2.07142	2.0743	1.34007	0.948253	1.00858	0.897709	0.770832	1.03313	1.1047	1.08737
ENSMUSG00000062713	Sim2	0.00621835	0	0	0.291667	0.13949	0.34251	1.65792	1.82012	0.963282	0.967674
ENSMUSG00000062825	Actg1	71.6666	47.5313	56.5927	33.9188	35.318	32.1583	53.7952	52.8943	44.7074	51.1399
ENSMUSG00000062929	Cfl2	113.028	103.416	129.396	135.841	193.323	194.965	193.46	204.337	270.992	266.799
ENSMUSG00000062980	Cped1	5.83007	6.1954	5.28763	3.03839	3.58642	3.23063	4.05851	4.28112	5.0077	4.42638
ENSMUSG00000063077	Kif1b	28.7211	29.734	38.8112	48.071	54.5277	56.6112	49.6759	55.3837	59.8492	61.764
ENSMUSG00000063142	Kcnma1	2.74711	3.25538	3.38984	6.7384	4.43115	5.10379	9.88198	13.218	12.4967	9.85443
ENSMUSG00000063229	Ldha	111.191	102.103	172.651	272.666	233.626	230.087	78.6702	60.9254	49.0108	63.9825
ENSMUSG00000063273	Naa15	1.74263	1.86952	2.96423	4.90386	3.69587	3.77982	2.22623	2.65396	2.33847	2.30204
ENSMUSG00000063531	Sema3e	0.250703	0.216712	0.186953	0.0835815	0.0344595	0.00752116	0.247563	0.248076	0.1298	0.166297
ENSMUSG00000063564	Col23a1	0.596792	0.613894	0.501224	0.223937	0.133873	0.231319	0.459667	0.85333	0.64434	0.771677
ENSMUSG00000063576	Klhdc3	2.84462	2.91825	3.9804	8.42086	6.11017	9.78858	5.97837	5.11924	2.00299	5.4471
ENSMUSG00000063727	Tnfrsf11b	0.534496	0.277683	0.384994	0.0379851	0.0681241	0.0247814	0.839683	1.36912	0.513214	1.22371
ENSMUSG00000063887	Nlgn1	0.110519	0.0916152	0.0484986	0.00797511	0	0	0.0352589	0.0579193	0.0179585	0.0153387
ENSMUSG00000063953	Amd2	53.3781	54.1475	30.8596	385.448	310.181	41.5164	29.9488	10.7398	22.3645	11.802
ENSMUSG00000064080	Fbln2	13.8652	15.1434	9.20405	5.77928	4.85706	5.05096	8.80173	10.7849	9.72197	9.1446
ENSMUSG00000064179	Tnnt1	2.46437	5.53695	15.3335	0.728507	0.987161	2.69323	901.675	1062.98	1098.35	1219.03
ENSMUSG00000064181	Rab3ip	2.07004	2.78429	5.82789	5.14318	5.01939	8.07374	6.66012	6.74319	10.6631	7.17505
ENSMUSG00000064225	Paqr9	0.250934	0.264983	0.330648	1.161	0.994247	0.976523	0.961536	0.898148	0.652989	0.836595
ENSMUSG00000064280	Ccdc146	0.840594	0.805605	0.943188	1.75097	1.66895	1.34204	0.386676	0.316182	0.404398	0.52988
ENSMUSG00000064380	Gm26448	68.6889	52.3142	6.68051	4.61387	6.93501	4.47212	10.9902	7.51721	5.14534	2.78896
ENSMUSG00000064451	Snora23	9.17815	23.5928	3.83258	2.90875	2.08667	1.51813	0.367426	1.09536	1.74666	0.839169
ENSMUSG00000064694	Gm24146	61.8522	66.1089	2.53485	18.0904	22.5265	1.95796	7.37142	3.13935	5.00601	1.6034
ENSMUSG00000064923	Gm22042	18.9486	36.6978	1.64381	2.1084	0.775651	1.26971	6.96552	2.26849	9.25201	1.24773
ENSMUSG00000064999	Gm26035	1681.44	2173.92	322.48	537.295	593.997	340.1	335.179	300.824	460.166	260.52
ENSMUSG00000065037	Rn7sk	36442.9	43462.4	7243.2	8859.58	9811.93	7168.42	6062.32	5738.64	10340.7	5440.17
ENSMUSG00000065145	Vaultrc5	34.9502	74.9157	2.27604	2.0585	2.68495	1.9534	5.67327	7.24842	5.05677	2.15954
ENSMUSG00000065824	Gm26315	16284.4	18110.8	3187.15	3868.6	4652.82	3231.51	3025.02	2770.16	4627.8	2415.04
ENSMUSG00000065911	Gm24447	16057	17680.1	3198.09	3765.63	4535.05	3202.65	2930.08	2707.67	4635.13	2411.89
ENSMUSG00000065979	Cpped1	1.95549	1.85417	2.13648	4.01536	3.33172	3.26026	2.59775	2.22373	1.75975	2.26444
ENSMUSG00000066036	Ubr4	1.52675	1.4659	1.70903	4.09801	2.50319	3.60481	2.59953	3.36447	1.92864	2.53956
ENSMUSG00000066113	Adamtsl1	0.995153	0.819293	0.808446	0.411131	0.188383	0.430439	0.155489	0.336396	0.133048	0.279363
ENSMUSG00000066456	Hmgn3	2.1002	2.39245	1.48022	0.486814	0.273906	0.336279	1.12135	1.57133	0.730813	1.45953
ENSMUSG00000066735	Vkorc1l1	2.17284	2.20586	2.72156	3.84472	4.0861	3.46383	2.14563	1.95341	1.66434	2.22035
ENSMUSG00000066829	Zfp810	1.029	0.661701	0.737125	0.173555	0.217388	0.107835	0.563735	0.729145	0.521086	0.429174
ENSMUSG00000066842	Hmcn1	0.677392	0.461582	0.404456	0.0934489	0.120789	0.141704	0.200991	0.222828	0.109955	0.259883
ENSMUSG00000067081	Asb18	1.9114	2.72019	3.6237	6.00621	6.46065	5.95497	3.09635	4.64816	4.71669	4.20661
ENSMUSG00000067224	Gm3695	10.9244	8.03228	6.50519	22.8883	19.8506	14.8804	11.1226	5.73564	6.05186	4.0808
ENSMUSG00000067279	Ppp1r3c	64.0324	113.473	42.1756	201.486	269.356	116.938	106.196	85.3393	204.161	132.43
ENSMUSG00000067336	Bmpr2	2.15104	2.47511	3.37546	10.4256	4.96401	5.32405	4.15421	5.11067	3.73517	4.33035
ENSMUSG00000067780	Pi15	0.62303	0.495182	0.423121	0.22033	0.110919	0.171483	0.312496	0.303603	0.232115	0.267642
ENSMUSG00000067851	Arfgef1	2.11115	2.35236	6.16843	9.66337	9.34596	9.4527	9.09145	13.6203	7.14159	10.6458
ENSMUSG00000068036	Afdn	3.22128	2.76652	1.79351	1.52087	1.47099	1.05881	1.28296	2.4165	1.69763	1.73695
ENSMUSG00000068114	Ccdc134	1.21758	0.994029	1.96485	2.58043	2.78768	3.34984	2.21715	1.40932	1.33714	1.53677
ENSMUSG00000068196	Col8a1	3.86015	2.71006	4.82137	0.827752	0.438468	0.697246	2.52796	3.70896	1.13253	3.24453
ENSMUSG00000068262	Gm5879	6.74096	7.28646	4.29669	2.93659	2.05912	2.70808	6.19168	4.1098	5.76744	5.01101
ENSMUSG00000068335	Dok1	2.25097	2.60102	1.59143	0.622651	0.485518	0.211939	1.47045	2.06804	0.650249	1.58807
ENSMUSG00000068523	Gng5	40.9133	46.8711	43.8086	61.3023	90.6755	62.0297	44.5494	36.2169	46.6968	46.8527
ENSMUSG00000068551	Zfp467	1.11023	1.54129	1.63183	3.25151	3.26348	3.05267	0.873879	0.561637	0.396539	1.08865
ENSMUSG00000068587	Mgam	0.0471949	0.0363891	0.0311614	0.316674	0.279374	0.208603	0.124277	0.125702	0.0553859	0.124179
ENSMUSG00000068699	Flnc	13.7469	18.7744	13.9378	28.3516	25.6429	44.7718	51.5492	56.9915	49.2302	65.4187
ENSMUSG00000069020	Urm1	1.08902	1.22901	1.7384	2.0532	2.30518	2.23795	2.5303	2.2293	2.51846	2.40791
ENSMUSG00000069236	Gm7251	2.87246	2.99133	2.31176	6.60392	6.02494	6.29821	2.21111	2.39698	2.22963	1.37727
ENSMUSG00000069376	Gm5507	84.0178	72.7135	84.5975	184.483	172.484	128.791	93.5625	44.8167	57.3106	40.7463
ENSMUSG00000069516	Lyz2	95.5035	108.211	37.4064	29.6564	62.0705	14.4522	48.0615	35.1376	40.8079	29.0276
ENSMUSG00000069601	Ank3	1.68517	2.02093	2.2106	4.04491	2.30663	3.92858	3.04874	3.2942	3.27425	3.30997
ENSMUSG00000069662	Marcks	11.4389	7.20763	8.93822	4.03919	3.47778	3.39854	3.97489	7.7102	3.69181	6.57349
ENSMUSG00000069920	B3gnt9	2.09528	2.25855	1.44454	0.414809	0.381506	0.333071	1.18231	1.1787	0.702552	0.879638
ENSMUSG00000069939	Gm12070	677.671	661.891	1011.56	1692.96	1323.44	1462.82	657.308	468.465	577.66	476.577
ENSMUSG00000070047	Fat1	1.62675	1.12366	1.2077	0.626689	0.328455	0.488381	0.837165	1.30421	0.376318	0.86189
ENSMUSG00000070284	Gmppb	1.92568	1.45839	2.33734	0.682224	0.850153	1.2036	1.33514	1.87124	1.50018	1.60783
ENSMUSG00000070348	Ccnd1	3.56453	2.15218	1.06087	1.31883	1.05123	0.400612	1.11061	2.06464	0.900886	1.38235
ENSMUSG00000070436	Serpinh1	45.2772	34.439	30.3865	18.6829	12.1675	14.2823	23.3499	32.7299	8.21612	21.3486
ENSMUSG00000070443	Gm10291	121.851	128.833	181.362	368.539	244.947	324.843	138.597	86.9246	97.3969	101.238
ENSMUSG00000070469	Adamtsl3	2.74198	2.44577	1.92231	1.30826	0.893825	0.894149	1.10171	1.4709	1.14306	1.06506
ENSMUSG00000070490	Gm10293	115.633	137.391	146.388	419.782	226.971	267.209	122.258	77.0095	87.0821	78.6932
ENSMUSG00000070547	Mrgprb1	0.425344	0.507517	0.246277	0.0383663	0.107034	0	0.242317	0.199517	0.268781	0.122985
ENSMUSG00000071072	Ptges3	15.5848	17.0093	19.6968	26.2897	28.1712	27.5304	19.2726	17.6754	25.0426	20.7316
ENSMUSG00000071074	Yipf3	4.69477	4.91205	3.7265	2.28552	2.01978	3.08587	2.51045	2.54459	2.17798	2.54192
ENSMUSG00000071226	Cecr2	0.252122	0.368255	0.252761	0.782341	0.452065	0.519582	0.50809	0.46523	0.398532	0.351998
ENSMUSG00000071343	Gm10327	49.3779	59.4265	65.7229	216.461	98.4137	127.959	61.3991	37.2117	33.0367	37.6001
ENSMUSG00000071528	Atp5md	320.101	346.89	353.313	572.8	694.145	414.293	501.002	412.887	579.154	480.277
ENSMUSG00000071540	3425401B19Rik	5.75162	7.16766	9.08496	23.2628	15.0778	17.298	23.4862	23.7471	16.2228	20.4225
ENSMUSG00000071567	NA	0.438548	0.371798	0.441022	1.16694	0.898621	1.29035	3.69762	4.51144	3.50365	3.15738
ENSMUSG00000071656	Lrrn4cl	14.0303	14.2457	9.55548	5.14903	2.84901	3.05507	8.79434	6.53206	4.88362	5.32026
ENSMUSG00000071708	Sms	7.36662	8.7979	11.9052	19.9256	18.3882	14.2108	7.15436	5.39437	5.61489	5.78063
ENSMUSG00000071748	Gm14698	5.99425	5.17142	12.541	22.0935	19.9575	16.7727	4.73533	6.44523	5.58965	7.95298
ENSMUSG00000071984	Fndc1	3.61805	2.71294	3.56051	1.25655	0.665566	0.916734	1.52922	2.88418	0.884354	2.3232
ENSMUSG00000072235	Tuba1a	49.0236	50.1696	34.4841	24.0958	18.6884	17.0451	27.0508	36.5542	26.2455	29.9377
ENSMUSG00000072674	Plac9b	11.6065	12.4692	8.16648	2.71362	4.39253	1.30734	5.00984	5.12063	5.57787	2.08767
ENSMUSG00000072720	Myo18b	12.537	19.5629	27.6147	34.9302	32.5399	42.8286	43.0803	52.7133	54.7284	44.6662
ENSMUSG00000072844	G530011O06Rik	1.88899	1.16641	0.2963	0.326073	0.564629	0.088026	0.426091	0.20566	0.135036	0.129754
ENSMUSG00000073557	Ppp1r12b	3.26868	2.79536	4.22149	8.88741	4.37343	6.45998	11.0324	18.1674	10.9127	10.9341
ENSMUSG00000073600	Prob1	1.0785	1.62756	3.17395	6.15907	3.92745	5.38613	7.13685	11.8338	9.79674	7.90779
ENSMUSG00000073700	Klhl21	10.4774	10.6477	22.0331	20.6578	19.7464	29.5034	11.0925	11.9763	9.29245	10.7173
ENSMUSG00000073737	Gm10566	100.565	93.9417	144.546	238.184	197.563	204.804	93.9431	65.6789	86.4773	67.3335
ENSMUSG00000073775	Kti12	1.58306	2.34463	3.663	4.68185	3.84969	5.27291	2.73912	2.7396	3.00868	3.66508
ENSMUSG00000073830	Mup14	0.0990796	0.148295	0.667277	0.716453	0.601944	3.38558	0.782709	1.06252	0.0581378	1.4897
ENSMUSG00000073838	Tufm	25.5327	26.9397	37.5383	42.2653	45.7235	53.5158	56.8717	41.6322	45.3758	42.5721
ENSMUSG00000074024	4632427E13Rik	2.46557	2.63791	0.430816	0.395746	0.534502	0.573742	0.222177	0.201069	0.165028	0.373526
ENSMUSG00000074064	Mlycd	9.85747	10.5648	15.3708	14.2548	20.7411	24.4231	31.1837	27.5021	41.5809	33.7115
ENSMUSG00000074415	Mir100hg	0.380506	0.334199	0.222898	0.118419	0.141585	0.0331097	0.144241	0.143336	0.152376	0.0935431
ENSMUSG00000074505	Fat3	0.490901	0.53705	0.611352	0.0347991	0.0312051	0.0756761	0.216124	0.355692	0.0304738	0.20079
ENSMUSG00000074622	Mafb	1.67614	2.27142	1.19363	10.3286	3.76755	4.21537	2.91494	1.54963	0.621174	1.42332
ENSMUSG00000074652	Myh7b	0.57105	0.446542	0.3189	0.15732	0.0771676	0.273693	1.82417	3.1162	3.29428	2.86284
ENSMUSG00000074676	Foxs1	1.21853	0.994801	1.11719	0.244947	0.244055	0.159803	0.36098	1.12007	0.980582	0.549631
ENSMUSG00000074971	Fibin	9.21108	8.47321	7.60924	4.14333	5.50432	3.26528	4.4733	4.28011	2.94166	4.67694
ENSMUSG00000074994	Qser1	1.47768	1.72131	4.29831	12.5258	6.20443	7.44802	4.30216	7.00797	4.38758	5.86218
ENSMUSG00000075028	Prdm11	0.234319	0.172714	0.117759	0.0863545	0.063826	0.0696537	0.130897	0.125008	0.103709	0.0996526
ENSMUSG00000075232	Amd1	106.753	111.828	63.6533	774.71	617.577	86.9548	60.2048	22.9997	48.7191	25.6061
ENSMUSG00000075585	6330403L08Rik	0.231437	0.340774	0.324178	0.85777	0.567832	0.796729	0.35505	0.432772	0.363756	0.335546
ENSMUSG00000075595	Zfp652	0.808293	0.869794	1.50331	3.39098	2.16287	2.34227	1.30012	1.91091	1.17575	1.29306
ENSMUSG00000075702	Selenom	4.45332	6.02589	3.36975	1.71657	1.5987	1.03737	3.10415	3.36332	2.22431	2.53696
ENSMUSG00000075705	Msrb1	3.30166	4.87255	8.7966	19.0174	11.496	12.9343	11.2857	11.3521	7.85581	10.4738
ENSMUSG00000076432	Ywhaq	14.2773	12.7515	8.50635	6.71416	6.54337	5.74915	8.94499	9.13341	7.79578	8.4913
ENSMUSG00000076617	Ighm	5.62668	4.22808	3.25014	45.1636	34.0993	7.51659	1.32632	1.6793	3.62113	0.873282
ENSMUSG00000077391	Gm24336	98.3193	78.4808	15.9765	7.33164	21.0382	11.0012	7.87199	7.4939	11.5567	7.40308
ENSMUSG00000077563	Snora68	41.2875	31.1468	1.65636	2.45134	7.81572	1.59925	2.5804	1.75831	1.83999	1.96447
ENSMUSG00000077714	Snord17	91.1895	164.393	23.9319	11.1315	12.6369	16.4315	10.2262	9.43615	39.498	14.2729
ENSMUSG00000078162	Gm2574	314.807	322.55	497.794	857.43	617.113	802.533	338.37	235.885	269.024	257.705
ENSMUSG00000078190	Dnm3os	0.875087	0.613363	0.260007	0.0742596	0.113002	0.0616596	0.144968	0.145269	0.0608071	0.136333
ENSMUSG00000078300	Gm2606	509.859	539.375	773.191	1499.57	999.336	1180.28	515.82	361.226	421.618	383.347
ENSMUSG00000078370	Gm6316	40.7428	52.277	60.2553	198.264	81.1183	113.309	47.4571	31.1635	31.2721	33.354
ENSMUSG00000078486	Perm1	10.735	15.3167	15.9914	32.0152	34.4152	28.0696	46.6018	51.2446	71.387	44.5291
ENSMUSG00000078532	Nkain1	0.400094	0.53568	1.10317	2.1018	2.51298	1.71402	1.37489	2.05948	1.23957	2.77918
ENSMUSG00000078566	Bnip3	56.1717	63.1158	55.8743	84.074	111.766	80.5634	143.75	156.89	224.119	196.65
ENSMUSG00000078592	Gm4609	341.933	361.468	493.679	1008.97	678.933	746.289	348.963	222.293	268.864	250.154
ENSMUSG00000078636	Gm7336	244.954	248.323	299.597	694.838	491.621	454.896	231.157	147.898	168.952	144.904
ENSMUSG00000078652	Psme3	1.81859	2.27441	2.77759	4.84574	3.53699	4.54667	3.89729	3.78821	4.30476	3.64769
ENSMUSG00000078688	Mup2	0.102491	0.139455	0.649649	0.901363	0.526874	3.97259	0.657847	1.68099	0.0601395	1.42542
ENSMUSG00000078716	Tmem8b	0.30412	0.285189	0.293062	0.727684	0.714471	0.817433	0.925282	1.35847	0.88261	1.23274
ENSMUSG00000078921	Tgtp2	2.43904	2.73317	2.43718	1.4118	1.4593	0.808153	1.47271	2.1756	0.929809	0.718254
ENSMUSG00000078922	Tgtp1	1.77302	1.69745	1.77716	0.768163	0.878507	0.631883	0.843763	1.33855	0.526451	0.610241
ENSMUSG00000078965	Gm12033	626.425	627.604	956.338	1693.76	1222.41	1454.53	633.423	440.304	524.657	475.652
ENSMUSG00000078967	Gapdh-ps16	30.6946	25.5895	24.5408	65.5403	58.7324	39.4343	24.4241	14.5484	17.4552	11.6004
ENSMUSG00000079020	Slc45a4	0.51187	0.466275	0.76204	1.02986	0.966932	1.05522	0.614532	0.659393	0.635487	0.704806
ENSMUSG00000079022	Col22a1	4.61981	3.68049	4.37361	0.508865	0.688377	0.751229	3.09272	6.95797	0.95162	3.96518
ENSMUSG00000079110	Capn3	22.5215	26.0051	27.6358	41.2835	35.5564	37.5099	31.818	26.0753	33.431	30.2174
ENSMUSG00000079111	Kdelr2	20.3134	19.5378	20.0196	11.8952	10.741	13.5544	10.2759	12.6409	11.5973	11.6783
ENSMUSG00000079311	Gm3222	125.54	130.437	191.668	378.025	254.22	340.705	146.071	92.6008	96.8215	110.892
ENSMUSG00000079428	Tceal7	26.703	40.5539	14.308	7.7181	9.67493	12.4519	7.33283	9.81826	31.0955	32.0994
ENSMUSG00000079501	Gm5138	296.336	299.587	464.77	808.85	582.946	751.795	317.926	222.121	257.077	240.189
ENSMUSG00000079523	Tmsb10	10.4449	9.35941	8.54498	6.08193	3.41019	3.28373	4.7155	5.14471	2.20386	4.15463
ENSMUSG00000080303	Gm12419	11.8771	18.9534	14.4144	111.965	24.3489	37.2228	19.4528	8.37513	6.06388	10.6823
ENSMUSG00000080365	Gm25776	80.1141	66.5772	1.51736	1.87136	3.57993	0.976699	3.78218	1.40942	5.05677	0.719847
ENSMUSG00000080839	Gm11625	5.93663	4.34309	1.09958	33.3602	19.0244	1.41555	5.02481	2.43179	3.52873	3.12987
ENSMUSG00000080845	Gm9115	1.35438	0.732533	0.885316	13.2611	3.08563	0.932501	1.40429	0.61942	1.72852	0.916363
ENSMUSG00000080870	Gm14111	5.34554	4.77436	5.0499	10.8488	11.9143	9.50692	7.37648	2.9974	4.1822	4.73989
ENSMUSG00000080950	Gm7278	0.439812	0.252672	0.658228	7.08646	1.05053	0.797533	0.675582	0.739846	1.26169	0.440848
ENSMUSG00000080994	Gm13464	173.052	172.842	256.666	517.923	345.758	465.833	203.109	136.294	139.897	148.187
ENSMUSG00000081194	Gm8424	10.0248	12.3139	16.1419	19.4203	21.6327	27.566	20.1861	16.9607	23.6648	21.4107
ENSMUSG00000081221	Gm14760	16.3793	15.3675	12.7605	40.3952	37.7286	17.7556	12.1813	7.43586	6.75586	5.97639
ENSMUSG00000081494	Gm14130	4.37004	2.73711	2.03353	10.574	11.2163	4.88201	6.30172	1.66278	1.46528	1.19938
ENSMUSG00000081593	Gm11841	0.709171	0.616927	0.580316	2.4811	2.28191	0.675927	1.51538	0.865384	0.654887	0.603051
ENSMUSG00000081600	Gm12286	161.731	170.953	216.82	419.274	316.955	327.146	158.895	107.124	136.396	105.815
ENSMUSG00000081721	Gm13882	16.2391	15.3401	19.9226	40.1674	31.4847	28.6445	14.5064	8.87908	13.5514	10.0678
ENSMUSG00000081974	Gm11960	10.181	11.669	11.521	45.5995	16.927	28.0264	12.1588	7.23335	5.59445	9.29252
ENSMUSG00000082424	Gm13292	371.326	360.737	590.356	932.683	723.869	914.964	391.644	276.234	323.957	295.484
ENSMUSG00000082536	Gm13456	43.0345	36.9212	21.1419	17.9775	16.4549	14.2738	35.2148	26.5775	29.1955	22.8877
ENSMUSG00000082809	Gm14150	15.6749	14.6408	8.7338	8.08348	7.27818	4.38396	11.534	10.7387	11.0373	8.51482
ENSMUSG00000082816	Gm11953	17.2923	19.0399	14.3321	50.4527	32.1551	27.0145	15.166	9.73141	10.1735	8.62094
ENSMUSG00000083044	Gm12416	45.0314	41.8832	63.0714	97.2722	93.1936	92.2806	49.4305	31.7915	40.5718	30.7385
ENSMUSG00000083823	Amd-ps1	0.941323	0.899696	0.272866	10.015	6.75964	0.421533	0.680146	0.231729	0.404157	0
ENSMUSG00000084131	Rpl3-ps2	10.4895	12.2622	3.21721	3.7253	3.58435	1.55314	6.96113	3.39152	10.5893	2.75576
ENSMUSG00000084241	Gm13416	0.1982	0.231156	0.201907	0.713834	1.03212	0.519856	0.335516	0.321503	0.249214	0.25543
ENSMUSG00000084319	Tpt1-ps3	38.8271	35.5752	43.3757	68.3707	91.3632	57.4549	74.5104	66.0171	82.8234	63.0719
ENSMUSG00000084349	Rpl3-ps1	25.4052	29.1786	10.0422	9.6205	9.57224	6.11768	19.9467	11.969	27.0256	13.3139
ENSMUSG00000084413	Gm12017	6.09783	11.2196	4.38076	56.4825	13.398	11.4185	7.81889	3.87534	2.6435	3.33548
ENSMUSG00000084744	Gm25291	113.473	206.884	8.66425	31.9639	19.9973	11.639	5.63387	5.59851	4.46369	2.14454
ENSMUSG00000084808	9430091E24Rik	0.942252	1.52311	3.44915	3.20419	3.06482	5.1323	3.40545	4.46983	4.17987	4.76014
ENSMUSG00000084839	Gm14097	0.24278	0.594613	0.115416	3.13154	4.62915	2.67449	1.43844	0.0612603	0	0.109509
ENSMUSG00000085091	Egfros	0.657174	0.660323	0.0934581	0.0461047	0.0944985	0.0687511	0.166395	0.0496053	0.0395503	0.0380032
ENSMUSG00000085272	Sbk3	0.0214151	0.0116554	0.0169677	0.0585935	0.160128	0.808213	3.59496	1.35091	1.08067	1.8514
ENSMUSG00000085499	Gm15713	1.44663	1.90409	0.245615	0.34619	0.165566	0.180683	0.21865	0.167614	0.259853	0.332918
ENSMUSG00000085925	Rtl1	0.639012	0.298943	0.0853323	0.0252576	0.0503313	0.0549268	0.0319049	0.0679385	0	0.0161929
ENSMUSG00000086040	Wipf3	0.182853	0.164994	0.137254	2.00873	0.42277	0.785313	0.845794	0.424964	0.395295	0.397919
ENSMUSG00000086219	Srrm4os	0.630631	0.331335	0.549136	0.036608	0.122555	0.0191064	0.018497	0.0236326	0.219826	0.0422455
ENSMUSG00000086427	Hoxa11os	0.28963	0.284955	0.458962	0	0	0	0.110001	0.0749557	0.13073	0
ENSMUSG00000086782	E130102H24Rik	3.62954	3.00372	0.768186	0.291508	0.836487	0.608575	0.662809	0.501827	0.700187	0.392466
ENSMUSG00000086903	Hotair	0.204778	0.176467	0.135209	0	0	0	0.303319	0.41624	0.280371	0.307891
ENSMUSG00000086918	4930429F24Rik	1.41132	1.69152	2.0699	3.50351	3.91525	4.41057	4.49227	5.03866	4.01732	4.84215
ENSMUSG00000087370	Tmem170b	3.43276	3.51807	5.63671	5.71837	7.52523	7.36378	3.5314	3.86847	3.38891	3.65171
ENSMUSG00000087380	2210408F21Rik	6.36455	6.54338	8.83804	10.088	14.5749	11.5809	8.00825	6.03131	7.01278	6.52455
ENSMUSG00000087881	Gm22442	61.8078	43.3434	21.0956	11.7077	13.3315	16.9735	23.005	18.3951	23.4344	16.4415
ENSMUSG00000087968	Gm25395	41.7832	24.8644	8.37618	1.37738	8.46943	4.62136	8.94792	3.91661	11.8157	4.16294
ENSMUSG00000088025	Rprl3	368.447	637.316	47.3247	120.33	45.6765	17.0973	128.919	72.2787	94.7534	29.994
ENSMUSG00000088088	Rmrp	1171.47	1135.27	289.044	179.819	244.867	113.126	354.497	312.041	288.476	116.992
ENSMUSG00000089281	Scarna6	49.6902	30.2318	9.82564	1.91868	10.8664	5.79754	6.12285	4.12871	12.431	3.49601
ENSMUSG00000089417	Gm22009	171.127	177.73	43.9659	31.5196	30.2233	41.3303	45.3338	29.6318	42.6328	53.2697
ENSMUSG00000089774	Slc5a3	2.41534	1.75164	1.61052	0.630206	0.4046	0.441541	1.82134	3.06313	0.404935	2.49964
ENSMUSG00000089788	NA	2.6452	2.29361	0.842453	0.638602	0.557499	0.740663	0.51217	0.381717	0.517382	0.79933
ENSMUSG00000089797	Gm16118	0.872581	0.767167	0.797731	3.26635	3.48188	2.97821	0.994213	0.381075	0.708939	1.43811
ENSMUSG00000089827	1700023H06Rik	6.51414	11.1359	1.50683	0.38449	1.47106	0.200672	0.259029	0.303368	0.461761	0.0985997
ENSMUSG00000089901	Gm8113	3.78259	3.03331	4.40585	7.4351	5.97346	9.47031	43.5305	26.7819	56.0447	44.3947
ENSMUSG00000090066	1110002E22Rik	3.83019	3.43069	8.77871	11.868	10.3431	13.9766	7.49906	11.9944	4.84586	8.95226
ENSMUSG00000090582	Gm17024	4.10352	2.99745	0.513366	0.337672	0.302798	0.550741	0.426539	0.272483	0.633647	0.811815
ENSMUSG00000090698	Apold1	8.56843	4.50462	2.19692	2.34684	1.57835	0.595417	4.1585	1.00826	1.81049	2.99348
ENSMUSG00000091264	Smim13	3.39968	4.04845	7.59489	14.2735	14.808	14.6895	8.52653	8.85571	7.36149	8.92407
ENSMUSG00000091562	NA	7.62567	7.71864	11.832	12.8674	13.7124	15.3294	18.5859	13.8645	13.9976	13.0018
ENSMUSG00000091896	Ube2d2a	2.12313	2.62623	3.42996	6.36949	4.63891	6.35621	4.16584	5.2181	4.36841	5.28579
ENSMUSG00000091898	Tnnc1	0.284993	0.912768	3.49132	0.231359	0.430297	0.469585	170.867	248.593	178.522	246.122
ENSMUSG00000091952	Gm17709	3.06089	2.12491	2.42522	27.3709	5.13798	2.67612	2.8375	3.07364	4.47184	2.01932
ENSMUSG00000092009	Myh15	0.043195	0.0117547	0.119786	0	0	0	0.127962	0.154407	0.0506918	0.0811815
ENSMUSG00000092267	NA	4.56427	3.46321	2.04219	0.440761	1.20454	0.985891	1.27259	1.89691	1.70145	1.57435
ENSMUSG00000092341	Malat1	570.344	540.481	61.9441	107.107	79.1758	67.7738	51.6706	42.9349	58.1744	60.1222
ENSMUSG00000093489	Gm20625	4.96969	3.87038	1.63203	1.15016	0.366712	0.800389	1.25915	1.27874	1.1511	1.17981
ENSMUSG00000094081	Gm20826	6.88357	7.47271	4.26427	4.07364	3.47401	3.16945	3.08303	3.47634	3.45463	3.1742
ENSMUSG00000094484	Gm21244	5.72182	6.01701	3.43063	3.21298	2.87601	2.62298	2.53931	2.62505	2.47617	2.61063
ENSMUSG00000094526	Gm21451	5.51824	3.24955	4.32011	1.50437	0.876276	1.3086	1.99774	2.67691	0.492212	1.78055
ENSMUSG00000094708	Gm10359	644.304	650.568	993.097	1737.29	1260.67	1508.12	641.115	463.12	542.058	489.007
ENSMUSG00000094800	Gm9780	9.95364	11.4006	6.77099	2.43801	3.94781	1.00192	4.41334	4.48202	5.18736	1.5138
ENSMUSG00000095042	Gm12537	623.92	625.205	955.364	1687.43	1220.5	1450.76	633.22	439.184	523.695	472.673
ENSMUSG00000095304	Plac9a	11.0404	11.9802	7.20547	2.56497	4.24998	1.26492	4.79623	4.88927	5.39685	1.98107
ENSMUSG00000095590	Gm24305	367.507	189.379	28.7767	61.8428	44.8719	33.2137	49.4682	49.6843	58.3002	22.91
ENSMUSG00000095892	Rnu5g	21.0507	38.8686	1.87054	6.45942	1.65495	0.602017	1.16563	0.992839	3.46321	0.443699
ENSMUSG00000095937	Gm12671	683.251	673.513	1066.29	1790.57	1335	1620.54	682.475	495.964	583.434	526.967
ENSMUSG00000096171	Gm8055	9.78057	8.89049	11.7855	22.7783	18.6641	16.1422	8.51788	6.56968	8.13029	5.76984
ENSMUSG00000096606	Tpbgl	0.226552	0.610354	1.45397	4.84381	2.11751	2.19531	1.00671	0.31441	0.239285	0.289535
ENSMUSG00000096617	Gm5559	640.751	626.656	951.249	1613.72	1254.28	1374.38	618.377	438.983	541.737	447.606
ENSMUSG00000096810	Gm10481	159.476	165.728	216.712	459.548	310.504	358.857	163.079	101.492	121.963	112.698
ENSMUSG00000096929	A330023F24Rik	1.31014	1.4321	0.231968	0.194538	0.348894	0.216505	0.0939581	0.08003	0.257686	0.148564
ENSMUSG00000096956	Snhg18	2.37145	1.52117	2.59882	0.704223	0.690864	0.753943	1.04922	1.51539	1.0843	1.59755
ENSMUSG00000096967	Gm26621	0.899073	0.809456	0.219699	0.0788232	0.188487	0.12856	0.0995677	0.0848081	0.0887479	0.113702
ENSMUSG00000097062	NA	0.804276	1.0875	1.61303	3.15349	2.11425	2.76875	2.08478	1.55377	1.32731	1.19036
ENSMUSG00000097141	Gm10524	1.25379	1.24011	1.60473	3.71791	2.26488	2.80369	2.99997	3.34618	2.29197	1.98481
ENSMUSG00000097171	Gm17644	5.07062	5.20509	1.62737	2.55061	1.79975	1.20027	1.05635	0.908758	1.33074	1.5119
ENSMUSG00000097242	NA	1.53653	1.3509	0.538477	0.138595	0.193327	0.301398	0.612748	0.43493	0.866923	0.844119
ENSMUSG00000097283	Gm26686	4.89734	4.84186	1.51769	1.92194	1.53195	1.26898	0.9555	1.07961	0.926985	1.36578
ENSMUSG00000097296	Gm26532	3.24129	2.21414	0.550319	0.155133	0.370964	0.101209	0.587882	0.375552	0.349332	0.745928
ENSMUSG00000097388	Gm3200	3.43914	3.01223	2.49032	8.27919	7.85521	5.64526	3.44105	1.40801	4.33005	1.64372
ENSMUSG00000097589	Dleu2	2.23904	2.04986	0.56476	0.479299	0.53072	0.486755	0.572633	0.485207	0.567118	0.626675
ENSMUSG00000097711	Gm5523	11.0101	11.7356	8.70543	29.1493	21.2448	12.8881	9.83244	4.99606	7.09176	5.00752
ENSMUSG00000097723	NA	0.629044	0.370056	0.175908	0.0976264	0.0778167	0	0.0548087	0.221749	0.065137	0.125178
ENSMUSG00000097767	Miat	0.302058	0.184448	0.198467	0.00575928	0	0.022544	0.0363749	0.0247863	0.00864591	0.0443078
ENSMUSG00000097799	NA	0.569162	0.128761	0.945388	2.22736	0.576844	2.26625	3.81912	4.99194	3.42824	1.99504
ENSMUSG00000097884	Gm26543	2.9901	2.22299	0.928112	0.891614	1.2101	0.565966	0.487034	0.479656	0.43411	0.625693
ENSMUSG00000097935	Gm3809	14.9042	19.835	13.2109	53.0953	33.077	23.949	14.9863	9.4448	9.7438	7.21385
ENSMUSG00000097954	Gm4217	8.44982	9.72467	7.20028	30.6864	20.2447	13.0329	9.04119	5.34469	6.57526	4.21204
ENSMUSG00000097960	A330074K22Rik	0.0458444	0.0598833	0.0217942	0.279539	0.257096	0.196399	0.244459	0.208221	0.774735	0.248143
ENSMUSG00000097973	Gm4929	9.91532	9.93539	3.71846	31.832	21.0294	7.67329	8.38266	2.69928	3.23978	2.54232
ENSMUSG00000097974	Gm10605	0.242984	0.475046	0.729559	1.77703	1.21922	1.21314	0.303083	0.177482	0.0900492	0.144211
ENSMUSG00000097979	Gm4691	87.6301	80.5879	101.504	201.996	181.67	161.565	93.4459	53.5342	63.9367	55.0021
ENSMUSG00000097989	Gm4335	60.622	63.5391	63.1606	162.349	122.055	99.1865	61.9502	33.6675	40.5733	31.5786
ENSMUSG00000097999	Gm9061	0.385649	0.259281	0	1.86206	1.20858	0.971844	0.470423	0.114482	0.0798672	0.460459
ENSMUSG00000098006	Gm8565	4.81634	3.30731	7.43605	25.309	8.70887	20.5232	10.001	4.59996	2.85254	5.17736
ENSMUSG00000098091	Gm16470	26.8688	29.0483	31.8517	129.029	49.885	69.4841	32.7194	18.089	15.2159	21.1962
ENSMUSG00000098111	Gm4654	116.454	111.009	173.785	343.254	228.335	317.026	133.905	84.9697	85.9101	102.728
ENSMUSG00000098113	Gm2445	91.5853	85.5641	129.883	220.01	177.545	184.223	87.0203	57.4391	74.6596	59.9518
ENSMUSG00000098123	Gm4518	74.6302	85.2676	93.6079	286.203	143.579	176.53	83.7077	49.0432	47.2231	51.8275
ENSMUSG00000098127	Gm4665	2.92894	3.32107	0.386779	11.5437	11.6348	4.6058	1.0846	0	0.42966	0.275236
ENSMUSG00000098192	Gm3534	175.503	167.29	214.924	413.892	352.239	319.171	173.778	101.967	134.526	100.521
ENSMUSG00000098208	Gm8349	41.5016	44.0053	38.7238	114.086	82.1742	57.5799	38.8249	19.7212	28.5178	19.3971
ENSMUSG00000098224	Gm7985	10.0498	15.7254	8.46034	69.7518	18.7864	18.6509	9.44148	5.42975	5.15986	5.98111
ENSMUSG00000098238	Gm8756	12.1845	14.0787	9.10908	47.2989	27.2083	12.6287	10.7705	5.42375	5.88112	3.87818
ENSMUSG00000098240	Gm4575	38.605	36.4257	48.832	93.8219	75.1674	75.9671	40.5504	28.2176	35.0413	23.0121
ENSMUSG00000098369	Gm2274	1.07895	1.06769	1.36003	5.25241	2.52114	2.55124	1.84029	1.48499	2.01442	1.03233
ENSMUSG00000098428	Gm2260	1.08983	1.06236	1.35324	5.22621	2.50857	2.53851	1.83111	1.47758	2.00437	1.02718
ENSMUSG00000098470	C1rb	3.48568	3.20619	1.89827	2.11528	1.58068	0.920003	2.25448	1.55282	1.68698	1.48326
ENSMUSG00000098557	Kctd12	1.23583	0.972009	1.3792	0.605281	0.528242	0.368943	0.825967	1.24068	0.795903	0.960212
ENSMUSG00000098915	Rpl15-ps2	36.3727	37.9615	61.4136	67.1413	61.1727	79.4034	88.12	69.6089	73.0065	92.8626
ENSMUSG00000099364	5730419F03Rik	0.19636	0.178119	0.10372	0.652383	0.367063	0.367196	1.64815	3.08293	1.68989	2.48488
ENSMUSG00000099835	Gm29668	100.269	101.555	114.863	268.794	202.537	177.134	108.385	63.1603	78.0508	47.5476
ENSMUSG00000099875	Rbm3-ps	7.21449	4.88819	4.54964	2.81992	2.6147	1.20144	7.26951	6.43958	11.2312	8.7442
ENSMUSG00000100335	2310008N11Rik	8.03568	9.84043	16.713	0.612476	2.36587	1.10652	0.238051	1.57141	1.556	0.271844
ENSMUSG00000100347	Gm7895	6.3425	6.17864	6.79806	9.4905	12.1109	10.1804	20.2301	18.7776	28.0836	19.8768
ENSMUSG00000100794	Gm29667	8.05733	8.09887	13.5061	65.1536	19.7197	35.6296	20.5579	8.81398	6.23095	10.3988
ENSMUSG00000101257	2310015K22Rik	0.546712	0.535599	2.52478	2.30788	1.83958	3.44151	0.462741	0.354731	0.0549941	0.352286
ENSMUSG00000101462	Gm3052	2.17568	1.92846	1.18207	4.2824	3.74753	4.68413	3.42981	3.2449	3.52901	2.13797
ENSMUSG00000101746	2310043L19Rik	0.0326953	0.0533845	0	0.996809	0.550068	0.400195	4.06801	1.44374	1.84175	1.10607
ENSMUSG00000101776	Gm28268	18.0097	15.838	7.10258	7.0712	4.91072	6.24307	3.61031	4.12295	4.09996	6.49471
ENSMUSG00000102151	Gm37472	0.906771	0.988576	0.227586	0.158502	0.157925	0.103407	0.0667389	0.156326	0.118973	0.17783
ENSMUSG00000102252	Snrpn	0.243118	0.18985	0.175878	1.05356	0.652065	0.711601	0.438393	0.440087	0.148859	0.500625
ENSMUSG00000102349	Gm37376	29.5216	31.0931	3.95168	7.79775	4.37909	4.31645	4.02953	4.8305	4.78886	2.72684
ENSMUSG00000102411	Gm36936	1.81807	1.4436	0.335459	0.194692	0.093112	0.381051	0.0245931	0.08379	0.175365	0.505516
ENSMUSG00000102602	A930004J17Rik	0.74751	0.735549	0.247106	0.0870731	0.124929	0.151484	0.0879911	0.106176	0.0871436	0.133976
ENSMUSG00000103053	Gm38271	40.1046	35.4725	15.3634	13.0881	15.5288	8.01587	9.06762	11.7648	8.2201	16.2787
ENSMUSG00000103364	Gm38157	1.50529	1.13016	0.447256	0.29944	0.452235	0.164509	0.238892	0.593482	0.28391	0.333427
ENSMUSG00000103509	Gm38372	0.87818	0.911208	0.28281	0.132872	0.0953196	0.173371	0.100705	0.142961	0.0797879	0.255556
ENSMUSG00000103593	Gm37352	1.95671	1.75121	0.497439	0.282206	0.381424	0.256154	0.371975	0.435648	1.25253	0.566372
ENSMUSG00000103869	Gm37420	0.979625	0.850945	0.242168	0.165415	0.04395	0.119907	0.046433	0.2373	0.0827745	0.0176748
ENSMUSG00000104095	Gm37315	0.524779	0.176726	0.280662	0.061536	0.0367871	0.040146	0.0582982	0.0579323	0.0692841	0.0147942
ENSMUSG00000104331	Gm38284	0.467589	0.373527	0.250972	0.0884351	0.0986866	0.0769266	0.119157	0.272763	0.159312	0.0793751
ENSMUSG00000104453	Gm37829	5.35214	7.92226	11.2757	22.6249	15.0364	14.2319	15.061	15.3524	17.173	10.9078
ENSMUSG00000104476	Gm38211	0.309892	0.27881	0.0676474	0.0482037	0.0709339	0	0.0468384	0.0398952	0.0667976	0.0427898
ENSMUSG00000104621	Gm43185	2.62343	2.45059	0.215028	0.231442	0.207539	0.176158	0.389803	0.0830049	0.115815	0.296759
ENSMUSG00000104802	Gm5869	10.4212	6.9515	4.8765	4.53459	3.869	2.94447	10.4879	7.3756	4.79394	4.38122
ENSMUSG00000104913	Gm6560	7.2007	7.1082	6.40993	14.8856	15.2035	10.0515	6.50144	3.83657	3.43404	2.74976
ENSMUSG00000105114	Amd-ps5	0.553804	0.395607	0	4.3293	3.10574	0.211832	0.615226	0.0582252	0.0812401	0
ENSMUSG00000105526	Gm43490	0.877744	0.843041	0.245456	0.141269	0.120647	0.0263326	0	0.0325705	0.0302965	0.194076
ENSMUSG00000105775	Gm10290	21.4964	19.1534	37.6842	43.3954	44.07	48.8628	20.776	14.8429	18.1765	17.6716
ENSMUSG00000106120	Gm42697	0.384817	0.300503	0.106052	0.0653971	0.0469144	0.017066	0.0330432	0.0492538	0.098175	0.0628898
ENSMUSG00000106192	Gm42818	0.508682	0.396409	0	4.22962	3.2417	0.141507	0.616472	0.0583431	0.0814047	0.104294
ENSMUSG00000106239	Gm9260	0.595339	0.432028	0.707553	6.36046	1.11289	1.1639	0.293941	0.959745	0.989775	0.559446
ENSMUSG00000106507	Gm43056	6.0181	4.97322	1.76867	2.28198	2.17813	1.15097	1.30804	1.08319	1.43938	1.69658
ENSMUSG00000106574	Gm2451	436.392	463.952	622.441	1228.28	861.608	887.22	430.543	286.309	362.082	293.925
ENSMUSG00000106671	Gm42900	1.82192	2.05485	1.67719	0.592756	0.738247	0.16113	2.27747	0.279021	1.00109	1.23507
ENSMUSG00000107215	Gm43197	6.01678	4.81829	5.79629	9.62465	9.63709	12.9502	57.8961	49.715	92.571	68.2867
ENSMUSG00000000305	Cdh4	0.242145	0.159175	0.493347	0.357691	0.343897	0.173214	0	0.0317402	0.0221432	0.0496463
ENSMUSG00000000346	Dazap2	4.63676	4.22416	5.05026	6.12589	6.41314	5.39244	8.58965	9.93383	9.15228	9.72444
ENSMUSG00000000532	Acvr1b	3.99748	4.69052	8.54312	7.50118	5.55374	5.9817	2.28266	2.00953	1.63861	1.72613
ENSMUSG00000001175	Calm1	77.4653	82.7102	90.6636	70.336	97.7303	79.8824	37.6887	44.7145	40.8231	46.9225
ENSMUSG00000002944	Cd36	84.8776	92.1492	57.8117	65.1345	99.4627	92.4376	248.619	161.389	315.544	221.503
ENSMUSG00000002980	Bcam	3.53128	4.30981	1.62788	2.71035	2.96052	2.31397	6.06535	6.4623	12.5581	4.95544
ENSMUSG00000003617	Cp	2.12325	2.24174	0.91865	1.69806	1.75263	0.941729	1.23679	2.41692	2.59534	3.01303
ENSMUSG00000003623	Crot	9.59115	7.94285	8.73937	9.66241	9.86375	8.97243	5.5017	4.30619	4.55041	4.73561
ENSMUSG00000003810	Mast2	2.15228	2.58327	3.0511	5.31359	3.20584	4.43941	6.03992	6.04093	6.93638	5.9245
ENSMUSG00000003849	Nqo1	4.90813	6.45434	7.16058	4.13555	7.25207	7.73435	9.44662	21.0612	45.0106	18.2611
ENSMUSG00000004951	Hspb1	32.0738	47.9243	37.3038	84.4084	54.6191	57.2354	136.065	79.1999	111.986	94.6511
ENSMUSG00000005103	Wdr1	2.73374	2.52073	2.29808	3.2898	2.65342	4.64566	5.54587	6.66504	7.22296	6.738
ENSMUSG00000005716	Pvalb	4319.42	4459.43	7789.6	6252.85	5623.05	6094.67	315.822	72.9074	78.1853	323.548
ENSMUSG00000006457	Actn3	761.219	651.352	1221.71	1559.93	1862.71	1995.29	106.923	28.474	32.5661	115.85
ENSMUSG00000006517	Mvd	0.958989	1.17437	1.26296	1.86913	0.981126	1.07071	2.80254	3.0738	3.78691	4.00412
ENSMUSG00000006542	Prkag3	8.90045	6.79568	9.70884	12.5735	11.7833	8.28828	3.65391	1.90802	2.1385	0.922585
ENSMUSG00000006850	Tmco6	2.04726	2.57371	2.9556	1.53169	2.04265	2.19072	1.19065	1.07753	0.751728	1.01975
ENSMUSG00000007122	Casq1	788.594	685.802	1182.56	845.65	837.528	1004.48	274.931	259.338	220.572	342.028
ENSMUSG00000007656	Arpp19	8.56779	9.49414	9.93648	9.82531	12.0573	11.0731	19.2168	16.6469	26.2905	20.1951
ENSMUSG00000008136	Fhl2	0.649632	0.274999	0.200169	0.437309	0.505993	0.662631	14.6831	12.8253	13.0452	19.0737
ENSMUSG00000008658	Rbfox1	11.9577	13.0118	15.7993	23.0794	15.8938	15.6289	6.9056	5.4935	5.65193	4.6745
ENSMUSG00000009293	Ube2g2	9.68804	11.4654	15.5753	15.9396	14.5829	19.0169	30.8136	32.6534	46.6677	38.3848
ENSMUSG00000009394	Syn2	0.982215	1.30016	0.0960781	0.782054	3.15083	0.1979	0.634634	0.152988	1.33768	0.382873
ENSMUSG00000010175	Prox1	0.108803	0.0488542	0.0517242	0.178616	0.091525	0.141499	0.668813	1.30406	0.957645	1.24532
ENSMUSG00000010461	Eya4	6.44028	6.96892	7.71242	13.5526	7.14406	4.76443	2.56427	1.07147	1.13083	1.01907
ENSMUSG00000010721	Lmbr1	5.45372	3.77083	5.65639	2.54339	3.7629	3.97516	2.29978	2.03269	1.64813	1.8828
ENSMUSG00000013076	Amotl1	5.72979	4.77094	6.75442	16.7588	8.12463	12.1593	20.5966	51.5606	18.7049	31.9016
ENSMUSG00000014592	Camta1	0.31953	0.519167	0.61059	0.820997	0.702718	0.810016	1.42916	1.23509	1.52201	1.14101
ENSMUSG00000015112	Slc25a13	0.285084	0.250644	0.243254	0.291434	0.163975	0.26842	0.952814	0.69168	2.03311	0.642951
ENSMUSG00000015217	Hmgb3	3.26895	2.31014	2.2825	3.58164	5.01274	4.34508	7.26301	6.83077	9.96238	8.43226
ENSMUSG00000015312	Gadd45b	10.7617	12.5827	14.2256	8.47626	22.8973	10.2048	2.34967	4.23015	3.10978	1.91078
ENSMUSG00000016327	Atp1b4	1.03758	0.80716	0.736017	0.535082	0.533133	0.714796	1.02995	1.69286	3.13659	2.34006
ENSMUSG00000016487	Ppfibp1	3.60852	4.1925	2.98102	2.26876	2.3531	2.18276	6.36702	6.19374	13.2379	5.86716
ENSMUSG00000016664	Pacsin2	6.36178	7.28463	8.26601	9.49876	8.49922	11.2345	12.2684	14.0738	21.6325	14.5862
ENSMUSG00000017009	Sdc4	9.21097	9.57528	11.7138	6.90288	10.4014	10.9398	22.6682	17.1827	27.0976	25.1788
ENSMUSG00000017491	Rarb	4.11446	4.46437	5.45318	2.71662	3.14262	4.028	2.31743	2.71411	2.46283	2.95175
ENSMUSG00000017765	Slc12a4	1.67296	1.50888	2.20922	1.45106	0.774388	1.23514	5.72696	4.56979	5.31031	5.44995
ENSMUSG00000018800	Abca5	1.68012	1.73492	1.81657	1.96311	2.09257	1.62419	3.86593	2.71887	5.2267	3.32566
ENSMUSG00000018893	Mb	981.828	1306.49	1339.98	1062.23	1619.61	1823.99	5510.52	4111.37	5909.7	4473.98
ENSMUSG00000019088	Dnase1l1	22.6599	17.7177	25.7034	18.0422	23.4725	26.8339	12.1443	11.8645	13.4858	11.8905
ENSMUSG00000019370	Calm3	61.3435	88.1734	99.402	105.12	98.06	72.3126	35.9377	40.7703	30.8387	40.2746
ENSMUSG00000019920	Lims1	16.4803	14.2886	13.9746	13.8863	15.203	17.1337	39.588	45.0752	47.623	49.1645
ENSMUSG00000019944	Rhobtb1	1.51015	1.5641	3.54495	1.94702	1.29563	4.74756	9.15887	12.8393	7.75029	12.1492
ENSMUSG00000019951	Uhrf1bp1l	1.31702	1.56079	1.5316	2.39956	1.55858	1.69006	4.31062	3.57783	5.17278	3.76875
ENSMUSG00000019996	Map7	0.194068	0.321154	0.261816	0.498184	0.529461	0.337052	0.916751	0.780854	0.886378	0.638779
ENSMUSG00000020032	Nuak1	1.63502	1.58986	2.88346	1.33208	1.70643	3.01683	7.71615	13.7845	18.1119	16.2139
ENSMUSG00000020085	Aifm2	1.83855	1.63662	2.2904	2.01304	2.00312	2.27075	6.7426	5.03744	4.8937	5.8076
ENSMUSG00000020111	Micu1	1.66081	1.78161	2.27346	2.18222	2.21066	2.55619	4.58324	4.72389	5.63835	3.91843
ENSMUSG00000020150	Gamt	4.63065	3.04499	5.89791	5.22608	4.56447	6.7706	2.06003	2.39272	1.27976	2.60197
ENSMUSG00000020189	Osbpl8	4.61724	4.97041	5.46098	5.12236	5.61892	5.1067	7.42991	7.98311	9.60517	8.9308
ENSMUSG00000020340	Cyfip2	0.0353421	0.0498371	0.198562	0.0602798	0.00900904	1.46491	2.2177	2.89423	5.04498	4.18825
ENSMUSG00000020349	Ppp2ca	11.7763	14.793	15.535	16.828	18.3601	17.92	27.6925	24.7137	37.7167	30.5378
ENSMUSG00000020361	Hspa4	11.0226	13.6802	13.7675	20.7336	17.3985	17.1048	22.7108	21.7609	25.0719	24.4683
ENSMUSG00000020386	Sar1b	250.58	263.079	275.508	286.945	406.383	314.726	98.9586	53.1798	76.4411	78.8235
ENSMUSG00000020546	Stxbp4	1.41741	1.20912	1.39809	1.31383	1.0923	0.896971	0.359913	0.277364	0.25121	0.34794
ENSMUSG00000020547	Bzw2	19.7785	20.7648	21.0858	26.3576	33.819	29.0224	37.3653	41.2071	39.9572	40.9815
ENSMUSG00000020658	Efr3b	0.613496	0.549232	0.513706	0.739827	0.879672	1.27999	2.1169	3.54022	3.0067	3.45905
ENSMUSG00000020900	Myh10	2.42441	2.08082	1.97106	2.10594	1.99475	1.98991	7.43426	9.89479	13.8828	10.4139
ENSMUSG00000020908	Myh3	7.23034	5.1092	1.6837	3.57867	6.88828	1.78707	1.94214	7.47736	13.0661	8.22553
ENSMUSG00000020949	Fkbp3	70.898	107.538	73.9506	140.076	139.132	88.3433	134.785	111.095	153.566	135.004
ENSMUSG00000020990	Cdkl1	0.418864	0.430205	0.385405	0.507007	0.454645	0.330771	1.32091	1.31262	4.99489	1.9198
ENSMUSG00000021182	Ccdc88c	3.4993	3.93401	4.31354	5.07402	4.56139	4.5022	1.26367	1.22686	0.839991	1.01911
ENSMUSG00000021226	Acot2	3.37748	3.43608	2.96425	3.63143	4.22529	7.53672	21.0885	9.75478	17.6352	19.7814
ENSMUSG00000021255	Esrrb	0.0377399	0.0677835	0.0538241	0.0973591	0.13757	0.219422	0.771432	1.17131	0.916802	0.885196
ENSMUSG00000021518	Ptdss1	5.45873	5.50121	7.65207	5.08793	5.55064	8.09698	13.6635	12.4032	16.2852	17.3468
ENSMUSG00000021622	Ckmt2	622.934	692.727	565.492	951.978	1061.11	893.649	1403.04	895.256	1401.79	1027.2
ENSMUSG00000021709	Erbin	9.00608	9.49044	8.94416	13.1392	13.356	9.86067	16.4439	15.2249	28.9547	15.9808
ENSMUSG00000021710	Nln	1.76896	1.52796	1.72209	2.33623	2.03147	2.19848	4.72172	4.44834	5.08011	4.09846
ENSMUSG00000021733	Slc4a7	1.06555	0.897646	1.09387	2.15851	1.15183	1.83351	4.52906	4.24345	3.14253	5.64216
ENSMUSG00000021759	Plpp1	16.3588	18.5286	17.8497	17.5621	17.9645	15.7607	25.9675	27.9823	45.7016	27.639
ENSMUSG00000021792	Prxl2a	2.28368	3.50757	4.72902	3.30421	5.18789	5.99321	9.3108	11.2317	22.9483	14.9798
ENSMUSG00000021838	Samd4	1.29506	2.17572	1.47555	2.7297	3.26371	2.16977	3.15481	4.28729	4.50294	3.97076
ENSMUSG00000021870	Slmap	6.63899	6.15797	6.10887	7.91783	6.32444	7.52618	18.3244	17.038	15.373	17.7272
ENSMUSG00000021952	Xpo4	0.939111	0.738479	0.731638	0.570861	0.607679	0.663163	3.53571	11.0636	5.45153	10.8591
ENSMUSG00000021973	Micu2	11.3514	10.2835	16.8843	14.446	16.6765	20.4665	35.4714	35.5978	52.6252	39.5042
ENSMUSG00000022040	Ephx2	6.87444	8.03843	10.6892	7.85062	12.2951	17.2955	38.5041	27.2784	42.6803	38.292
ENSMUSG00000022206	Npr3	2.26665	1.70793	1.63669	0.753326	0.785225	1.3005	8.45203	14.4107	8.71087	24.2373
ENSMUSG00000022210	Dhrs4	7.27328	5.87084	6.94657	7.2003	6.72138	11.0529	30.5931	26.7624	39.364	25.8826
ENSMUSG00000022235	Cmbl	27.3745	25.3524	39.0499	14.9057	19.2807	23.714	5.67058	12.3094	6.01944	12.1128
ENSMUSG00000022257	Laptm4b	8.06025	8.19105	10.2372	12.2023	14.1003	12.0746	5.02505	4.20426	4.70135	4.74807
ENSMUSG00000022270	Retreg1	37.9765	42.5912	42.3785	41.4843	47.0085	48.2326	99.0659	84.4667	129.548	111.106
ENSMUSG00000022332	Khdrbs3	3.04768	4.30483	4.02459	3.17665	4.6798	6.43938	15.4416	22.7501	15.2007	24.9026
ENSMUSG00000022359	Wdyhv1	0.707772	0.620101	0.943761	0.627515	0.726073	2.06015	3.83547	3.4847	4.25435	4.20473
ENSMUSG00000022383	Ppara	0.416448	0.626545	0.339389	0.816208	0.967542	1.92972	1.6038	3.06238	1.78036	2.87132
ENSMUSG00000022617	Chkb	1.27768	1.33837	1.59794	1.24467	1.70864	1.6842	3.49387	2.47996	3.61248	3.57313
ENSMUSG00000022629	Kif21a	2.4143	3.33204	5.21932	4.95534	6.55231	5.98577	8.60351	9.37363	13.0912	8.38608
ENSMUSG00000022707	Gbe1	9.79032	14.1092	10.8045	12.7502	15.0891	13.7267	24.5945	17.5541	44.1815	19.4644
ENSMUSG00000022822	Abcc5	3.76837	2.64024	2.24317	2.84987	3.01469	2.73613	0.982949	0.924225	1.35023	1.03988
ENSMUSG00000022951	Rcan1	7.12142	4.94404	4.26433	8.55353	8.32448	4.3472	25.3052	18.2796	14.1392	18.9363
ENSMUSG00000023019	Gpd1	40.8256	47.5502	63.2775	105.343	68.0974	82.4517	14.5442	8.5181	5.42698	9.96007
ENSMUSG00000023092	Fhl1	115.907	212.011	150.833	93.5464	167.904	341.517	517.952	644.773	1069.79	798.616
ENSMUSG00000023277	Twf2	38.1606	40.0978	30.9575	24.9002	40.4867	37.3935	74.2115	87.4725	81.5918	90.1011
ENSMUSG00000023456	Tpi1	563.777	663.597	809.929	970.016	1010.56	1001.8	421.37	255.846	362.014	306.834
ENSMUSG00000023495	Pcbp4	2.56081	3.12277	2.60871	4.20774	3.84672	3.90161	8.43089	6.80781	7.44369	5.73901
ENSMUSG00000023800	Tiam2	0.704878	0.975906	0.509552	1.11626	0.733541	0.544796	1.25935	1.13684	1.86763	1.76999
ENSMUSG00000023886	Smoc2	44.8933	40.0781	39.4967	31.0788	28.9678	30.6017	14.1324	17.9952	13.079	18.5739
ENSMUSG00000023904	Hcfc1r1	6.2175	8.84885	6.68162	10.5869	6.67967	10.2783	11.5736	12.4727	21.4704	16.1714
ENSMUSG00000023905	Tnfrsf12a	5.75866	7.31318	4.3374	3.47358	5.98049	3.69837	17.6914	9.11907	42.3842	29.8232
ENSMUSG00000023913	Pla2g7	3.40945	5.06025	2.95037	3.17809	3.81084	2.50008	0.930898	0.555033	0.608476	0.761848
ENSMUSG00000024048	Myl12a	39.9534	39.6371	49.1109	26.3843	31.5458	50.9629	109.721	200.386	207.781	246.058
ENSMUSG00000024063	Lbh	0.441198	0.395049	0.38904	0.325431	0.179583	0.174204	1.07513	2.4869	0.977085	2.24686
ENSMUSG00000024074	Crim1	3.1672	3.5895	3.23031	5.19586	4.99548	4.60124	5.64985	7.26172	7.46505	5.58905
ENSMUSG00000024132	Eci1	31.7323	40.9511	66.676	42.5568	72.3787	84.8761	136.39	118.864	146.553	135.348
ENSMUSG00000024134	Six2	0.215397	0.518755	0.409595	0.151546	0.181193	0.230693	0	0.0135877	0	0
ENSMUSG00000024420	Zfp521	2.24059	2.3713	2.33666	2.0227	1.47704	1.99785	1.17586	1.70358	0.992576	1.10434
ENSMUSG00000024471	Myot	277.637	353.419	302.391	487.782	450.198	458.299	598.665	459.126	735.921	619.493
ENSMUSG00000024525	Impa2	1.08542	0.987084	1.27368	1.73999	1.73366	1.76582	2.84916	3.4322	2.95071	4.52407
ENSMUSG00000024526	Cidea	0.411725	0.384149	0.186411	0.988574	0.439802	0.359969	8.07328	2.7704	7.45482	4.02378
ENSMUSG00000024869	Gm49405	1.42832	1.72094	1.71648	1.7309	1.98018	2.30722	2.51676	2.45184	3.70139	3.42488
ENSMUSG00000025006	Sorbs1	1.59564	1.9025	0.652713	2.42802	1.26942	1.90766	6.13405	4.01688	4.20676	3.63213
ENSMUSG00000025068	Gsto1	6.92294	9.2872	9.12365	6.40456	10.9904	8.5873	21.9515	22.5745	44.8274	18.7778
ENSMUSG00000025085	Ablim1	2.20211	2.50256	1.73873	1.52962	0.862214	1.33251	8.66227	11.289	24.0589	10.1138
ENSMUSG00000025089	Gfra1	1.49197	1.27928	1.65432	1.10443	0.91149	1.22426	0.246919	0.662497	0.557554	0.38536
ENSMUSG00000025161	Slc16a3	19.2552	25.4594	21.5534	30.8515	25.4617	19.2641	6.50893	2.11692	2.84038	2.52603
ENSMUSG00000025172	Ankrd2	13.9833	19.4781	4.88212	17.1267	27.9816	27.9336	224.085	92.8946	323.869	203.63
ENSMUSG00000025453	Nnt	1.79341	1.56738	7.63927	2.73043	2.30067	13.6651	33.6159	49.9539	37.2902	55.6015
ENSMUSG00000025537	Phkg1	45.6567	45.6749	65.4132	55.9631	55.5954	56.6053	15.5695	8.7275	8.82589	8.8009
ENSMUSG00000025584	Pde8a	1.61357	2.02663	1.28741	2.11702	2.37298	2.1753	5.34835	4.92566	10.1501	4.80972
ENSMUSG00000025586	Cpeb1	2.918	2.75557	1.99281	1.98533	2.71719	1.01619	0.370932	0.425841	0.517499	0.58934
ENSMUSG00000025648	Pfkfb4	5.50521	5.25113	7.09924	9.52947	8.46653	8.60927	2.7736	2.00808	2.93367	1.78426
ENSMUSG00000025658	Cnksr2	0.125595	0.138724	0.12878	0.170375	0.214064	0.437074	1.29129	1.53485	1.25717	1.57734
ENSMUSG00000025732	Mcrip2	12.5014	16.0055	13.8938	18.693	33.564	23.1068	32.4776	28.7218	32.9854	28.9513
ENSMUSG00000025777	Gdap1	2.09292	2.86541	2.21024	1.94534	2.37556	1.01169	0.227366	0.111728	0.239034	0.206382
ENSMUSG00000025813	Homer2	0.67549	0.762026	1.29423	0.564061	0.751893	1.94801	10.3996	15.0612	10.5144	15.1974
ENSMUSG00000025885	Myo5b	0.0350522	0.0572329	0.111091	0.0548033	0.0393147	0.0500551	0.449971	0.504146	0.6664	0.521753
ENSMUSG00000025900	Rp1	0.082686	0.112507	0.0536025	0.0323194	0.0351291	0.0383366	1.52167	0.821916	1.72902	1.4297
ENSMUSG00000025920	Stau2	3.02052	4.72753	4.38983	5.60832	7.35989	7.0279	9.24867	11.5391	22.3165	12.4725
ENSMUSG00000025938	Slco5a1	1.95433	1.81391	2.55187	2.70314	2.44528	2.56754	5.54767	8.712	7.60224	6.22158
ENSMUSG00000026032	Ndufb3	76.2406	95.3293	97.9693	94.5911	106.596	115.505	148.504	126.603	219.873	177.68
ENSMUSG00000026039	Sgo2a	0.0749095	0.0132947	0	0.00763821	0.0365299	0.0398652	0.521015	0.468435	0.687996	0.389305
ENSMUSG00000026074	Map4k4	2.2919	2.70161	1.32514	2.26845	1.34275	1.04981	3.52889	4.81826	2.95249	3.92237
ENSMUSG00000026100	Mstn	21.0496	17.6394	26.5914	54.5004	23.9878	24.6032	1.4746	0.106441	1.0396	0.79915
ENSMUSG00000026141	Col19a1	0.132547	0.124443	0.102395	0.229253	0.0650412	0.14196	0	0.00418068	0	0
ENSMUSG00000026170	Cyp27a1	21.2145	24.1528	17.9737	19.3961	20.4666	12.7584	9.27139	4.59776	7.8017	4.85557
ENSMUSG00000026173	Plcd4	11.7881	9.63163	11.5344	10.9055	11.4812	10.5569	1.8617	1.56938	0.91238	1.3954
ENSMUSG00000026180	Cxcr2	2.34353	1.50981	4.50268	5.68923	2.20442	2.35987	0.842863	0.340067	0.579928	0.320837
ENSMUSG00000026185	Igfbp5	11.1751	10.42	13.6924	10.1009	7.63931	9.19724	6.08976	10.1535	3.02336	5.7245
ENSMUSG00000026279	Thap4	1.18325	1.69764	1.94715	0.993409	1.42334	1.49973	0.653353	0.507918	0.690198	0.615829
ENSMUSG00000026385	Dbi	16.0809	17.832	16.1364	21.6229	28.7106	19.7912	34.2787	29.0151	48.8181	30.5846
ENSMUSG00000026469	Xpr1	3.48957	4.02322	6.79588	3.1924	4.24103	4.00334	1.79603	2.27215	2.53442	1.94592
ENSMUSG00000026479	Lamc2	0.156136	0.308241	0.0607304	0.166442	0.175122	0.147677	0.571867	0.211313	0.71961	0.480181
ENSMUSG00000026489	Coq8a	66.8644	67.0695	81.6914	52.6311	105.798	135.842	217.163	290.714	339.875	248.847
ENSMUSG00000026620	Mark1	0.214801	0.188194	0.174343	0.202731	0.220356	0.0801583	0.698414	1.09723	1.40182	0.838912
ENSMUSG00000026639	Lamb3	0.231251	0.278961	0.344574	0.202363	0.474224	0.62314	0.603264	1.06687	1.21516	1.75144
ENSMUSG00000026773	Pfkfb3	12.5561	9.59282	11.1777	4.42056	9.22503	5.59706	0.688493	1.64887	0.956379	0.84409
ENSMUSG00000026827	Gpd2	23.4625	22.6169	45.7639	26.6951	31.8149	42.5572	3.81957	2.29934	2.52731	3.02574
ENSMUSG00000026915	Strbp	1.22211	1.30812	1.74002	1.75296	1.54379	1.50721	0.59243	0.663468	0.482418	0.626415
ENSMUSG00000026922	Agpat2	1.18928	1.15461	1.19697	1.33174	1.23176	1.50815	5.07842	4.05526	5.88453	4.0112
ENSMUSG00000027009	Itga4	1.02531	0.774412	0.861536	1.31907	0.471534	0.594523	0.0628762	0.156547	0.0344884	0.125193
ENSMUSG00000027075	Slc43a1	2.06414	2.43809	3.20767	2.00844	2.33978	2.62671	1.029	0.715275	0.520087	0.720351
ENSMUSG00000027076	Timm10	11.5927	13.1676	11.7144	14.1847	13.6619	15.4234	25.2176	15.7563	27.3079	26.8397
ENSMUSG00000027187	Cat	20.5069	24.4281	22.0055	28.0611	29.7793	42.654	72.7294	64.8902	102.762	82.2165
ENSMUSG00000027200	Sema6d	1.64476	1.76272	1.37168	1.5409	1.48479	1.38887	0.685093	0.782593	0.684836	0.721415
ENSMUSG00000027249	F2	0.00993528	0.0162222	0	0.0116502	0	0.121609	0.47092	0.78969	0.472215	1.05313
ENSMUSG00000027439	Gzf1	5.66451	5.49104	6.98693	6.57044	7.19758	8.63555	13.485	12.9218	25.5484	14.9965
ENSMUSG00000027469	Tpx2	1.01981	0.657291	0.568322	0.377633	0.478874	0.313558	0.0867306	0.16006	0.120253	0.121052
ENSMUSG00000027496	Aurka	1.44268	2.14947	1.30738	1.86086	2.45245	1.51753	0.106845	0.216142	0.0952348	0.22369
ENSMUSG00000027536	Chmp4c	0.153847	0.116364	0.139822	0.275909	0.253757	0.235388	0.71715	1.33301	1.72848	1.28073
ENSMUSG00000027550	Lrrcc1	2.46074	2.33794	1.64007	1.8974	1.92616	1.41069	2.18873	2.53064	5.19162	2.82305
ENSMUSG00000027560	Dok5	0.955192	1.06434	0.797731	0.726529	0.760077	0.434487	1.75899	1.49824	2.90847	1.89224
ENSMUSG00000027605	Acss2	1.96484	2.11006	1.86815	1.80896	2.14081	3.14023	5.23529	5.08533	7.5184	5.3429
ENSMUSG00000027642	Rpn2	13.5898	13.9292	15.8329	10.3417	9.89481	12.5323	8.86667	9.20965	10.0116	9.46891
ENSMUSG00000027654	Fam83d	0.566102	0.214742	0.801929	0.650405	0.833762	0.717412	0	0.00721432	0.0402638	0.0386888
ENSMUSG00000027698	Nceh1	3.90131	3.90855	2.41643	8.58903	6.39547	5.01188	14.8907	6.75823	17.4826	8.9554
ENSMUSG00000027809	Etfdh	12.291	14.2272	13.9066	15.1185	22.4929	23.8115	39.0956	27.2117	45.874	34.9825
ENSMUSG00000027832	Ptx3	3.13985	3.00795	2.81139	4.51995	4.41401	3.98382	1.05871	0.762213	0.659068	0.594907
ENSMUSG00000027861	Casq2	8.49961	7.07523	10.6073	7.66821	9.72966	31.9051	55.375	115.685	84.957	170.962
ENSMUSG00000027895	Kcnc4	1.39405	1.47851	3.358	1.09465	1.22154	1.61873	0.294983	0.172738	0.065732	0.252643
ENSMUSG00000027961	Lrrc39	13.0344	15.4256	20.3158	19.7415	24.9384	25.0698	27.681	27.1628	37.8345	32.9089
ENSMUSG00000027999	Pla2g12a	5.20019	6.58822	8.23557	5.10208	7.97718	10.0711	45.1873	43.0399	62.191	41.1109
ENSMUSG00000028035	Dnajb4	4.68664	5.36723	4.93255	9.04635	7.07445	7.01925	18.5735	12.1411	15.1893	20.617
ENSMUSG00000028098	Rnf115	23.8942	20.969	19.1819	21.8117	28.8657	20.5664	29.7253	20.2532	51.435	33.1444
ENSMUSG00000028116	Myoz2	9.6339	9.24212	13.4703	2.54862	6.05701	15.8111	169.362	184.244	222.707	227.604
ENSMUSG00000028223	Decr1	18.1265	15.3651	22.3332	20.0962	31.7234	36.6003	60.3735	40.6463	65.2258	52.0131
ENSMUSG00000028289	Epha7	0.473328	0.480672	0.823235	0.224719	0.155381	0.30381	0.10944	0.209738	0.0162579	0.145805
ENSMUSG00000028328	Tmod1	15.488	14.6982	24.0023	29.8868	29.3523	31.643	11.0165	6.31885	10.2215	7.82601
ENSMUSG00000028347	Tmeff1	0.20592	0.28506	0.276655	0.241464	0.175731	0.0273966	0.795682	1.09567	0.81954	1.93842
ENSMUSG00000028373	Astn2	0.0920401	0.108954	0.131266	0.0809452	0.0516162	0.0563291	0.490791	1.25411	1.03694	1.11054
ENSMUSG00000028393	Alad	9.44079	11.3719	16.6129	14.4744	18.1953	15.5643	56.2604	45.5199	39.8082	32.9831
ENSMUSG00000028456	Unc13b	0.405803	0.390652	0.184878	0.229993	0.308174	0.34666	0.976755	1.13062	0.803643	0.903769
ENSMUSG00000028496	Mllt3	5.80039	5.85291	8.26972	7.27197	7.38853	7.50465	2.92301	2.94543	4.55145	3.12142
ENSMUSG00000028517	Plpp3	11.8116	11.2766	8.87782	12.7661	8.14323	8.04671	15.9225	18.6754	18.8721	18.1502
ENSMUSG00000028559	Osbpl9	18.1958	18.1791	19.4188	12.9486	16.8244	18.7792	13.172	9.83444	10.0806	10.5715
ENSMUSG00000028649	Macf1	4.57556	4.2653	3.49186	4.24333	3.96334	4.12112	5.41075	6.02947	6.6712	6.31768
ENSMUSG00000028698	Pik3r3	1.99794	1.7893	1.55573	1.1714	1.60582	1.34397	2.143	2.91726	4.44179	3.15612
ENSMUSG00000028755	Cda	0.418942	0.360023	0.157234	0.180989	0.247309	0.202417	2.22089	1.1962	1.94074	1.83996
ENSMUSG00000028773	Fabp3	131.743	227.785	62.287	231.772	333.174	166.906	842.493	517.353	893.671	733.262
ENSMUSG00000028841	Cnksr1	2.44166	2.55814	1.6444	2.45273	2.80703	2.24146	3.52017	3.1421	6.70509	3.98316
ENSMUSG00000028927	Padi2	2.40368	2.27455	2.80264	1.35591	1.67222	4.10952	0.32367	0.913222	0.416718	0.831636
ENSMUSG00000028974	Dffa	4.87371	5.32095	7.11017	5.37477	8.87562	9.1731	17.6464	15.0875	28.212	18.6394
ENSMUSG00000029059	Prxl2b	40.8206	29.6612	49.2807	50.4723	78.8208	62.9661	20.1437	13.9056	8.84045	17.3902
ENSMUSG00000029174	Tbc1d1	4.4903	7.64873	9.06171	7.94683	5.92816	9.61926	5.61485	2.69454	3.45039	3.17642
ENSMUSG00000029223	Uchl1	0.363575	0.228324	0.0997164	0.131179	0.0784206	0.171162	1.86415	0.511629	4.08625	0.662286
ENSMUSG00000029246	Ppat	8.81675	9.84028	11.3866	10.9681	9.11886	11.7364	4.72527	4.72166	4.74337	5.54157
ENSMUSG00000029312	Klhl8	7.7968	8.03668	12.889	8.55967	12.9486	13.5305	5.19305	5.57857	4.58267	6.01874
ENSMUSG00000029314	Gpat3	0.391	0.388372	0.666067	0.634243	0.621274	0.85747	1.56371	1.79233	1.26187	2.18986
ENSMUSG00000029467	Atp2a2	2.83719	2.98112	12.8277	3.74057	4.91431	6.17837	594.628	866.483	1095.31	763.157
ENSMUSG00000029469	Ift81	0.8558	0.791188	0.594474	0.371164	0.317765	0.442441	3.20668	5.78805	8.51617	5.8784
ENSMUSG00000029610	Aimp2	25.4843	34.9983	30.2713	67.338	22.8651	21.4062	7.92966	5.29194	7.23798	6.97042
ENSMUSG00000029769	Ccdc136	1.20583	1.28965	1.26415	0.895309	1.25502	1.36961	2.68304	2.77028	3.44819	2.96891
ENSMUSG00000029862	Clcn1	5.78101	6.33283	5.2267	6.65561	5.0811	6.48421	3.1636	3.73431	2.76801	2.54121
[truncated: 549 more rows]
